# Supplementary material for: Exploring the determinants of reinvestment decisions: Sense of personal responsibility, preferences, and loss framing
Source: Front Psychol. 2023 Jan 12;13:1025181. doi: 10.3389/fpsyg.2022.1025181 (PMC9878561; doi:10.3389/fpsyg.2022.1025181)
Supplement: Supplementary file 2 [file Data_Sheet_1.ZIP]

Archive with 4 entries (4 files):
- Pilot Framing.csv
- Experiment 3.csv
- Experiment 2.csv
- Experiment 1.csv
