# Supplementary material for: Exploring the determinants of reinvestment decisions: Sense of personal responsibility, preferences, and loss framing
Source: Front Psychol. 2023 Jan 12;13:1025181. doi: 10.3389/fpsyg.2022.1025181 (PMC9878561; doi:10.3389/fpsyg.2022.1025181)
Supplement: Supplementary file 2 [file Data_Sheet_1.ZIP › Pilot Framing.csv]

	trial	participant	Bet	RT	Probability	condition
1	19	1	1	64.7148743084	0.187187187187	gain
2	34	1	1	10.4290634787	0.690690690691	gain
3	37	1	1	5.49953567352	0.402402402402	gain
4	18	1	1	5.18906391409	0.67967967968	gain
5	25	1	1	4.36726949285	0.33033033033	gain
6	35	1	1	6.2115226363	0.294294294294	gain
7	23	1	1	1.71939659328	0.496496496496	gain
8	1	1	1	9.62224568562	0.611611611612	gain
9	8	1	0	4.2826967634	0.548548548549	gain
10	15	1	1	4.59705947298	0.677677677678	gain
11	24	1	1	2.28815236626	0.698698698699	gain
12	5	1	1	3.80610964076	0.363363363363	gain
13	13	1	1	2.7119222743	0.637637637638	gain
14	12	1	1	1.67571227308	0.314314314314	gain
15	40	1	1	1.60328791663	0.497497497497	gain
16	31	1	1	0.995212741143	0.825825825826	gain
17	4	1	1	1.57448816792	0.394394394394	gain
18	21	1	1	1.83819015304	0.647647647648	gain
19	3	1	0	3.14292485251	0.236236236236	gain
20	17	1	1	2.4150994741	0.673673673674	gain
21	42	1	1	3.34923260175	0.445445445445	gain
22	38	1	1	3.20599052687	0.467467467467	gain
23	39	1	1	1.75623979524	0.660660660661	gain
24	16	1	1	2.44176823484	0.382382382382	gain
25	30	1	1	1.3368621731	0.317317317317	gain
26	29	1	1	1.51068666204	0.238238238238	gain
27	9	1	1	1.52581412635	0.646646646647	gain
28	33	1	1	2.34330707437	0.44044044044	gain
29	27	1	1	4.02814975384	0.447447447447	gain
30	41	1	1	2.18585032702	0.261261261261	gain
31	20	1	1	1.74861992716	0.667667667668	gain
32	36	1	1	1.06136760164	0.407407407407	gain
33	26	1	1	1.11685072821	0.342342342342	gain
34	11	1	1	1.67729465294	0.273273273273	gain
35	2	1	1	2.09994215357	0.673673673674	gain
36	32	1	1	1.48558473103	0.234234234234	gain
37	7	1	1	2.10303476073	0.692692692693	gain
38	28	1	1	1.80816101213	0.297297297297	gain
39	43	1	1	1.77210837809	0.443443443443	gain
40	6	1	1	2.29146329706	0.678678678679	gain
41	22	1	1	2.86863541508	0.286286286286	gain
42	14	1	1	7.63714829524	0.598598598599	gain
43	10	1	1	2.64554442513	0.349349349349	gain
44	19	1	1	5.30257198926	0.168	gain
45	34	1	1	4.1065817423	0.71	gain
46	37	1	1	2.9915758799	0.359	gain
47	18	1	1	2.51447964645	0.649	gain
48	25	1	1	1.29079681907	0.334	gain
49	35	1	0	11.1437387456	0.294	gain
50	23	1	1	3.68125620061	0.54	gain
51	1	1	1	2.07347958736	0.606	gain
52	15	1	1	1.78940694966	0.665	gain
53	24	1	1	2.1275432993	0.664	gain
54	5	1	1	0.916538170871	0.121	gain
55	13	1	1	1.43804740298	0.345	gain
56	12	1	1	3.49220659263	0.285	gain
57	40	1	1	5.60546151191	0.495	gain
58	31	1	1	2.11858176718	0.87	gain
59	4	1	0	6.69057134238	0.33	gain
60	21	1	1	3.34250499936	0.707	gain
61	17	1	1	1.42675086536	0.681	gain
62	42	1	1	2.21656274005	0.393	gain
63	38	1	0	9.27934384729	0.44	gain
64	39	1	1	3.97044202761	0.665	gain
65	16	1	1	2.16185121027	0.114	gain
66	30	1	1	5.42173377579	0.271	gain
67	29	1	1	2.38156129389	0.207	gain
68	9	1	0	3.96780534986	0.682	gain
69	33	1	1	1.70564033825	0.424	gain
70	27	1	1	1.82513116523	0.372	gain
71	41	1	0	4.4802130988	0.236	gain
72	20	1	0	2.23791336097	0.743	gain
73	36	1	1	1.38732105703	0.371	gain
74	26	1	1	1.65433397296	0.083	gain
75	11	1	0	5.82866819472	0.245	gain
76	2	1	1	4.36389387357	0.651	gain
77	32	1	1	3.79992349343	0.144	gain
78	7	1	1	2.98310075542	0.778	gain
79	28	1	1	1.74441237665	0.282	gain
80	43	1	1	0.871344867373	0.513	gain
81	6	1	0	2.90093362899	0.73	gain
82	22	1	1	1.10328573961	0.126	gain
83	14	1	1	0.890750168719	0.641	gain
84	10	1	1	1.08388603631	0.28	gain
85	19	1	1	5.74728821519	0.127127127127	gain
86	34	1	1	1.3872625886	0.805805805806	gain
87	37	1	1	9.52806236219	0.0840840840841	gain
88	18	1	1	3.1213089466	0.691691691692	gain
89	25	1	1	3.42242668898	0.268268268268	gain
90	23	1	0	2.90003887529	0.942942942943	gain
91	1	1	1	2.47153302378	0.795795795796	gain
92	15	1	0	3.88639116007	0.756756756757	gain
93	24	1	0	3.29844809838	0.731731731732	gain
94	5	1	1	0.982714490532	0.115115115115	gain
95	13	1	1	1.4985174519	0.341341341341	gain
96	12	1	0	4.38217894452	0.638638638639	gain
97	40	1	1	2.08260595072	0.507507507508	gain
98	31	1	0	2.14869705574	0.911911911912	gain
99	21	1	1	1.19740903959	0.664664664665	gain
100	17	1	1	1.16390942368	0.74974974975	gain
101	42	1	1	1.29228589822	0.365365365365	gain
102	39	1	0	2.08297355547	0.70970970971	gain
103	16	1	1	0.635607589701	0.00800800800801	gain
104	30	1	0	2.8780768238	0.223223223223	gain
105	29	1	1	1.52900127822	0.219219219219	gain
106	33	1	1	1.14836148423	0.324324324324	gain
107	27	1	1	1.37666705024	0.355355355355	gain
108	36	1	1	3.68528865681	0.296296296296	gain
109	26	1	1	0.776514659095	0.039039039039	gain
110	2	1	1	1.05546944247	0.334334334334	gain
111	32	1	1	1.11534174491	0.122122122122	gain
112	7	1	1	1.32006244927	0.818818818819	gain
113	28	1	1	0.979931019683	0.234234234234	gain
114	43	1	1	0.65948728156	0.338338338338	gain
115	22	1	1	0.866958801521	0.0650650650651	gain
116	14	1	1	1.17482591645	0.687687687688	gain
117	10	1	0	2.4494120501	0.547547547548	gain
118	19	1	1	5.83089621541	0.111	gain
119	34	1	1	0.945505238834	0.88	gain
120	37	1	1	1.89312715952	0.026	gain
121	18	1	1	2.30402468114	0.188	gain
122	25	1	1	3.20961868004	0.067	gain
123	1	1	1	4.09826802803	0.977	gain
124	5	1	1	0.864931066334	0.054	gain
125	13	1	1	1.09327488563	0.037	gain
126	40	1	1	3.38973536812	0.58	gain
127	21	1	1	0.956535247449	0.737	gain
128	17	1	1	0.857889351591	0.779	gain
129	42	1	1	1.16247103791	0.068	gain
130	16	1	1	0.424746144349	0	gain
131	29	1	1	1.69918766192	0.132	gain
132	33	1	0	3.19266532106	0.244	gain
133	27	1	1	2.39231699845	0.105	gain
134	36	1	1	1.35031457886	0.208	gain
135	26	1	1	0.305201202957	0.164	gain
136	2	1	1	9.63963475886	0.789	gain
137	32	1	1	0.654372848253	0.002	gain
138	7	1	1	1.01520490388	0.937	gain
139	28	1	1	0.92999866269	0.122	gain
140	43	1	1	0.598801397022	0.268	gain
141	22	1	1	3.08620238166	0.09	gain
142	14	1	0	1.80383403672	0.97	gain
143	19	1	1	9.70489362165	0.0720720720721	gain
144	34	1	1	1.44941578212	0.937937937938	gain
145	37	1	1	1.30759840891	0	gain
146	18	1	1	1.26090172015	0.0550550550551	gain
147	25	1	1	1.47844971559	0	gain
148	1	1	1	1.21385142175	0.924924924925	gain
149	5	1	1	0.872339763825	0	gain
150	13	1	1	1.09497451336	0.047047047047	gain
151	40	1	1	1.59583941084	0.790790790791	gain
152	21	1	1	1.28350536946	1	gain
153	17	1	1	0.775049216119	0.931931931932	gain
154	42	1	1	3.08498356353	0.163163163163	gain
155	16	1	1	0.372887127925	0	gain
156	29	1	1	0.947924836957	0.0670670670671	gain
157	27	1	1	0.903957193639	0.0960960960961	gain
158	36	1	1	0.693925813504	0.761761761762	gain
159	26	1	1	0.314910695681	0	gain
160	2	1	1	1.40651767582	0.891891891892	gain
161	32	1	0	2.61203019211	0.047047047047	gain
162	7	1	0	1.84869332371	1	gain
163	28	1	1	1.6630569663	0.19019019019	gain
164	43	1	1	0.876401143244	0.324324324324	gain
165	22	1	1	0.94845665094	0	gain
166	59	13	1	6.68650367251	0.601601601602	gain
167	15	13	1	0.938142752424	0.333333333333	gain
168	6	13	0	3.64564555692	0.365365365365	gain
169	36	13	1	9.05159000314	0.322322322322	gain
170	79	13	1	3.6509251965	0.33033033033	gain
171	28	13	1	1.04913834204	0.322322322322	gain
172	46	13	1	5.60002313885	0.358358358358	gain
173	51	13	1	2.03714843482	0.533533533534	gain
174	33	13	1	0.820801705308	0.336336336336	gain
175	2	13	1	0.930821357784	0.643643643644	gain
176	37	13	1	0.723941343005	0.238238238238	gain
177	40	13	1	0.667267012112	0.302302302302	gain
178	35	13	1	0.629457689331	0.331331331331	gain
179	55	13	1	0.957257809441	0.590590590591	gain
180	60	13	1	0.824607486975	0.605605605606	gain
181	24	13	1	0.649373276054	0.606606606607	gain
182	9	13	1	0.849898192153	0.598598598599	gain
183	39	13	1	1.00873180731	0.256256256256	gain
184	49	13	1	0.584902333199	0.611611611612	gain
185	5	13	1	1.08272451297	0.66966966967	gain
186	12	13	1	0.578343214514	0.421421421421	gain
187	63	13	1	0.729493112925	0.249249249249	gain
188	45	13	1	1.27066798824	0.636636636637	gain
189	56	13	1	0.960661771223	0.635635635636	gain
190	8	13	1	0.525688637486	0.409409409409	gain
191	72	13	1	0.725390009426	0.543543543544	gain
192	66	13	1	0.49460108958	0.2002002002	gain
193	64	13	1	0.386017352275	0.602602602603	gain
194	21	13	1	0.380555152111	0.265265265265	gain
195	41	13	1	1.74808132561	0.343343343343	gain
196	14	13	1	0.589149743528	0.628628628629	gain
197	57	13	1	0.392545681354	0.628628628629	gain
198	48	13	1	0.546898320597	0.196196196196	gain
199	43	13	1	0.587425214695	0.421421421421	gain
200	70	13	1	0.621953734109	0.36036036036	gain
201	52	13	1	0.519631171645	0.552552552553	gain
202	65	13	1	0.487942137936	0.236236236236	gain
203	31	13	1	0.641099891738	0.297297297297	gain
204	61	13	1	0.661263972337	0.233233233233	gain
205	68	13	1	0.923634317782	0.600600600601	gain
206	38	13	1	0.643462605092	0.369369369369	gain
207	4	13	1	0.923224411739	0.338338338338	gain
208	50	13	1	0.579367046603	0.564564564565	gain
209	19	13	1	0.345793067114	0.667667667668	gain
210	27	13	1	0.378800455686	0.648648648649	gain
211	7	13	1	0.639219859855	0.344344344344	gain
212	44	13	1	0.518316237845	0.332332332332	gain
213	34	13	1	0.501592817749	0.261261261261	gain
214	32	13	1	0.947166283455	0.203203203203	gain
215	3	13	1	0.441313615131	0.645645645646	gain
216	67	13	1	0.384982323969	0.37037037037	gain
217	17	13	1	0.634523667719	0.58958958959	gain
218	13	13	1	0.457030930491	0.638638638639	gain
219	23	13	1	0.348036665131	0.468468468468	gain
220	47	13	1	0.466039844236	0.610610610611	gain
221	30	13	1	0.37814205577	0.61961961962	gain
222	75	13	1	0.368554670675	0.23023023023	gain
223	82	13	1	1.34627699261	0.71971971972	gain
224	74	13	1	0.849315366717	0.318318318318	gain
225	10	13	1	0.481202013701	0.603603603604	gain
226	25	13	1	0.403438670064	0.244244244244	gain
227	77	13	1	0.328529740424	0.684684684685	gain
228	54	13	1	0.365173101331	0.46046046046	gain
229	26	13	1	0.366164899788	0.384384384384	gain
230	42	13	1	0.417778539397	0.448448448448	gain
231	81	13	1	0.395846078105	0.279279279279	gain
232	78	13	1	0.744406788517	0.336336336336	gain
233	29	13	1	0.766461475208	0.667667667668	gain
234	58	13	1	0.37946631975	0.650650650651	gain
235	83	13	1	0.444150301786	0.610610610611	gain
236	73	13	1	3.67481886227	0.356356356356	gain
237	18	13	1	0.379336941211	0.764764764765	gain
238	22	13	1	0.488570992275	0.472472472472	gain
239	16	13	1	0.31732356857	0.36036036036	gain
240	80	13	1	0.342860901588	0.443443443443	gain
241	11	13	1	0.382758941349	0.429429429429	gain
242	20	13	1	0.343189946043	0.621621621622	gain
243	69	13	1	1.12735357755	0.458458458458	gain
244	53	13	1	0.699698728389	0.627627627628	gain
245	62	13	1	0.718757493303	0.596596596597	gain
246	1	13	1	0.7180029925	0.277277277277	gain
247	71	13	1	0.960047223165	0.335335335335	gain
248	76	13	1	0.377713800368	0.550550550551	gain
249	59	13	1	19.4087543864	0.608	gain
250	15	13	0	2.95868097336	0.335	gain
251	36	13	1	2.50826887473	0.27	gain
252	79	13	1	2.43972779502	0.117	gain
253	28	13	1	1.86161814609	0.097	gain
254	46	13	1	7.16592735333	0.404	gain
255	51	13	1	0.806543319573	0.415	gain
256	33	13	1	1.1185483728	0.319	gain
257	2	13	1	1.39422355927	0.63	gain
258	37	13	1	1.53601124101	0.227	gain
259	40	13	0	1.97377316646	0.277	gain
260	35	13	1	0.567883146299	0.311	gain
261	55	13	1	7.42668295509	0.679	gain
262	60	13	0	2.68458942996	0.662	gain
263	24	13	1	1.7086805846	0.591	gain
264	9	13	1	0.816209700219	0.604	gain
265	39	13	1	1.95406346577	0.725	gain
266	49	13	1	4.31357936611	0.649	gain
267	5	13	1	1.85622374525	0.763	gain
268	12	13	1	0.71565676247	0.385	gain
269	63	13	1	1.57141897467	0.206	gain
270	45	13	1	0.468063871944	0.763	gain
271	56	13	1	1.33535663536	0.629	gain
272	8	13	1	3.04736933934	0.776	gain
273	72	13	1	1.37840454492	0.843	gain
274	66	13	1	0.892590932741	0.133	gain
275	64	13	1	1.41816947407	0.536	gain
276	21	13	1	1.24369785011	0.203	gain
277	41	13	1	1.41209241484	0.279	gain
278	14	13	1	4.13647134343	0.628	gain
279	57	13	1	1.50860009623	0.234	gain
280	48	13	1	4.82879642816	0.158	gain
281	43	13	1	1.95799302787	0.343	gain
282	70	13	1	1.76129317581	0.377	gain
283	52	13	1	0.548203924212	0.512	gain
284	65	13	1	1.09733153655	0.185	gain
285	31	13	1	1.15941457455	0.337	gain
286	61	13	1	1.530353107	0.673	gain
287	68	13	1	1.83855579963	0.64	gain
288	38	13	1	1.56969911093	0.269	gain
289	4	13	1	1.28214162534	0.347	gain
290	50	13	1	1.76212449512	0.596	gain
291	19	13	1	1.25581931292	0.614	gain
292	27	13	1	1.23990233164	0.656	gain
293	7	13	1	1.42892717512	0.34	gain
294	44	13	1	0.933723977732	0.299	gain
295	34	13	1	1.19319823436	0.033	gain
296	32	13	1	0.979505008909	0.213	gain
297	3	13	1	0.354697171804	0.793	gain
298	67	13	1	0.576681197908	0.339	gain
299	17	13	1	1.96919142457	0.639	gain
300	13	13	1	1.53455666547	0.683	gain
301	23	13	1	3.51683522679	0.385	gain
302	47	13	1	7.61083526598	0.257	gain
303	30	13	1	6.70760232645	0.666	gain
304	75	13	1	1.8635202594	0.205	gain
305	82	13	1	1.80889297067	0.758	gain
306	74	13	1	0.5656659838	0.217	gain
307	10	13	1	1.75656401703	0.639	gain
308	25	13	1	1.2134714781	0.222	gain
309	77	13	1	0.670435853281	0.696	gain
310	54	13	1	0.470805701738	0.38	gain
311	26	13	1	0.443658912145	0.362	gain
312	42	13	1	0.638328827374	0.769	gain
313	81	13	1	1.26990260222	0.197	gain
314	78	13	1	3.01292479157	0.252	gain
315	29	13	1	2.42625096762	0.721	gain
316	58	13	1	2.32702229385	0.896	gain
317	83	13	0	2.76082075754	0.676	gain
318	73	13	1	1.49080899218	0.638	gain
319	18	13	1	0.851378581197	0.774	gain
320	22	13	1	0.675450515664	0.387	gain
321	16	13	1	0.655577225769	0.341	gain
322	80	13	1	0.737601664008	0.393	gain
323	11	13	1	0.414111155447	0.368	gain
324	20	13	1	0.492659789492	0.698	gain
325	69	13	1	0.433642338628	0.745	gain
326	53	13	1	0.805763316272	0.333	gain
327	62	13	1	1.14379895819	0.593	gain
328	1	13	1	0.764299671795	0.056	gain
329	71	13	1	0.729837707686	0.334	gain
330	76	13	1	0.422292792962	0.196	gain
331	59	13	1	4.88276904905	0.756756756757	gain
332	36	13	0	53.6346356299	0.676676676677	gain
333	79	13	1	1.72344902035	0.049049049049	gain
334	28	13	1	1.46247291526	0.0670670670671	gain
335	46	13	0	2.78342841308	0.355355355355	gain
336	51	13	1	0.997635731615	0.324324324324	gain
337	33	13	1	1.64020917026	0.755755755756	gain
338	2	13	1	0.767516096897	0.685685685686	gain
339	37	13	1	2.51078802415	0.195195195195	gain
340	35	13	1	1.8453236034	0.289289289289	gain
341	55	13	0	2.46281595499	0.948948948949	gain
342	24	13	1	0.547064397857	0.166166166166	gain
343	9	13	1	0.327621291603	0.663663663664	gain
344	39	13	1	2.66804981447	0.146146146146	gain
345	49	13	1	0.990565007894	0.803803803804	gain
346	5	13	1	2.45065250635	0.196196196196	gain
347	12	13	1	0.417724113329	0.295295295295	gain
348	63	13	1	1.68203420383	0.028028028028	gain
349	45	13	1	2.62732729754	0.771771771772	gain
350	56	13	1	1.33746494573	0.702702702703	gain
351	8	13	1	1.07245726854	0.828828828829	gain
352	72	13	1	1.6160813169	0.82982982983	gain
353	66	13	1	0.641047953721	0.0670670670671	gain
354	64	13	1	1.34382906358	0.563563563564	gain
355	21	13	1	1.48927822015	0.820820820821	gain
356	41	13	0	0.833183791232	0.312312312312	gain
357	14	13	1	1.68397052782	0.727727727728	gain
358	57	13	1	1.40628904099	0.225225225225	gain
359	48	13	1	1.42931126766	0.13013013013	gain
360	43	13	1	3.1849279601	0.32032032032	gain
361	70	13	1	0.933096056411	0.383383383383	gain
362	52	13	1	0.590872095319	0.593593593594	gain
363	65	13	1	1.38214532631	0.187187187187	gain
364	31	13	1	0.888442733358	0.273273273273	gain
365	61	13	0	1.75695650673	0.915915915916	gain
366	68	13	1	0.628987759112	0.70970970971	gain
367	38	13	1	1.82411609733	0.236236236236	gain
368	4	13	1	2.11013130367	0.795795795796	gain
369	50	13	1	0.743999059518	0.621621621622	gain
370	19	13	1	3.68500058003	0.593593593594	gain
371	27	13	1	0.972150025613	0.683683683684	gain
372	7	13	1	1.03618711495	0.756756756757	gain
373	44	13	1	1.26026390112	0.237237237237	gain
374	34	13	1	2.25366061957	0.0590590590591	gain
375	32	13	1	0.56695603711	0.165165165165	gain
376	3	13	0	3.04185271311	0.573573573574	gain
377	67	13	0	2.10049073653	0.721721721722	gain
378	17	13	1	0.907098123358	0.60960960961	gain
379	13	13	1	0.954794952122	0.675675675676	gain
380	23	13	1	3.26727242362	0.319319319319	gain
381	47	13	1	1.86095912416	0.244244244244	gain
382	30	13	0	4.04896728869	0.944944944945	gain
383	75	13	1	3.47986282143	0.14014014014	gain
384	82	13	1	2.00574708175	0.784784784785	gain
385	74	13	1	0.585306952138	0.203203203203	gain
386	10	13	1	1.18419056463	0.61961961962	gain
387	25	13	1	1.52742094147	0.2002002002	gain
388	77	13	1	0.538864410981	0.777777777778	gain
389	54	13	1	1.29623113476	0.434434434434	gain
390	26	13	1	2.31256206516	0.26026026026	gain
391	42	13	1	1.00774000885	0.805805805806	gain
392	81	13	1	1.70234632333	0.18018018018	gain
393	78	13	1	1.28995285459	0.15015015015	gain
394	29	13	1	2.96855852715	0.812812812813	gain
395	58	13	1	1.72848918523	0.866866866867	gain
396	73	13	1	1.85725752953	0.760760760761	gain
397	18	13	1	2.53924881452	0.762762762763	gain
398	22	13	1	2.42413581512	0.422422422422	gain
399	16	13	1	2.30009880664	0.341341341341	gain
400	80	13	1	1.05351015482	0.337337337337	gain
401	11	13	1	1.36741794337	0.373373373373	gain
402	20	13	0	1.82239125749	0.698698698699	gain
403	69	13	1	0.569267745463	0.852852852853	gain
404	53	13	1	0.958402933908	0.326326326326	gain
405	62	13	1	0.830674594004	0.942942942943	gain
406	1	13	1	0.890052811945	0.017017017017	gain
407	71	13	1	0.570032820473	0.248248248248	gain
408	76	13	1	2.04871692878	0.727727727728	gain
409	59	13	1	1.90398464127	0.85	gain
410	79	13	1	1.75958295326	0.057	gain
411	28	13	1	1.12973464026	0.02	gain
412	51	13	1	0.898719307974	0.364	gain
413	33	13	0	1.17501121954	0.556	gain
414	2	13	1	3.74993181191	0.701	gain
415	37	13	1	0.925112840789	0.73	gain
416	35	13	1	1.08810149746	0.188	gain
417	24	13	1	1.40918948389	0.121	gain
418	9	13	1	0.278991444535	0.76	gain
419	39	13	1	1.18458056629	0.085	gain
420	49	13	0	3.01766887865	0.793	gain
421	5	13	1	2.58851062599	0.123	gain
422	12	13	1	2.23808512299	0.234	gain
423	63	13	1	2.13579957025	0.003	gain
424	45	13	1	1.35588770316	0.613	gain
425	56	13	0	0.360910451702	0.938	gain
426	8	13	1	1.94130288542	0.804	gain
427	72	13	1	2.46895708147	0.904	gain
428	66	13	1	0.616180527846	0.028	gain
429	64	13	0	0.567395488732	0.615	gain
430	21	13	0	3.75235952554	0.846	gain
431	14	13	1	4.41319275443	0.66	gain
432	57	13	1	1.68821451708	0.13	gain
433	48	13	1	2.09133844897	0.095	gain
434	43	13	1	2.69148132517	0.242	gain
435	70	13	1	4.01060530807	0.349	gain
436	52	13	0	2.0835057603	0.715	gain
437	65	13	0	3.66860807042	0.808	gain
438	31	13	1	1.23492156893	0.207	gain
439	68	13	0	3.07584319197	0.963	gain
440	38	13	1	0.837065147382	0.235	gain
441	4	13	1	2.5905041751	0.708	gain
442	50	13	1	2.47793427259	0.742	gain
443	19	13	1	1.40837122683	0.092	gain
444	27	13	1	0.933380004983	0.804	gain
445	7	13	1	2.14681944945	0.173	gain
446	44	13	1	1.7618072689	0.206	gain
447	34	13	1	6.36714861209	0.028	gain
448	32	13	1	2.48419949051	0.093	gain
449	17	13	1	1.99967748667	0.252	gain
450	13	13	0	2.54843189169	0.781	gain
451	23	13	1	2.18833907502	0.406	gain
452	47	13	0	2.23173842147	0.36	gain
453	75	13	1	3.26127902503	0.006	gain
454	82	13	1	1.10779471482	0.858	gain
455	74	13	1	0.533946160491	0.101	gain
456	10	13	1	2.2941589011	0.745	gain
457	25	13	0	3.08043550806	0.256	gain
458	77	13	0	4.67674678909	0.853	gain
459	54	13	1	3.33348873272	0.075	gain
460	26	13	1	0.860845295923	0.213	gain
461	42	13	1	1.87972834239	0.877	gain
462	81	13	1	1.3502979905	0.14	gain
463	78	13	1	2.03714563576	0.003	gain
464	29	13	1	2.44451386792	0.891	gain
465	58	13	1	1.13655780313	0.946	gain
466	73	13	1	4.80393242335	0.755	gain
467	18	13	1	0.875190141356	0.863	gain
468	22	13	1	0.755875760526	0.293	gain
469	16	13	1	1.12461081474	0.262	gain
470	80	13	1	0.845751236793	0.232	gain
471	11	13	1	0.532315244493	0.248	gain
472	69	13	1	0.416642123102	0.858	gain
473	53	13	0	2.32538298069	0.21	gain
474	62	13	0	1.44713751539	0.955	gain
475	1	13	1	0.435633710698	0.038	gain
476	71	13	1	0.687845663844	0.194	gain
477	76	13	0	1.33795073726	0.782	gain
478	59	13	1	2.08523091115	0.744744744745	gain
479	79	13	1	1.41049384348	0	gain
480	28	13	1	1.3413935748	0.0720720720721	gain
481	51	13	1	2.54569908107	0.04004004004	gain
482	2	13	1	1.19985998505	0.784784784785	gain
483	37	13	1	1.67422017552	0.704704704705	gain
484	35	13	1	2.26909367535	0.0870870870871	gain
485	24	13	1	1.4212652288	0.0780780780781	gain
486	9	13	1	1.45830667752	0.873873873874	gain
487	39	13	0	4.28604599594	0.0690690690691	gain
488	5	13	1	1.78380410845	0.123123123123	gain
489	12	13	1	7.41844937956	0.142142142142	gain
490	63	13	1	0.369496086143	0	gain
491	45	13	0	7.67754762981	0.737737737738	gain
492	8	13	1	3.91048404679	0.894894894895	gain
493	72	13	0	2.95683919523	1	gain
494	66	13	1	0.653816309221	0	gain
495	14	13	1	1.26134589135	0.666666666667	gain
496	57	13	1	2.41248334951	0.0760760760761	gain
497	48	13	1	2.45453417351	0.0710710710711	gain
498	43	13	0	5.51660508227	0.126126126126	gain
499	70	13	1	1.84574501667	0.29029029029	gain
500	31	13	1	1.05961458258	0.137137137137	gain
501	38	13	1	1.36170787135	0.295295295295	gain
502	4	13	0	4.08179118366	0.854854854855	gain
503	50	13	0	3.08981451907	0.0590590590591	gain
504	19	13	1	0.0851413413875	0.047047047047	gain
505	27	13	0	1.81143202449	0.867867867868	gain
506	7	13	1	2.42078223633	0.123123123123	gain
507	44	13	1	1.87315305139	0.127127127127	gain
508	34	13	1	4.35544856254	0	gain
509	32	13	1	1.79992821979	0.041041041041	gain
510	17	13	0	1.19554912948	0.673673673674	gain
511	23	13	1	1.53367371914	0.239239239239	gain
512	75	13	1	1.37856253602	0	gain
513	82	13	0	0.947476045532	0.917917917918	gain
514	74	13	1	0.476483740134	0.598598598599	gain
515	10	13	0	0.639390291199	0.773773773774	gain
516	54	13	1	0.451699974901	0	gain
517	26	13	0	3.5936285424	0.138138138138	gain
518	42	13	0	3.47303965856	0.931931931932	gain
519	81	13	0	2.69842049331	0.0660660660661	gain
520	78	13	0	3.50167865543	0	gain
521	29	13	0	2.3795350521	0.924924924925	gain
522	58	13	0	2.94743716977	1	gain
523	73	13	1	0.271337895378	1	gain
524	18	13	1	0.581461983702	0.824824824825	gain
525	22	13	1	0.392551279463	0.134134134134	gain
526	16	13	1	2.99324899055	0.146146146146	gain
527	80	13	1	0.308016088968	0	gain
528	11	13	1	2.10444828917	0.15015015015	gain
529	69	13	1	0.292083557386	0.925925925926	gain
530	1	13	1	0.715188698287	0	gain
531	71	13	1	0.319832143787	0.146146146146	gain
532	69	14	1	4.17598771424	0.235235235235	gain
533	12	14	1	6.34539807907	0.652652652653	gain
534	59	14	1	3.12522559198	0.42042042042	gain
535	43	14	1	1.98171348209	0.31031031031	gain
536	41	14	1	1.93072992748	0.345345345345	gain
537	68	14	1	2.11283160039	0.444444444444	gain
538	72	14	1	1.55152827197	0.443443443443	gain
539	34	14	1	2.73157143261	0.58958958959	gain
540	58	14	1	2.60469691603	0.637637637638	gain
541	65	14	1	2.81913548705	0.467467467467	gain
542	20	14	1	2.84372878394	0.436436436436	gain
543	6	14	1	1.39326914076	0.321321321321	gain
544	1	14	1	2.11681365068	0.277277277277	gain
545	22	14	1	5.26408109151	0.534534534535	gain
546	63	14	1	5.65335232095	0.253253253253	gain
547	60	14	0	2.78611003384	0.705705705706	gain
548	45	14	1	2.2748274025	0.653653653654	gain
549	23	14	1	4.67897813947	0.672672672673	gain
550	42	14	1	2.98483499402	0.418418418418	gain
551	71	14	1	2.20025819261	0.299299299299	gain
552	47	14	1	1.64716434417	0.288288288288	gain
553	52	14	1	2.56454053254	0.277277277277	gain
554	8	14	1	2.91086072807	0.217217217217	gain
555	48	14	1	3.39825976565	0.212212212212	gain
556	25	14	1	8.15523900543	0.535535535536	gain
557	21	14	1	5.1302364319	0.313313313313	gain
558	24	14	0	5.14783532773	0.830830830831	gain
559	77	14	1	1.95336796428	0.698698698699	gain
560	80	14	1	1.9507278811	0.409409409409	gain
561	31	14	0	2.38009080592	0.707707707708	gain
562	66	14	1	2.14021705968	0.403403403403	gain
563	40	14	1	2.33626306163	0.603603603604	gain
564	38	14	1	6.27483300051	0.25025025025	gain
565	10	14	1	6.18380253459	0.331331331331	gain
566	16	14	1	2.90447464397	0.274274274274	gain
567	3	14	1	2.44715930596	0.644644644645	gain
568	53	14	1	3.66013555267	0.673673673674	gain
569	74	14	1	2.20711482045	0.424424424424	gain
570	33	14	1	2.13383159759	0.417417417417	gain
571	17	14	1	2.36456877138	0.690690690691	gain
572	82	14	1	4.30913822075	0.564564564565	gain
573	13	14	1	5.25671006886	0.393393393393	gain
574	62	14	1	2.61181229627	0.345345345345	gain
575	46	14	1	2.55817559648	0.249249249249	gain
576	70	14	1	2.85749086669	0.655655655656	gain
577	76	14	1	1.87863827813	0.28028028028	gain
578	19	14	1	1.86792897619	0.524524524525	gain
579	35	14	1	2.13814828441	0.364364364364	gain
580	64	14	1	1.24829781656	0.605605605606	gain
581	26	14	1	1.07230357131	0.621621621622	gain
582	9	14	1	1.9977869205	0.293293293293	gain
583	39	14	1	2.00376248395	0.244244244244	gain
584	37	14	1	1.84368306686	0.383383383383	gain
585	57	14	1	1.17741240749	0.831831831832	gain
586	73	14	1	1.24470016287	0.660660660661	gain
587	15	14	1	2.00438230793	0.32032032032	gain
588	11	14	1	2.51348669182	0.648648648649	gain
589	32	14	1	3.50753103241	0.681681681682	gain
590	54	14	1	1.21088912241	0.375375375375	gain
591	67	14	1	1.27952817493	0.623623623624	gain
592	75	14	1	1.24597122188	0.196196196196	gain
593	51	14	1	3.36149111052	0.424424424424	gain
594	50	14	0	2.11863082656	0.868868868869	gain
595	5	14	1	6.64466607722	0.646646646647	gain
596	61	14	1	7.2124578089	0.329329329329	gain
597	78	14	1	1.6471826932	0.485485485485	gain
598	56	14	1	2.30315363828	0.281281281281	gain
599	83	14	1	4.7778607458	0.326326326326	gain
600	7	14	1	1.62334948152	0.673673673674	gain
601	79	14	1	1.96783010914	0.56956956957	gain
602	2	14	0	2.67066447432	0.841841841842	gain
603	49	14	1	1.73856490067	0.474474474474	gain
604	44	14	1	4.07468770108	0.354354354354	gain
605	18	14	1	1.34210085186	0.419419419419	gain
606	81	14	1	3.12963122495	0.546546546547	gain
607	55	14	1	1.45049167623	0.632632632633	gain
608	30	14	1	1.72047586807	0.801801801802	gain
609	27	14	1	1.4154332128	0.633633633634	gain
610	4	14	1	1.4722980977	0.635635635636	gain
611	14	14	1	1.81868080433	0.354354354354	gain
612	29	14	1	1.9388971114	0.448448448448	gain
613	36	14	1	2.15320133021	0.321321321321	gain
614	28	14	1	2.53654986628	0.670670670671	gain
615	69	14	1	4.91337485605	0.206	gain
616	12	14	1	1.77974323177	0.704	gain
617	59	14	1	0.9191016191	0.333	gain
618	43	14	1	1.31807233187	0.374	gain
619	41	14	1	1.50454262868	0.66	gain
620	68	14	1	0.705321436113	0.819	gain
621	72	14	1	7.98232739706	0.418	gain
622	34	14	1	3.0466783748	0.63	gain
623	58	14	1	1.39641615473	0.669	gain
624	65	14	1	1.79232911067	0.454	gain
625	20	14	1	3.26648108231	0.384	gain
626	6	14	1	1.57321962326	0.312	gain
627	1	14	1	2.69424048859	0.206	gain
628	22	14	0	2.51101268291	0.551	gain
629	63	14	1	1.77799261001	0.239	gain
630	45	14	1	1.38486621847	0.735	gain
631	23	14	1	2.25797615186	0.634	gain
632	42	14	1	2.63455171923	0.49	gain
633	71	14	1	0.90585704116	0.09	gain
634	47	14	1	1.31687373598	0.249	gain
635	52	14	1	6.58823970301	0.237	gain
636	8	14	1	1.52586109039	0.179	gain
637	48	14	1	1.99504451817	0.185	gain
638	25	14	0	2.59737316545	0.599	gain
639	21	14	1	1.7024695616	0.315	gain
640	77	14	1	1.58808389176	0.676	gain
641	80	14	1	6.82172549915	0.391	gain
642	66	14	1	2.66122032239	0.379	gain
643	40	14	1	3.40426238614	0.583	gain
644	38	14	1	1.6139805917	0.224	gain
645	10	14	1	1.32221672443	0.334	gain
646	16	14	1	1.20826707727	0.089	gain
647	3	14	0	2.82071505855	0.928	gain
648	53	14	1	4.9005718988	0.696	gain
649	74	14	1	1.32015603517	0.336	gain
650	33	14	1	1.88085446763	0.357	gain
651	17	14	1	1.26561090293	0.713	gain
652	82	14	1	1.21362312774	0.6	gain
653	13	14	1	1.88042217695	0.439	gain
654	62	14	1	4.43469502825	0.336	gain
655	46	14	1	1.9024049357	0.223	gain
656	70	14	1	0.895746104174	0.686	gain
657	76	14	1	0.614955578245	0.236	gain
658	19	14	1	2.28598641114	0.518	gain
659	35	14	1	0.851737979599	0.287	gain
660	64	14	1	1.42679499376	0.678	gain
661	26	14	1	1.9299779283	0.626	gain
662	9	14	1	0.872218916978	0.291	gain
663	39	14	1	1.19320905546	0.327	gain
664	37	14	0	2.02251301459	0.716	gain
665	57	14	0	1.48250233484	0.879	gain
666	73	14	1	2.59285899331	0.61	gain
667	15	14	1	0.820735584583	0.531	gain
668	11	14	1	1.55103409218	0.672	gain
669	32	14	1	2.41053713206	0.64	gain
670	54	14	1	1.64916532133	0.328	gain
671	67	14	0	1.78624656306	0.85	gain
672	75	14	1	1.86979031414	0.172	gain
673	51	14	1	1.30655442866	0.433	gain
674	5	14	1	1.83450824136	0.678	gain
675	61	14	0	1.84254169506	0.651	gain
676	78	14	1	1.88091169172	0.359	gain
677	56	14	1	0.903304971125	0.246	gain
678	83	14	1	0.877977713084	0.081	gain
679	7	14	0	1.13196310663	0.896	gain
680	79	14	1	1.61079314766	0.536	gain
681	49	14	1	0.701880837674	0.418	gain
682	44	14	1	1.84981102055	0.338	gain
683	18	14	1	1.28326640084	0.465	gain
684	81	14	1	0.652588814743	0.604	gain
685	55	14	1	1.38806952354	0.665	gain
686	30	14	1	0.713452543969	0.848	gain
687	27	14	1	1.32746983373	0.689	gain
688	4	14	1	1.20751476708	0.657	gain
689	14	14	1	1.13319902259	0.307	gain
690	29	14	1	0.979015552824	0.404	gain
691	36	14	1	1.69977971835	0.297	gain
692	28	14	1	2.13059688147	0.734	gain
693	69	14	1	3.01648489206	0.764764764765	gain
694	12	14	1	1.02098195917	0.700700700701	gain
695	59	14	1	0.594330958636	0.272272272272	gain
696	43	14	1	1.35185102828	0.269269269269	gain
697	41	14	1	0.86504164763	0.893893893894	gain
698	68	14	1	1.00266558521	0.840840840841	gain
699	72	14	1	3.03364154519	0.42042042042	gain
700	34	14	1	1.2235266274	0.713713713714	gain
701	58	14	1	1.65919415419	0.724724724725	gain
702	65	14	1	1.04646129646	0.379379379379	gain
703	20	14	1	1.08884879747	0.32032032032	gain
704	6	14	1	1.14495546317	0.237237237237	gain
705	1	14	1	1.50320003956	0.166166166166	gain
706	63	14	1	1.29556304929	0.197197197197	gain
707	45	14	1	1.30390750348	0.762762762763	gain
708	23	14	1	3.27383717694	0.431431431431	gain
709	42	14	0	1.93901155958	0.787787787788	gain
710	71	14	1	1.04449421835	0.0880880880881	gain
711	47	14	1	1.05342957347	0.183183183183	gain
712	52	14	1	2.18899997481	0.187187187187	gain
713	8	14	1	1.5960153373	0.151151151151	gain
714	48	14	1	1.36076772337	0.0910910910911	gain
715	21	14	1	2.62247743614	0.387387387387	gain
716	77	14	1	1.98800097903	0.712712712713	gain
717	80	14	1	1.02641202776	0.102102102102	gain
718	66	14	1	2.73032805265	0.403403403403	gain
719	40	14	1	1.95479763354	0.672672672673	gain
720	38	14	1	1.34687595341	0.163163163163	gain
721	10	14	1	3.80120661971	0.365365365365	gain
722	16	14	1	1.18211317992	0.029029029029	gain
723	53	14	0	5.02951550166	0.950950950951	gain
724	74	14	1	1.17199104692	0.298298298298	gain
725	33	14	1	1.36366904696	0.263263263263	gain
726	17	14	1	1.16442813696	0.364364364364	gain
727	82	14	1	1.48636496094	0.732732732733	gain
728	13	14	0	1.54378280472	0.733733733734	gain
729	62	14	1	1.15757835113	0.27027027027	gain
730	46	14	1	4.32318517996	0.169169169169	gain
731	70	14	1	1.1296029239	0.697697697698	gain
732	76	14	1	0.658549139167	0.185185185185	gain
733	19	14	1	1.05968752537	0.557557557558	gain
734	35	14	1	1.44372586053	0.287287287287	gain
735	64	14	1	1.27156438534	0.747747747748	gain
736	26	14	1	1.18217693502	0.318318318318	gain
737	9	14	1	1.72436741722	0.221221221221	gain
738	39	14	1	5.88407860973	0.492492492492	gain
739	73	14	1	1.03229211405	0.722722722723	gain
740	15	14	1	1.00103811964	0.576576576577	gain
741	11	14	1	1.62323627734	0.726726726727	gain
742	32	14	1	1.80203605802	0.705705705706	gain
743	54	14	1	1.87484282813	0.379379379379	gain
744	75	14	1	1.58335357428	0.124124124124	gain
745	51	14	1	1.71493819332	0.351351351351	gain
746	5	14	1	1.7461735277	0.790790790791	gain
747	78	14	1	1.07409959915	0.277277277277	gain
748	56	14	1	0.810412545261	0.0910910910911	gain
749	83	14	1	0.648691978582	0.043043043043	gain
750	79	14	1	1.55128382558	0.245245245245	gain
751	49	14	1	0.892951453756	0.347347347347	gain
752	44	14	1	1.21619790081	0.304304304304	gain
753	18	14	1	1.19920732195	0.512512512513	gain
754	81	14	1	0.925175458702	0.658658658659	gain
755	55	14	1	1.25810677207	0.68968968969	gain
756	30	14	0	1.43203286404	0.976976976977	gain
757	27	14	1	0.810269485037	0.621621621622	gain
758	4	14	1	1.4051198145	0.697697697698	gain
759	14	14	1	2.23670278523	0.31031031031	gain
760	29	14	1	0.778850660363	0.402402402402	gain
761	36	14	1	2.02221103312	0.682682682683	gain
762	28	14	0	1.75922963934	0.835835835836	gain
763	69	14	1	0.645881156139	0.834	gain
764	12	14	1	2.43566472779	0.298	gain
765	59	14	1	0.909620458109	0.291	gain
766	43	14	1	1.13867511925	0.245	gain
767	41	14	1	0.90124676987	0.798	gain
768	68	14	1	0.632952243697	0.87	gain
769	72	14	1	2.62895402138	0.262	gain
770	34	14	0	4.67140278949	0.726	gain
771	58	14	0	1.71968188382	0.97	gain
772	65	14	1	2.58641413012	0.229	gain
773	20	14	1	4.86556008545	0.795	gain
774	6	14	1	1.30266039151	0.199	gain
775	1	14	1	1.24884175642	0.052	gain
776	63	14	1	1.59423485949	0.111	gain
777	45	14	1	1.03516047159	0.814	gain
778	23	14	1	0.983666876178	0.56	gain
779	71	14	1	0.955298344326	0.199	gain
780	47	14	1	1.29330456371	0.116	gain
781	52	14	1	3.01858010238	0.135	gain
782	8	14	1	1.07110435342	0.102	gain
783	48	14	1	0.869924355351	0.281	gain
784	21	14	0	4.15392596136	0.834	gain
785	77	14	1	3.28891790178	0.686	gain
786	80	14	1	3.21320763108	0.105	gain
787	66	14	1	3.46377637323	0.342	gain
788	40	14	0	1.96356162739	0.781	gain
789	38	14	1	1.08658098188	0.047	gain
790	10	14	1	2.08725056594	0.277	gain
791	16	14	1	0.514707990753	0.006	gain
792	74	14	1	1.44872643744	0.236	gain
793	33	14	1	1.77856174091	0.252	gain
794	17	14	1	1.04595467665	0.266	gain
795	82	14	1	1.11790464041	0.245	gain
796	62	14	1	2.81885776361	0.218	gain
797	46	14	1	1.24974738985	0.144	gain
798	70	14	1	2.05546102868	0.816	gain
799	76	14	1	1.00118771088	0.19	gain
800	19	14	1	2.75722679618	0.541	gain
801	35	14	1	1.25438440718	0.206	gain
802	64	14	1	1.79010296915	0.822	gain
803	26	14	1	1.37288399153	0.078	gain
804	9	14	1	0.974969747427	0.466	gain
805	39	14	1	3.62433193207	0.402	gain
806	73	14	1	0.89981678961	0.764	gain
807	15	14	1	1.58224827853	0.708	gain
808	11	14	1	1.58625178786	0.316	gain
809	32	14	1	5.3291573224	0.637	gain
810	54	14	0	1.32275817628	0.868	gain
811	75	14	1	2.83646909946	0.105	gain
812	51	14	1	4.72142784058	0.278	gain
813	5	14	0	1.88302991607	0.789	gain
814	78	14	1	2.79176588878	0	gain
815	56	14	1	2.10431982793	0.037	gain
816	83	14	1	0.735862306399	0.015	gain
817	79	14	1	1.2371288559	0.178	gain
818	49	14	1	1.2148637087	0.398	gain
819	44	14	1	1.42534790847	0.322	gain
820	18	14	1	5.75288056431	0.512	gain
821	81	14	1	1.38200781295	0.708	gain
822	55	14	0	1.74831663209	0.953	gain
823	27	14	1	1.19993008709	0.521	gain
824	4	14	1	0.997862804621	0.753	gain
825	14	14	1	4.45350340499	0.18	gain
826	29	14	0	2.96608601838	0.795	gain
827	36	14	0	1.74666677448	0.965	gain
828	69	14	1	0.671310422342	0.942942942943	gain
829	12	14	1	1.37085253632	0.367367367367	gain
830	59	14	1	0.923606772223	0.138138138138	gain
831	43	14	1	1.07396524694	0.322322322322	gain
832	41	14	0	2.48092991635	0.917917917918	gain
833	68	14	1	1.20777445249	0.78978978979	gain
834	72	14	1	2.67036871285	0.225225225225	gain
835	65	14	1	3.6130301742	0.14014014014	gain
836	20	14	1	1.46225278182	0.876876876877	gain
837	6	14	1	3.23859180221	0.0860860860861	gain
838	1	14	1	1.52856617266	0	gain
839	63	14	1	3.90165138151	0.0930930930931	gain
840	45	14	1	1.41995920295	0.0810810810811	gain
841	23	14	1	0.833559378856	0.810810810811	gain
842	71	14	1	1.88582612149	0.117117117117	gain
843	47	14	1	2.58499285787	0.108108108108	gain
844	52	14	1	1.19965547366	0.0700700700701	gain
845	8	14	1	1.91879652762	0.0600600600601	gain
846	48	14	1	2.09700665137	0.183183183183	gain
847	77	14	1	3.58003364403	0.855855855856	gain
848	80	14	1	1.48092618435	0	gain
849	66	14	1	0.952548477979	0.217217217217	gain
850	38	14	1	1.40072599955	0	gain
851	10	14	1	1.12046946146	0.163163163163	gain
852	16	14	1	1.80782004516	0	gain
853	74	14	1	1.65363222139	0.136136136136	gain
854	33	14	1	1.58315795497	0.0970970970971	gain
855	17	14	1	1.34610031818	0.156156156156	gain
856	82	14	1	1.1098655887	0.256256256256	gain
857	62	14	1	6.18039863421	0.146146146146	gain
858	46	14	1	0.907322475477	0.259259259259	gain
859	70	14	1	0.885725357331	0.933933933934	gain
860	76	14	1	1.38879695369	0.123123123123	gain
861	19	14	1	1.30717705165	0.134134134134	gain
862	35	14	0	2.71202753972	0.883883883884	gain
863	64	14	0	1.29757335646	1	gain
864	26	14	1	1.60120780151	0.1001001001	gain
865	9	14	1	0.984802960975	0	gain
866	39	14	1	1.18537184307	0.264264264264	gain
867	73	14	0	1.61917927592	0.803803803804	gain
868	15	14	1	2.31220313059	0.767767767768	gain
869	11	14	1	1.31300955487	0.144144144144	gain
870	32	14	1	2.54662006221	0.777777777778	gain
871	75	14	1	2.94654212548	0.0680680680681	gain
872	51	14	1	1.85354178245	0.225225225225	gain
873	78	14	1	1.85638681495	0	gain
874	56	14	1	1.02209471893	0.186186186186	gain
875	83	14	1	1.2120805653	0	gain
876	79	14	1	3.9043039047	0.0740740740741	gain
877	49	14	1	5.32697720895	0.23023023023	gain
878	44	14	1	3.23771446983	0.219219219219	gain
879	18	14	0	3.15602459268	0.932932932933	gain
880	81	14	1	1.87171789518	0.810810810811	gain
881	27	14	1	0.87828591457	0.301301301301	gain
882	4	14	1	1.35255015738	0.245245245245	gain
883	14	14	1	2.74443845596	0	gain
884	39	15	1	5.09588416957	0.334334334334	gain
885	18	15	0	8.29680163215	0.671671671672	gain
886	27	15	1	1.72669473999	0.477477477477	gain
887	47	15	0	3.74980795487	0.704704704705	gain
888	10	15	1	1.89791036235	0.372372372372	gain
889	40	15	1	5.90358370213	0.355355355355	gain
890	75	15	1	6.93047810685	0.341341341341	gain
891	15	15	1	9.11539129001	0.231231231231	gain
892	42	15	0	2.1077244129	0.70970970971	gain
893	2	15	1	2.47922491517	0.402402402402	gain
894	74	15	1	4.71830602198	0.423423423423	gain
895	26	15	0	8.23614056149	0.571571571572	gain
896	50	15	1	6.76674773511	0.274274274274	gain
897	55	15	1	5.0198831246	0.416416416416	gain
898	64	15	1	3.31197615219	0.593593593594	gain
899	79	15	0	2.30742087274	0.661661661662	gain
900	60	15	0	1.87248078771	0.685685685686	gain
901	53	15	1	2.59247556284	0.571571571572	gain
902	12	15	1	2.32262027312	0.605605605606	gain
903	49	15	1	3.51803296023	0.585585585586	gain
904	83	15	1	1.96387250069	0.479479479479	gain
905	46	15	1	2.98094507976	0.246246246246	gain
906	57	15	1	1.47566391635	0.481481481481	gain
907	33	15	1	6.57458473156	0.62962962963	gain
908	71	15	1	2.85503096047	0.253253253253	gain
909	24	15	1	2.31194567377	0.236236236236	gain
910	58	15	0	2.51050510203	0.593593593594	gain
911	70	15	0	2.57420717238	0.642642642643	gain
912	19	15	1	1.40790106332	0.404404404404	gain
913	8	15	1	2.57320542765	0.377377377377	gain
914	68	15	1	3.63026195889	0.238238238238	gain
915	30	15	1	2.51444988011	0.693693693694	gain
916	7	15	1	2.1877168866	0.704704704705	gain
917	63	15	1	3.02038135343	0.228228228228	gain
918	22	15	1	2.52673112748	0.31031031031	gain
919	4	15	0	2.63992392836	0.613613613614	gain
920	61	15	1	2.38927315194	0.341341341341	gain
921	11	15	1	1.36229322104	0.456456456456	gain
922	67	15	0	3.8033625781	0.726726726727	gain
923	36	15	1	3.91791726665	0.313313313313	gain
924	44	15	1	3.10379331901	0.386386386386	gain
925	31	15	0	6.58406414152	0.636636636637	gain
926	43	15	0	1.92923097976	0.671671671672	gain
927	48	15	1	1.12882138714	0.336336336336	gain
928	80	15	0	4.83406211999	0.578578578579	gain
929	32	15	0	1.74427829905	0.655655655656	gain
930	82	15	1	1.48153007878	0.236236236236	gain
931	28	15	1	1.50103377817	0.348348348348	gain
932	5	15	0	2.59157271746	0.634634634635	gain
933	45	15	1	3.67286207894	0.218218218218	gain
934	54	15	1	4.29421687571	0.402402402402	gain
935	37	15	1	6.72172737988	0.572572572573	gain
936	62	15	0	2.08051122881	0.570570570571	gain
937	77	15	1	1.00445109303	0.304304304304	gain
938	66	15	1	3.57526738592	0.273273273273	gain
939	38	15	0	2.03437343526	0.52952952953	gain
940	41	15	0	2.43865720799	0.681681681682	gain
941	14	15	0	1.34065447737	0.67967967968	gain
942	34	15	0	1.82384687394	0.64964964965	gain
943	29	15	1	2.42385900311	0.374374374374	gain
944	1	15	0	3.22474971932	0.641641641642	gain
945	20	15	1	2.73845598823	0.314314314314	gain
946	3	15	1	3.28908281733	0.36036036036	gain
947	52	15	0	2.75932499635	0.643643643644	gain
948	25	15	1	1.81725793761	0.543543543544	gain
949	56	15	1	4.01578657643	0.347347347347	gain
950	51	15	0	1.79126326822	0.856856856857	gain
951	76	15	0	1.88542602919	0.70970970971	gain
952	13	15	0	1.20584128208	0.603603603604	gain
953	69	15	1	1.9390375662	0.306306306306	gain
954	35	15	0	3.16622680297	0.866866866867	gain
955	73	15	1	1.85499861603	0.362362362362	gain
956	72	15	0	2.60674443847	0.67967967968	gain
957	21	15	0	8.59148532526	0.594594594595	gain
958	78	15	0	2.34724683475	0.668668668669	gain
959	6	15	0	7.61627423112	0.303303303303	gain
960	9	15	1	1.57858051434	0.347347347347	gain
961	59	15	0	3.37200992726	0.662662662663	gain
962	81	15	1	2.39395998619	0.437437437437	gain
963	23	15	1	2.32350539126	0.231231231231	gain
964	16	15	0	2.77183669788	0.667667667668	gain
965	17	15	0	6.47057059952	0.0840840840841	gain
966	65	15	1	1.94041313806	0.352352352352	gain
967	39	15	1	4.12274622985	0.339	gain
968	27	15	1	3.16551118216	0.421	gain
969	10	15	1	3.7002478704	0.29	gain
970	40	15	1	2.38356031461	0.333	gain
971	75	15	0	8.4617654468	0.597	gain
972	15	15	1	2.51082947947	0.202	gain
973	2	15	1	1.3865938502	0.388	gain
974	74	15	1	1.72278199534	0.334	gain
975	50	15	1	0.870046868344	0.226	gain
976	55	15	1	1.13402511048	0.374	gain
977	64	15	0	1.82476526953	0.575	gain
978	53	15	0	1.41962903412	0.778	gain
979	12	15	1	0.626653687421	0.601	gain
980	49	15	1	0.66708672976	0.64	gain
981	83	15	1	1.12410905054	0.489	gain
982	46	15	1	1.07360817817	0.152	gain
983	57	15	1	1.05912813065	0.433	gain
984	33	15	1	1.22348393196	0.691	gain
985	71	15	1	1.18536413934	0.192	gain
986	24	15	1	1.25793138624	0.184	gain
987	19	15	1	1.05029374353	0.321	gain
988	8	15	1	0.804663197932	0.327	gain
989	68	15	1	0.791105278053	0.215	gain
990	30	15	1	2.09702679924	0.682	gain
991	7	15	0	0.876888962148	0.692	gain
992	63	15	1	0.823567281108	0.223	gain
993	22	15	1	1.00612367395	0.363	gain
994	61	15	1	0.817151885152	0.208	gain
995	11	15	1	0.497340913544	0.352	gain
996	36	15	1	0.83095705342	0.252	gain
997	44	15	1	1.03197154933	0.345	gain
998	48	15	1	1.48421808863	0.276	gain
999	82	15	1	1.30188281981	0.259	gain
1000	28	15	1	0.881373954637	0.349	gain
1001	45	15	1	1.91376224968	0.184	gain
1002	54	15	1	1.03461135352	0.779	gain
1003	37	15	1	0.607210944861	0.571	gain
1004	77	15	1	0.757741673639	0.21	gain
1005	66	15	1	0.684060720472	0.036	gain
1006	29	15	1	0.699528206531	0.336	gain
1007	20	15	1	0.849451543982	0.305	gain
1008	3	15	1	0.642801961814	0.145	gain
1009	25	15	1	0.595745772674	0.554	gain
1010	56	15	1	0.715422390442	0.272	gain
1011	69	15	1	1.19940038378	0.636	gain
1012	73	15	1	0.787659972817	0.348	gain
1013	9	15	1	1.36126846199	0.307	gain
1014	81	15	0	1.37363025947	0.767	gain
1015	23	15	1	0.638626107564	0.227	gain
1016	65	15	1	1.09423429195	0.27	gain
1017	39	15	1	4.12903566908	0.321321321321	gain
1018	27	15	1	1.75483875984	0.377377377377	gain
1019	10	15	1	1.30348418077	0.0690690690691	gain
1020	40	15	1	1.42536986182	0.225225225225	gain
1021	15	15	1	4.38246620161	0.153153153153	gain
1022	2	15	1	1.11744391816	0.333333333333	gain
1023	74	15	1	2.2276660063	0.316316316316	gain
1024	50	15	1	4.01847676332	0.762762762763	gain
1025	55	15	1	1.04738523165	0.278278278278	gain
1026	12	15	1	1.44791238388	0.304304304304	gain
1027	49	15	1	1.25020324129	0.584584584585	gain
1028	83	15	1	0.925832325162	0.485485485485	gain
1029	46	15	1	0.755589524131	0.137137137137	gain
1030	57	15	1	0.733033939896	0.381381381381	gain
1031	33	15	1	0.914026603305	0.732732732733	gain
1032	71	15	1	0.653549336163	0.178178178178	gain
1033	24	15	1	1.97874068153	0.146146146146	gain
1034	19	15	0	2.56889179851	0.672672672673	gain
1035	8	15	1	0.819894942759	0.329329329329	gain
1036	68	15	1	0.523970031629	0.274274274274	gain
1037	30	15	0	0.877806735731	0.555555555556	gain
1038	63	15	1	1.09907009725	0.154154154154	gain
1039	22	15	1	0.981417806237	0.262262262262	gain
1040	61	15	1	0.858365237187	0.224224224224	gain
1041	11	15	1	0.822782928355	0.314314314314	gain
1042	36	15	1	1.04045512364	0.167167167167	gain
1043	44	15	1	0.822923191277	0.29029029029	gain
1044	48	15	1	2.00186073851	0.26026026026	gain
1045	82	15	1	1.17418446907	0.284284284284	gain
1046	28	15	1	1.05804428079	0.325325325325	gain
1047	45	15	1	0.6329832462	0.12012012012	gain
1048	54	15	1	1.32056297992	0.22022022022	gain
1049	37	15	1	0.582794933118	0.60960960961	gain
1050	77	15	1	1.19491197024	0.148148148148	gain
1051	66	15	1	0.744960953414	0.038038038038	gain
1052	29	15	1	0.813433518173	0.373373373373	gain
1053	20	15	1	1.30585496627	0.256256256256	gain
1054	3	15	1	0.702827339763	0.231231231231	gain
1055	25	15	1	1.93245142891	0.565565565566	gain
1056	56	15	1	2.36646503224	0.228228228228	gain
1057	69	15	1	1.08769169525	0.305305305305	gain
1058	73	15	1	0.986414089737	0.331331331331	gain
1059	9	15	1	0.78247770877	0.25025025025	gain
1060	23	15	1	1.2909849194	0.786786786787	gain
1061	65	15	1	0.970777106355	0.318318318318	gain
1062	39	15	1	3.13850170586	0.265	gain
1063	27	15	1	2.26192748003	0.293	gain
1064	10	15	1	1.06508759435	0.135	gain
1065	40	15	1	1.85635894868	0.2	gain
1066	15	15	1	2.56421927045	0.13	gain
1067	2	15	1	2.18475612601	0.249	gain
1068	74	15	1	1.22973138562	0.185	gain
1069	50	15	0	5.58295945438	0.805	gain
1070	55	15	1	1.28770133638	0.804	gain
1071	12	15	1	0.822964554845	0.227	gain
1072	49	15	1	2.10016669829	0.412	gain
1073	83	15	1	0.625437971754	0.041	gain
1074	46	15	1	0.918266835439	0.151	gain
1075	57	15	1	1.12312036798	0.273	gain
1076	33	15	1	0.645083489095	0.704	gain
1077	71	15	1	0.94038079362	0.147	gain
1078	24	15	1	0.837730415284	0.117	gain
1079	8	15	1	1.14081060151	0.225	gain
1080	68	15	1	0.78013491365	0.234	gain
1081	63	15	0	1.47883864788	0.641	gain
1082	22	15	1	1.32847430638	0.448	gain
1083	61	15	1	0.809682495747	0.258	gain
1084	11	15	1	0.499270072993	0.116	gain
1085	36	15	1	2.44623793692	0.164	gain
1086	44	15	1	1.04086316123	0.293	gain
1087	48	15	1	0.860057100383	0.186	gain
1088	82	15	1	1.08513835025	0.162	gain
1089	28	15	1	1.44055588902	0.229	gain
1090	45	15	1	1.18612205673	0.11	gain
1091	54	15	1	0.978692475874	0.199	gain
1092	37	15	1	1.21653080964	0.719	gain
1093	77	15	1	1.63449565994	0.178	gain
1094	66	15	1	0.745522627116	0.025	gain
1095	29	15	1	1.02196063308	0.259	gain
1096	20	15	1	0.831913702537	0.214	gain
1097	3	15	1	1.5596428427	0.348	gain
1098	25	15	1	0.932014778924	0.668	gain
1099	56	15	1	0.818828820144	0.193	gain
1100	69	15	1	1.3131728966	0.191	gain
1101	73	15	1	1.25082493881	0.268	gain
1102	9	15	1	0.79265936636	0.196	gain
1103	23	15	1	0.814199832679	0.827	gain
1104	65	15	1	1.35318794921	0.235	gain
1105	39	15	1	1.41269052899	0.319319319319	gain
1106	27	15	1	4.17629183396	0.138138138138	gain
1107	10	15	1	1.48245002939	0	gain
1108	40	15	1	0.622578909557	0.042042042042	gain
1109	15	15	1	1.84488537938	0.0650650650651	gain
1110	2	15	1	1.32853744025	0.139139139139	gain
1111	74	15	1	0.536372259665	0.0860860860861	gain
1112	55	15	1	1.26716914589	0.887887887888	gain
1113	12	15	1	0.867132758389	0.23023023023	gain
1114	49	15	0	1.30583910505	0	gain
1115	83	15	1	0.454060316168	0	gain
1116	46	15	1	1.12508187187	0	gain
1117	57	15	0	1.52421105993	0.960960960961	gain
1118	33	15	0	1.18049101353	0.817817817818	gain
1119	71	15	1	0.756928708493	0.248248248248	gain
1120	24	15	1	0.620656903206	0.0710710710711	gain
1121	8	15	1	1.47457571243	0.144144144144	gain
1122	68	15	1	0.587611145149	0.0770770770771	gain
1123	22	15	0	2.36331362603	0.947947947948	gain
1124	61	15	1	0.239078307763	0.15015015015	gain
1125	11	15	1	0.783074525953	0	gain
1126	36	15	1	0.996485029809	0.127127127127	gain
1127	44	15	1	1.3296716728	0.223223223223	gain
1128	48	15	1	0.239366919721	0.161161161161	gain
1129	82	15	1	1.40178423146	0.0690690690691	gain
1130	28	15	1	0.998395529003	0.124124124124	gain
1131	45	15	1	0.733931809205	0.0600600600601	gain
1132	54	15	1	0.439055293449	0.136136136136	gain
1133	37	15	0	2.70377901281	0.785785785786	gain
1134	77	15	1	0.708823501971	0.199199199199	gain
1135	66	15	1	0.537009507401	0	gain
1136	29	15	1	1.28243136913	0.147147147147	gain
1137	20	15	1	0.943567343309	0.134134134134	gain
1138	3	15	1	0.730517915401	0.0920920920921	gain
1139	25	15	1	0.31406921089	0.564564564565	gain
1140	56	15	0	1.05077362311	0.697697697698	gain
1141	69	15	1	1.70880546372	0.784784784785	gain
1142	73	15	1	0.569558280646	0.259259259259	gain
1143	9	15	1	0.578161591595	0.14014014014	gain
1144	23	15	1	0.282826033545	0.83983983984	gain
1145	65	15	1	0.645443943038	0.136136136136	gain
1146	72	19	1	15.7662908698	0.555555555556	gain
1147	3	19	1	10.2490634107	0.247247247247	gain
1148	34	19	1	6.39588012652	0.641641641642	gain
1149	5	19	1	10.051423311	0.563563563564	gain
1150	35	19	1	9.88977324679	0.431431431431	gain
1151	50	19	1	9.70349879797	0.337337337337	gain
1152	2	19	1	7.70541582825	0.640640640641	gain
1153	66	19	1	7.93401609136	0.31031031031	gain
1154	7	19	1	4.79831249086	0.108108108108	gain
1155	79	19	0	6.03817857243	0.847847847848	gain
1156	1	19	0	5.72077663985	0.552552552553	gain
1157	16	19	1	4.00572683251	0.535535535536	gain
1158	49	19	1	8.71430557413	0.557557557558	gain
1159	37	19	1	7.65803215162	0.321321321321	gain
1160	32	19	1	6.66405412718	0.366366366366	gain
1161	59	19	1	17.7418478007	0.346346346346	gain
1162	25	19	1	4.62220197239	0.734734734735	gain
1163	68	19	1	7.36103645281	0.721721721722	gain
1164	28	19	1	4.16760890592	0.334334334334	gain
1165	8	19	1	8.24502408728	0.648648648649	gain
1166	38	19	1	6.0004232768	0.383383383383	gain
1167	9	19	1	9.59761397529	0.218218218218	gain
1168	80	19	1	7.020860611	0.28028028028	gain
1169	60	19	1	15.0802944588	0.593593593594	gain
1170	27	19	1	10.8152746634	0.681681681682	gain
1171	83	19	1	4.80851249771	0.286286286286	gain
1172	31	19	1	2.56190881977	0.377377377377	gain
1173	74	19	1	2.65677196234	0.29029029029	gain
1174	45	19	1	3.01007031807	0.374374374374	gain
1175	76	19	1	2.9812249836	0.321321321321	gain
1176	26	19	1	6.78735176759	0.588588588589	gain
1177	58	19	1	2.52995717471	0.653653653654	gain
1178	73	19	1	3.30916405164	0.382382382382	gain
1179	42	19	1	4.9747700901	0.459459459459	gain
1180	17	19	1	1.78004969848	0.127127127127	gain
1181	69	19	1	15.571185455	0.0830830830831	gain
1182	20	19	1	3.26855684692	0.597597597598	gain
1183	4	19	0	2.36030714781	0.793793793794	gain
1184	12	19	1	5.69542543828	0.322322322322	gain
1185	39	19	1	2.89249702213	0.557557557558	gain
1186	15	19	1	2.97335470969	0.468468468468	gain
1187	40	19	1	3.28939848665	0.442442442442	gain
1188	22	19	1	3.29628567608	0.277277277277	gain
1189	36	19	1	3.99326147062	0.587587587588	gain
1190	65	19	1	2.94072974041	0.651651651652	gain
1191	46	19	1	7.29405111044	0.635635635636	gain
1192	41	19	1	1.80248305804	0.34034034034	gain
1193	77	19	1	2.05320878649	0.65965965966	gain
1194	57	19	1	4.67450169342	0.571571571572	gain
1195	61	19	1	2.18753743714	0.391391391391	gain
1196	10	19	1	3.28324309026	0.532532532533	gain
1197	55	19	1	2.17842003614	0.346346346346	gain
1198	13	19	1	1.87993120586	0.416416416416	gain
1199	21	19	1	4.35966119195	0.583583583584	gain
1200	18	19	1	5.20460410712	0.618618618619	gain
1201	67	19	1	4.70659795546	0.27027027027	gain
1202	47	19	1	2.03704527289	0.651651651652	gain
1203	78	19	1	1.34525702947	0.593593593594	gain
1204	71	19	1	5.02664746734	0.296296296296	gain
1205	11	19	0	1.70800307272	0.848848848849	gain
1206	43	19	1	1.98525559885	0.535535535536	gain
1207	54	19	1	3.53594898286	0.354354354354	gain
1208	63	19	0	1.90915752055	0.688688688689	gain
1209	81	19	0	0.668425914118	0.571571571572	gain
1210	24	19	0	1.01010888259	0.488488488488	gain
1211	53	19	1	1.9204009467	0.136136136136	gain
1212	82	19	1	1.54702477771	0.385385385385	gain
1213	33	19	0	8.49616469542	0.377377377377	gain
1214	23	19	0	1.90885024834	0.38038038038	gain
1215	14	19	1	2.10486846074	0.382382382382	gain
1216	48	19	0	1.60826742635	0.811811811812	gain
1217	44	19	1	1.94883575554	0.134134134134	gain
1218	30	19	1	1.85685313446	0.341341341341	gain
1219	62	19	1	1.11753628642	0.304304304304	gain
1220	64	19	1	5.68097462516	0.745745745746	gain
1221	75	19	1	1.65988511502	0.638638638639	gain
1222	70	19	1	1.80889752098	0.663663663664	gain
1223	6	19	1	3.93447544466	0.361361361361	gain
1224	56	19	1	5.52937186469	0.666666666667	gain
1225	29	19	0	3.65305857143	0.681681681682	gain
1226	52	19	0	0.522863789462	0.571571571572	gain
1227	51	19	0	0.88266648836	0.376376376376	gain
1228	19	19	1	1.45004960518	0.365365365365	gain
1229	72	19	1	10.9100329976	0.648	gain
1230	3	19	1	2.44733236093	0.208	gain
1231	34	19	1	7.09301017917	0.656	gain
1232	5	19	1	1.62130876814	0.572	gain
1233	35	19	1	9.8740407851	0.391	gain
1234	50	19	1	2.13000133732	0.623	gain
1235	2	19	1	2.74442353805	0.635	gain
1236	66	19	1	5.7189205664	0.314	gain
1237	7	19	1	1.58389557721	0.078	gain
1238	16	19	1	1.62099558685	0.699	gain
1239	49	19	1	2.31059529326	0.596	gain
1240	37	19	1	1.70378803193	0.289	gain
1241	32	19	1	1.24499205384	0.314	gain
1242	59	19	1	1.32803205832	0.36	gain
1243	25	19	1	1.32520876161	0.807	gain
1244	68	19	1	1.02695567256	0.776	gain
1245	28	19	1	1.03111255555	0.215	gain
1246	8	19	1	0.6393361303	0.695	gain
1247	38	19	1	1.40395815127	0.284	gain
1248	9	19	1	0.954048498004	0.204	gain
1249	80	19	1	1.37729544472	0.277	gain
1250	60	19	1	2.47717944013	0.529	gain
1251	27	19	1	2.35436447834	0.879	gain
1252	83	19	1	1.06555161271	0.193	gain
1253	31	19	1	2.1656166126	0.333	gain
1254	74	19	1	0.857047512121	0.267	gain
1255	45	19	1	1.19877930826	0.332	gain
1256	76	19	1	2.64177626975	0.317	gain
1257	26	19	1	0.706476041785	0.579	gain
1258	58	19	1	0.775321189652	0.649	gain
1259	73	19	1	1.79453472207	0.346	gain
1260	42	19	1	0.870801053683	0.388	gain
1261	17	19	1	0.760571501436	0.066	gain
1262	69	19	1	1.33427546892	0.203	gain
1263	20	19	1	1.5229975213	0.572	gain
1264	12	19	1	1.49094915391	0.647	gain
1265	39	19	1	0.970114356267	0.856	gain
1266	15	19	1	0.737997567947	0.374	gain
1267	40	19	1	0.804414394523	0.522	gain
1268	22	19	1	0.570775551336	0.2	gain
1269	36	19	1	0.82412895481	0.649	gain
1270	65	19	1	1.17099076628	0.71	gain
1271	46	19	1	1.07147437791	0.649	gain
1272	41	19	1	0.926028257847	0.107	gain
1273	77	19	1	1.17063093435	0.353	gain
1274	57	19	1	0.823819816567	0.603	gain
1275	61	19	1	0.760458917892	0.336	gain
1276	10	19	1	3.09675778055	0.543	gain
1277	55	19	1	0.915306696854	0.301	gain
1278	13	19	1	0.67322097786	0.427	gain
1279	21	19	1	1.35475230066	0.322	gain
1280	18	19	1	1.89891957119	0.688	gain
1281	67	19	0	2.26008166972	0.74	gain
1282	47	19	1	1.91524138596	0.699	gain
1283	78	19	1	0.600599305217	0.634	gain
1284	71	19	1	1.62488873822	0.301	gain
1285	43	19	1	0.404348772623	0.625	gain
1286	54	19	1	0.591002646648	0.304	gain
1287	53	19	1	0.703833438558	0.078	gain
1288	82	19	1	0.897758592269	0.111	gain
1289	14	19	1	0.586162487289	0.317	gain
1290	44	19	1	0.584105505088	0.237	gain
1291	30	19	1	2.73371348421	0.28	gain
1292	62	19	1	1.28422990679	0.211	gain
1293	64	19	1	0.428717200713	0.747	gain
1294	75	19	1	0.566710725605	0.629	gain
1295	70	19	1	0.864738025557	0.36	gain
1296	6	19	1	0.53966734984	0.366	gain
1297	56	19	1	0.535085635023	0.674	gain
1298	19	19	1	1.15725806201	0.323	gain
1299	72	19	1	9.64130914135	0.675675675676	gain
1300	3	19	1	10.9380653669	0.211211211211	gain
1301	34	19	1	8.72871066962	0.381381381381	gain
1302	5	19	1	10.6839400508	0.158158158158	gain
1303	35	19	1	2.87221425706	0.345345345345	gain
1304	50	19	1	1.67296377733	0.668668668669	gain
1305	2	19	1	12.0514774258	0.682682682683	gain
1306	66	19	1	1.23723436348	0.325325325325	gain
1307	7	19	1	1.33414142608	0.0920920920921	gain
1308	16	19	1	4.70855479429	0.318318318318	gain
1309	49	19	1	2.16555969882	0.620620620621	gain
1310	37	19	1	1.82698615098	0.234234234234	gain
1311	32	19	1	7.56560292841	0.11011011011	gain
1312	59	19	1	2.66402240475	0.209209209209	gain
1313	25	19	1	4.17220492693	0.884884884885	gain
1314	68	19	1	1.88658980715	0.754754754755	gain
1315	28	19	1	1.56481733164	0.188188188188	gain
1316	8	19	1	1.02228065647	0.696696696697	gain
1317	38	19	1	4.78718195926	0.0690690690691	gain
1318	9	19	1	5.20015674615	0.175175175175	gain
1319	80	19	1	3.84926960649	0.416416416416	gain
1320	60	19	1	2.33573127988	0.647647647648	gain
1321	27	19	1	1.15075682888	0.926926926927	gain
1322	83	19	1	1.5242085719	0.171171171171	gain
1323	31	19	1	1.16582218642	0.284284284284	gain
1324	74	19	1	2.02964057237	0.19019019019	gain
1325	45	19	1	8.88093170657	0.29029029029	gain
1326	76	19	1	4.51987845953	0.232232232232	gain
1327	26	19	1	0.810469958546	0.665665665666	gain
1328	58	19	1	2.69720282765	0.6996996997	gain
1329	73	19	1	1.73146399037	0.703703703704	gain
1330	42	19	0	1.46383207014	0.805805805806	gain
1331	17	19	1	2.55512270673	0.024024024024	gain
1332	69	19	1	2.36632290329	0.109109109109	gain
1333	20	19	1	2.21856228949	0.532532532533	gain
1334	12	19	1	0.748964200298	0.662662662663	gain
1335	39	19	1	0.743221195564	0.897897897898	gain
1336	15	19	1	1.63946986213	0.35035035035	gain
1337	40	19	1	1.21756241078	0.495495495495	gain
1338	22	19	1	0.855766796565	0.292292292292	gain
1339	36	19	0	3.82557947869	0.672672672673	gain
1340	65	19	1	4.8842886866	0.762762762763	gain
1341	46	19	1	1.82605033915	0.194194194194	gain
1342	41	19	1	1.92869138736	0.218218218218	gain
1343	77	19	1	3.95784026199	0.344344344344	gain
1344	57	19	1	1.66821723026	0.439439439439	gain
1345	61	19	1	1.01940262301	0.291291291291	gain
1346	10	19	1	6.33764302309	0.495495495495	gain
1347	55	19	1	2.27006210755	0.720720720721	gain
1348	13	19	1	2.2585194953	0.540540540541	gain
1349	21	19	1	1.28621629103	0.274274274274	gain
1350	18	19	1	1.63759108537	0.663663663664	gain
1351	47	19	1	2.46142831818	0.762762762763	gain
1352	78	19	0	2.7367473308	0.654654654655	gain
1353	71	19	1	1.3291177742	0.32032032032	gain
1354	43	19	1	1.18755920744	0.186186186186	gain
1355	54	19	1	0.588400473971	0.6996996997	gain
1356	53	19	1	2.99723237305	0.034034034034	gain
1357	82	19	1	1.44109517042	0.0910910910911	gain
1358	14	19	1	1.9125897636	0.282282282282	gain
1359	44	19	1	0.866619290351	0.164164164164	gain
1360	30	19	1	0.834766233645	0.287287287287	gain
1361	62	19	1	3.05444689447	0.216216216216	gain
1362	64	19	1	0.47536473025	0.804804804805	gain
1363	75	19	1	0.877134966522	0.605605605606	gain
1364	70	19	1	0.684300193756	0.236236236236	gain
1365	6	19	1	1.48221273314	0.365365365365	gain
1366	56	19	1	1.97117892386	0.664664664665	gain
1367	19	19	1	2.13191992262	0.213213213213	gain
1368	72	19	1	12.5875206429	0.134	gain
1369	3	19	1	21.6068517349	0.588	gain
1370	34	19	0	8.49145360283	0.38	gain
1371	5	19	1	14.9156049499	0.136	gain
1372	35	19	1	7.44690846211	0.311	gain
1373	50	19	1	3.37644826911	0.63	gain
1374	2	19	1	2.64860499037	0.748	gain
1375	66	19	1	9.5094022809	0.409	gain
1376	7	19	1	6.30514556554	0.011	gain
1377	16	19	1	2.68558059831	0.253	gain
1378	49	19	1	3.2999853828	0.521	gain
1379	37	19	1	1.93200793683	0.218	gain
1380	32	19	1	4.14496033141	0.23	gain
1381	59	19	1	1.04757805429	0.141	gain
1382	25	19	1	3.22471084379	0.999	gain
1383	68	19	1	2.17163174607	0.833	gain
1384	28	19	1	4.68613978398	0.185	gain
1385	8	19	1	2.22715844734	0.221	gain
1386	38	19	1	2.64299976053	0.046	gain
1387	9	19	1	9.66999648565	0.12	gain
1388	80	19	1	7.47252090726	0.364	gain
1389	60	19	1	4.02524919217	0.271	gain
1390	27	19	0	3.31237423765	0.926	gain
1391	83	19	1	1.30522829268	0.107	gain
1392	31	19	1	4.32488873823	0.182	gain
1393	74	19	1	4.27092980945	0.962	gain
1394	45	19	1	2.69156618637	0.03	gain
1395	76	19	1	0.896195484842	0.214	gain
1396	26	19	1	4.31591191115	0.729	gain
1397	58	19	0	4.24719520805	0.738	gain
1398	73	19	1	2.36671818971	0.187	gain
1399	17	19	1	0.590710613644	0.078	gain
1400	69	19	1	3.34150942809	0.056	gain
1401	20	19	1	1.42597321009	0.602	gain
1402	12	19	1	0.559340857566	0.75	gain
1403	39	19	1	2.14726114095	0.772	gain
1404	15	19	1	1.76244468012	0.235	gain
1405	40	19	1	0.910896345391	0.712	gain
1406	22	19	1	1.05119472288	0.272	gain
1407	65	19	1	4.79870964331	0.802	gain
1408	46	19	1	1.84038172663	0.145	gain
1409	41	19	1	2.02569921533	0.217	gain
1410	77	19	1	4.34560100019	0.784	gain
1411	57	19	1	0.962401450524	0.518	gain
1412	61	19	1	3.88752872902	0.248	gain
1413	10	19	1	4.53926148927	0.433	gain
1414	55	19	1	1.66720024632	0.773	gain
1415	13	19	1	1.17504937193	0.854	gain
1416	21	19	1	1.13586532271	0.238	gain
1417	18	19	1	3.61460040617	0.656	gain
1418	47	19	1	1.28121565346	0.782	gain
1419	71	19	1	1.8790809202	0.264	gain
1420	43	19	1	1.09778907069	0.198	gain
1421	54	19	1	0.625604981044	0.702	gain
1422	53	19	1	1.7316704972	0.01	gain
1423	82	19	1	1.98515545548	0.188	gain
1424	14	19	1	3.2743688946	0.227	gain
1425	44	19	1	1.12393240011	0.222	gain
1426	30	19	1	0.508364148674	0.708	gain
1427	62	19	1	1.11023981539	0.218	gain
1428	64	19	1	1.44167892542	0.848	gain
1429	75	19	1	2.45040104	0.699	gain
1430	70	19	1	2.78023163598	0.221	gain
1431	6	19	1	1.78177763817	0.318	gain
1432	56	19	1	1.41532691213	0.598	gain
1433	19	19	1	1.40559994278	0.248	gain
1434	72	19	1	27.5637188646	0.0820820820821	gain
1435	3	19	1	5.47005993052	0.795795795796	gain
1436	5	19	1	12.7930661599	0.0700700700701	gain
1437	35	19	1	5.71068735052	0.122122122122	gain
1438	50	19	0	22.3475488199	0.790790790791	gain
1439	2	19	0	34.9006733242	0.866866866867	gain
1440	66	19	0	11.7133862455	0.246246246246	gain
1441	7	19	1	3.01624281969	0	gain
1442	16	19	0	5.61937898669	0.954954954955	gain
1443	49	19	1	5.65857267703	0.113113113113	gain
1444	37	19	1	6.39277848099	0.134134134134	gain
1445	32	19	1	4.0983513664	0.035035035035	gain
1446	59	19	1	2.48769791534	0.911911911912	gain
1447	25	19	1	28.6146725592	1	gain
1448	68	19	1	5.71243426147	0.875875875876	gain
1449	28	19	1	2.26053853498	0.107107107107	gain
1450	8	19	1	9.07570994498	0.139139139139	gain
1451	38	19	1	2.44494851324	0.0860860860861	gain
1452	9	19	1	1.43349826926	0.0650650650651	gain
1453	80	19	1	3.67582626058	0.257257257257	gain
1454	60	19	1	4.05589586333	0.172172172172	gain
1455	83	19	0	13.3076917575	0.0770770770771	gain
1456	31	19	1	20.3535679964	0.627627627628	gain
1457	74	19	0	6.00364061591	0.862862862863	gain
1458	45	19	1	3.55530868728	0.104104104104	gain
1459	76	19	1	2.83830484016	0	gain
1460	26	19	1	2.392268745	0.821821821822	gain
1461	73	19	1	2.02331598966	0.12012012012	gain
1462	17	19	1	5.0438002855	0.043043043043	gain
1463	69	19	1	2.43735347812	0	gain
1464	20	19	1	2.41474191311	0.756756756757	gain
1465	12	19	1	3.36862713388	0.772772772773	gain
1466	39	19	1	1.27768109001	0.23023023023	gain
1467	15	19	1	11.8633381954	0.169169169169	gain
1468	40	19	1	9.29930614949	0.173173173173	gain
1469	22	19	0	8.39371802487	0.941941941942	gain
1470	65	19	1	9.32267811992	0.784784784785	gain
1471	46	19	1	8.43734165996	0.0540540540541	gain
1472	41	19	1	2.48739966225	0.806806806807	gain
1473	77	19	0	3.77063062335	0.70970970971	gain
1474	57	19	1	1.02149910275	0.688688688689	gain
1475	61	19	1	3.1399559618	0.221221221221	gain
1476	10	19	0	2.07792242932	0.588588588589	gain
1477	55	19	1	2.41200165454	0.912912912913	gain
1478	13	19	1	3.80168315508	0.277277277277	gain
1479	21	19	0	9.53095705342	0.313313313313	gain
1480	18	19	0	2.47453061682	0.841841841842	gain
1481	47	19	1	3.58947872575	0.75975975976	gain
1482	71	19	1	5.44609425295	0.847847847848	gain
1483	43	19	1	1.87642743182	0.143143143143	gain
1484	54	19	1	4.13630446073	0.721721721722	gain
1485	53	19	1	2.13792976902	0	gain
1486	82	19	1	1.27600353301	0.263263263263	gain
1487	14	19	1	8.92166455702	0.129129129129	gain
1488	44	19	1	2.57770876939	0.278278278278	gain
1489	30	19	1	5.1338509481	0.11011011011	gain
1490	62	19	1	1.58374629516	0.128128128128	gain
1491	64	19	1	1.30638087448	0.0690690690691	gain
1492	75	19	1	1.93247568724	0.863863863864	gain
1493	70	19	1	2.24450502116	0.0660660660661	gain
1494	6	19	1	1.65267323715	0.234234234234	gain
1495	56	19	1	4.90019468867	0.762762762763	gain
1496	19	19	1	0.830677149585	0.222222222222	gain
1497	28	2	1	19.0719027591	0.680680680681	gain
1498	26	2	1	6.50353142641	0.208208208208	gain
1499	38	2	1	7.98050150018	0.43043043043	gain
1500	6	2	1	3.01426597368	0.303303303303	gain
1501	37	2	1	2.67018290515	0.547547547548	gain
1502	42	2	1	4.58815441177	0.55955955956	gain
1503	13	2	1	4.66978636029	0.597597597598	gain
1504	30	2	1	4.0961454906	0.634634634635	gain
1505	16	2	1	3.06887408939	0.14014014014	gain
1506	21	2	1	3.05733136813	0.345345345345	gain
1507	20	2	1	3.23507241842	0.182182182182	gain
1508	3	2	1	3.08699541221	0.65965965966	gain
1509	27	2	1	3.9482843292	0.325325325325	gain
1510	39	2	1	2.747729353	0.448448448448	gain
1511	23	2	1	5.47777062788	0.291291291291	gain
1512	35	2	1	6.445795116	0.356356356356	gain
1513	11	2	1	1.66539015505	0.333333333333	gain
1514	8	2	1	3.01107588687	0.323323323323	gain
1515	10	2	1	4.05269101566	0.568568568569	gain
1516	40	2	1	6.79727600114	0.577577577578	gain
1517	19	2	1	2.45386006103	0.658658658659	gain
1518	24	2	1	2.61040415542	0.352352352352	gain
1519	1	2	1	7.09710528468	0.656656656657	gain
1520	22	2	1	3.91967245083	0.347347347347	gain
1521	9	2	1	2.10168218997	0.486486486486	gain
1522	34	2	1	6.31531723745	0.661661661662	gain
1523	2	2	1	3.00018070005	0.414414414414	gain
1524	5	2	1	5.13913841842	0.588588588589	gain
1525	18	2	1	2.75432132824	0.339339339339	gain
1526	14	2	1	2.7989380684	0.677677677678	gain
1527	36	2	1	2.28831517573	0.471471471471	gain
1528	29	2	1	3.40425152079	0.355355355355	gain
1529	7	2	1	5.05119285361	0.364364364364	gain
1530	32	2	1	2.74131621172	0.439439439439	gain
1531	31	2	1	3.21065614024	0.590590590591	gain
1532	43	2	1	3.89841080369	0.265265265265	gain
1533	17	2	1	5.62662019679	0.418418418418	gain
1534	12	2	1	3.87283816957	0.736736736737	gain
1535	41	2	1	3.27033101077	0.667667667668	gain
1536	25	2	1	2.3125056566	0.570570570571	gain
1537	15	2	1	4.56278766997	0.0750750750751	gain
1538	4	2	1	1.76711339908	0.445445445445	gain
1539	33	2	1	4.38027750676	0.863863863864	gain
1540	28	2	1	11.1469253155	0.602	gain
1541	26	2	1	3.59609930479	0.224	gain
1542	38	2	1	3.55033616119	0.42	gain
1543	6	2	1	2.67258394544	0.253	gain
1544	37	2	1	3.05333792807	0.573	gain
1545	42	2	1	1.52785315586	0.215	gain
1546	13	2	1	3.71894175082	0.65	gain
1547	30	2	1	2.24110736476	0.678	gain
1548	16	2	1	2.88590548921	0.205	gain
1549	21	2	1	3.6370880482	0.287	gain
1550	20	2	1	3.488811681	0.155	gain
1551	3	2	1	2.67498716283	0.747	gain
1552	27	2	1	2.17682231027	0.132	gain
1553	39	2	1	5.90848304327	0.393	gain
1554	23	2	1	1.8107930493	0.142	gain
1555	35	2	1	2.63500704295	0.218	gain
1556	11	2	1	2.25505827965	0.301	gain
1557	8	2	1	1.75494926869	0.285	gain
1558	10	2	0	8.35819415645	0.654	gain
1559	40	2	0	2.95112856669	0.627	gain
1560	19	2	1	5.80847411713	0.718	gain
1561	24	2	1	3.29036756754	0.376	gain
1562	1	2	0	2.19032567375	0.685	gain
1563	22	2	1	2.14673466297	0.357	gain
1564	9	2	1	2.52211460738	0.84	gain
1565	34	2	0	5.79201983782	0.674	gain
1566	2	2	1	2.35051766988	0.388	gain
1567	5	2	0	2.77562465147	0.668	gain
1568	18	2	1	1.53534427714	0.283	gain
1569	14	2	1	4.38730179366	0.397	gain
1570	36	2	1	2.07804376176	0.431	gain
1571	29	2	1	1.55144555377	0.256	gain
1572	7	2	1	1.38563319507	0.322	gain
1573	32	2	1	1.0214264854	0.357	gain
1574	31	2	1	3.40773862748	0.614	gain
1575	43	2	1	2.30561759452	0.189	gain
1576	17	2	1	2.29069942117	0.723	gain
1577	12	2	0	1.51398745923	0.716	gain
1578	41	2	0	2.24476895119	0.698	gain
1579	25	2	0	2.54146537479	0.588	gain
1580	15	2	1	3.17659993413	0.18	gain
1581	4	2	1	0.883841589812	0.419	gain
1582	33	2	0	1.81182251087	0.861	gain
1583	28	2	1	7.13680611258	0.122122122122	gain
1584	26	2	1	3.19492870434	0.137137137137	gain
1585	38	2	1	3.41046499006	0.777777777778	gain
1586	6	2	1	4.14968713388	0.271271271271	gain
1587	37	2	1	2.03064281011	0.61961961962	gain
1588	42	2	1	1.8336107074	0.22022022022	gain
1589	13	2	1	3.97175791916	0.726726726727	gain
1590	30	2	1	4.70211736297	0.784784784785	gain
1591	16	2	1	4.78296182004	0.135135135135	gain
1592	21	2	1	5.50535677686	0.70970970971	gain
1593	20	2	1	2.93015647505	0.142142142142	gain
1594	3	2	1	7.49071509635	0.920920920921	gain
1595	27	2	1	1.99678472092	0.0880880880881	gain
1596	39	2	0	2.31939527374	0.285285285285	gain
1597	23	2	1	1.63194882674	0.19019019019	gain
1598	35	2	1	2.07144525519	0.24024024024	gain
1599	11	2	1	2.3547238446	0.0860860860861	gain
1600	8	2	1	3.57581953383	0.163163163163	gain
1601	19	2	0	4.44027023522	0.748748748749	gain
1602	24	2	1	4.12766474262	0.319319319319	gain
1603	22	2	1	1.54681857497	0.325325325325	gain
1604	9	2	1	2.9527775713	0.874874874875	gain
1605	2	2	1	1.39966093081	0.404404404404	gain
1606	18	2	1	7.85823194485	0.281281281281	gain
1607	14	2	1	4.18770070224	0.328328328328	gain
1608	36	2	1	1.55546107593	0.447447447447	gain
1609	29	2	1	1.17833726716	0.258258258258	gain
1610	7	2	1	1.08403983114	0.309309309309	gain
1611	32	2	1	1.13823958339	0.814814814815	gain
1612	31	2	0	3.23657835587	0.171171171171	gain
1613	43	2	1	1.55951796317	0.193193193193	gain
1614	17	2	1	1.87142491477	0.743743743744	gain
1615	15	2	1	2.50920372858	0.113113113113	gain
1616	4	2	1	1.08194514121	0.363363363363	gain
1617	28	2	1	2.47249798073	0.085	gain
1618	26	2	1	8.6852086899	0.358	gain
1619	38	2	0	3.03374363545	0.948	gain
1620	6	2	1	3.95971135266	0.177	gain
1621	37	2	1	10.8539355756	0.662	gain
1622	42	2	1	2.78024416589	0.145	gain
1623	13	2	0	2.12420935952	0.904	gain
1624	30	2	0	12.3861603665	0.665	gain
1625	16	2	1	2.86004423264	0.068	gain
1626	21	2	1	9.88866824061	0.89	gain
1627	20	2	1	6.16957378114	0.084	gain
1628	3	2	0	5.31606958414	0.972	gain
1629	27	2	1	8.13766171644	0.197	gain
1630	23	2	1	3.0722159518	0.187	gain
1631	35	2	1	2.35775717956	0.206	gain
1632	11	2	1	2.07677761733	0.064	gain
1633	8	2	1	5.7115616621	0.136	gain
1634	24	2	1	2.68122551335	0.283	gain
1635	22	2	1	1.62113823616	0.351	gain
1636	9	2	1	1.55731379575	0.905	gain
1637	2	2	1	1.5197956752	0.279	gain
1638	18	2	1	1.27567488048	0.184	gain
1639	14	2	0	1.98944724134	0.256	gain
1640	36	2	1	2.66593909755	0.268	gain
1641	29	2	1	1.31175424295	0.219	gain
1642	7	2	1	1.70516376059	0.201	gain
1643	32	2	1	5.22650425018	0.211	gain
1644	43	2	1	2.14626565147	0.11	gain
1645	17	2	1	1.43660056238	0.792	gain
1646	15	2	1	3.85085652136	0.028	gain
1647	4	2	1	1.04166458027	0.252	gain
1648	28	2	1	3.34403299502	0.042042042042	gain
1649	26	2	1	5.73222864746	0.345345345345	gain
1650	6	2	1	2.83143484239	0.0670670670671	gain
1651	37	2	0	6.85725411186	0.867867867868	gain
1652	42	2	1	1.42498444145	0.0540540540541	gain
1653	16	2	1	1.8991037464	0.0830830830831	gain
1654	21	2	1	8.77385683891	0.684684684685	gain
1655	20	2	1	2.93344577583	0.0910910910911	gain
1656	27	2	1	4.02221957513	0.0950950950951	gain
1657	23	2	1	1.92666377007	0.194194194194	gain
1658	35	2	1	3.58210982396	0.159159159159	gain
1659	11	2	1	1.05200056107	0	gain
1660	8	2	1	2.80457646987	0.167167167167	gain
1661	24	2	1	1.75201545872	0.167167167167	gain
1662	22	2	1	1.48952266262	0.0880880880881	gain
1663	9	2	1	1.48249806471	0.948948948949	gain
1664	2	2	1	1.73767670739	0.15015015015	gain
1665	18	2	1	1.49111350731	0	gain
1666	36	2	1	1.80242144291	0.252252252252	gain
1667	29	2	1	1.16536698439	0.137137137137	gain
1668	7	2	1	1.70818558797	0.212212212212	gain
1669	32	2	1	1.37397757515	0.045045045045	gain
1670	43	2	1	1.36203239974	0.15015015015	gain
1671	17	2	1	1.12192557211	0.932932932933	gain
1672	15	2	1	1.84466264606	0.195195195195	gain
1673	4	2	1	1.45047994369	0.136136136136	gain
1674	27	20	1	3.69889718231	0.37037037037	gain
1675	30	20	1	4.58792778503	0.694694694695	gain
1676	15	20	1	2.50044939976	0.442442442442	gain
1677	2	20	1	3.53106238726	0.275275275275	gain
1678	77	20	1	1.35290756982	0.627627627628	gain
1679	28	20	1	1.82349381103	0.408408408408	gain
1680	11	20	0	5.52081887168	0.637637637638	gain
1681	83	20	1	2.47991416309	0.588588588589	gain
1682	43	20	1	4.54166262362	0.691691691692	gain
1683	59	20	1	2.60428469242	0.368368368368	gain
1684	65	20	1	10.0205427008	0.018018018018	gain
1685	38	20	1	1.76356005474	0.365365365365	gain
1686	24	20	1	1.42816197052	0.269269269269	gain
1687	9	20	1	1.29655035143	0.478478478478	gain
1688	1	20	1	1.92419512347	0.568568568569	gain
1689	80	20	1	2.25060241339	0.584584584585	gain
1690	73	20	0	4.21428997947	0.399399399399	gain
1691	37	20	1	1.43374043665	0.249249249249	gain
1692	82	20	1	2.07674130746	0.365365365365	gain
1693	44	20	1	2.96726534801	0.605605605606	gain
1694	49	20	0	2.72996050258	0.622622622623	gain
1695	3	20	1	4.56973284817	0.603603603604	gain
1696	55	20	0	2.26615755427	0.67967967968	gain
1697	48	20	1	3.25757666231	0.620620620621	gain
1698	50	20	1	1.7719997512	0.384384384384	gain
1699	6	20	1	1.35835199353	0.554554554555	gain
1700	60	20	0	5.32940256267	0.646646646647	gain
1701	31	20	1	1.83267338434	0.428428428428	gain
1702	23	20	1	1.56970299185	0.582582582583	gain
1703	79	20	0	5.79307706662	0.547547547548	gain
1704	51	20	0	3.8474429309	0.595595595596	gain
1705	16	20	1	0.940017105181	0.35035035035	gain
1706	32	20	1	1.3299241152	0.528528528529	gain
1707	34	20	1	1.04654506438	0.446446446446	gain
1708	61	20	1	1.12805063134	0.309309309309	gain
1709	36	20	1	1.44165515954	0.399399399399	gain
1710	35	20	1	1.47018722398	0.552552552553	gain
1711	20	20	1	1.23088853642	0.325325325325	gain
1712	75	20	1	1.06497387572	0.531531531532	gain
1713	4	20	1	1.07982583815	0.321321321321	gain
1714	56	20	1	0.999196989488	0.384384384384	gain
1715	14	20	1	1.64589817752	0.654654654655	gain
1716	46	20	1	2.95255862412	0.631631631632	gain
1717	63	20	1	1.01133544816	0.492492492492	gain
1718	19	20	1	1.28719257324	0.239239239239	gain
1719	22	20	1	1.55743328979	0.344344344344	gain
1720	40	20	1	0.928749455744	0.407407407407	gain
1721	45	20	1	1.08306400448	0.334334334334	gain
1722	33	20	1	2.27391957455	0.337337337337	gain
1723	58	20	1	1.47778036947	0.45045045045	gain
1724	64	20	0	2.63866330783	0.694694694695	gain
1725	5	20	1	1.00011880326	0.48048048048	gain
1726	12	20	1	1.01478509672	0.293293293293	gain
1727	17	20	1	1.47324376438	0.263263263263	gain
1728	62	20	1	1.32334639547	0.362362362362	gain
1729	78	20	1	1.84473658021	0.019019019019	gain
1730	47	20	1	1.30700752628	0.296296296296	gain
1731	66	20	1	1.73557628911	0.406406406406	gain
1732	7	20	1	1.46175032655	0.394394394394	gain
1733	39	20	0	2.80879890527	0.663663663664	gain
1734	76	20	1	1.46116315233	0.418418418418	gain
1735	72	20	1	1.8585566337	0.22022022022	gain
1736	67	20	1	2.41648006469	0.632632632633	gain
1737	18	20	0	3.00941344778	0.660660660661	gain
1738	81	20	1	0.779264477203	0.422422422422	gain
1739	52	20	1	2.39792094296	0.274274274274	gain
1740	25	20	0	3.27534645767	0.650650650651	gain
1741	42	20	0	2.27304067923	0.838838838839	gain
1742	68	20	1	1.95111432481	0.584584584585	gain
1743	26	20	1	1.96519282204	0.455455455455	gain
1744	74	20	0	2.83866113081	0.655655655656	gain
1745	13	20	1	1.19990421098	0.587587587588	gain
1746	69	20	0	2.65037382596	0.662662662663	gain
1747	53	20	1	5.16418175033	0.715715715716	gain
1748	71	20	0	2.22445045717	0.663663663664	gain
1749	29	20	0	2.21280929278	0.638638638639	gain
1750	8	20	1	1.44050631337	0.357357357357	gain
1751	21	20	1	6.64615817628	0.527527527528	gain
1752	57	20	1	1.23004136344	0.597597597598	gain
1753	41	20	1	4.09880512533	0.663663663664	gain
1754	70	20	1	0.972534676868	0.385385385385	gain
1755	54	20	1	1.07497791877	0.471471471471	gain
1756	10	20	1	0.884757417429	0.343343343343	gain
1757	27	20	1	1.05213845867	0.335	gain
1758	30	20	0	4.08585370405	0.712	gain
1759	15	20	1	0.885178204889	0.495	gain
1760	2	20	1	0.737473409218	0.238	gain
1761	77	20	1	0.987986253654	0.599	gain
1762	28	20	1	3.48931859178	0.348	gain
1763	83	20	1	0.791165640356	0.652	gain
1764	43	20	0	4.57338278286	0.705	gain
1765	59	20	1	0.902338433787	0.101	gain
1766	65	20	1	0.620736144803	0.005	gain
1767	38	20	1	0.751291596691	0.326	gain
1768	24	20	1	0.655913727686	0.549	gain
1769	9	20	1	0.572240467749	0.361	gain
1770	1	20	0	2.82872364247	0.558	gain
1771	80	20	1	0.626230640045	0.87	gain
1772	37	20	1	0.503986129253	0.257	gain
1773	82	20	1	0.729118305654	0.33	gain
1774	44	20	1	0.868100080861	0.214	gain
1775	3	20	1	0.726435280214	0.643	gain
1776	48	20	1	0.772604963613	0.706	gain
1777	50	20	1	0.740002488026	0.244	gain
1778	6	20	1	0.668069913541	0.421	gain
1779	31	20	1	0.586536356285	0.355	gain
1780	23	20	1	0.625970641289	0.538	gain
1781	16	20	1	0.479048329912	0.345	gain
1782	32	20	1	0.491470423586	0.549	gain
1783	34	20	1	0.475562915967	0.417	gain
1784	61	20	1	0.413031660136	0.272	gain
1785	36	20	1	0.450301362194	0.365	gain
1786	35	20	1	0.369975741743	0.583	gain
1787	20	20	1	0.401193941656	0.237	gain
1788	75	20	1	0.504394476581	0.618	gain
1789	4	20	1	0.898196802886	0.101	gain
1790	56	20	1	0.566872550849	0.285	gain
1791	14	20	1	0.561392983766	0.664	gain
1792	46	20	1	0.441229085028	0.637	gain
1793	63	20	1	0.444806244946	0.497	gain
1794	19	20	1	0.370635068732	0.249	gain
1795	22	20	1	0.695756360017	0.379	gain
1796	40	20	1	0.416216644896	0.359	gain
1797	45	20	1	0.69731604155	0.148	gain
1798	33	20	1	1.38899545935	0.34	gain
1799	58	20	1	0.466987622069	0.368	gain
1800	5	20	1	0.597533743858	0.405	gain
1801	12	20	1	0.337924986005	0.248	gain
1802	17	20	1	0.382805249736	0.231	gain
1803	62	20	1	0.504076631212	0.341	gain
1804	78	20	1	0.221908005225	0.035	gain
1805	47	20	1	0.365597748336	0.333	gain
1806	66	20	1	0.406568078622	0.341	gain
1807	7	20	1	0.617936182123	0.24	gain
1808	76	20	1	0.972572930273	0.494	gain
1809	72	20	1	0.501704609069	0.249	gain
1810	67	20	1	0.524307084655	0.571	gain
1811	81	20	1	0.352217453505	0.376	gain
1812	52	20	1	0.405398706226	0.218	gain
1813	68	20	1	0.366080114449	0.624	gain
1814	26	20	1	0.46014430553	0.408	gain
1815	13	20	1	0.356636188344	0.671	gain
1816	53	20	0	0.897697642595	0.758	gain
1817	8	20	1	0.4949150961	0.629	gain
1818	21	20	1	0.531487839771	0.594	gain
1819	57	20	1	0.798758785843	0.646	gain
1820	41	20	1	0.454464452323	0.727	gain
1821	70	20	1	0.328079554643	0.381	gain
1822	54	20	1	0.448715556385	0.416	gain
1823	10	20	1	0.424023138645	0.314	gain
1824	27	20	1	1.7568492256	0.701701701702	gain
1825	15	20	1	0.909032157741	0.423423423423	gain
1826	2	20	1	0.826740996455	0.199199199199	gain
1827	77	20	1	0.964066679107	0.736736736737	gain
1828	28	20	1	1.68922093674	0.299299299299	gain
1829	83	20	1	1.80779374261	0.4004004004	gain
1830	59	20	1	0.6512169559	0.149149149149	gain
1831	65	20	1	0.485835976861	0.00900900900901	gain
1832	38	20	1	1.21500311003	0.192192192192	gain
1833	24	20	1	0.508973689121	0.513513513514	gain
1834	9	20	1	0.443823474529	0.314314314314	gain
1835	80	20	0	2.02142657212	0.875875875876	gain
1836	37	20	1	0.834648566275	0.165165165165	gain
1837	82	20	1	1.11113765006	0.272272272272	gain
1838	44	20	1	1.95521179324	0.119119119119	gain
1839	3	20	1	0.682505442558	0.737737737738	gain
1840	48	20	1	1.02309323879	0.696696696697	gain
1841	50	20	1	0.692647571064	0.369369369369	gain
1842	6	20	1	0.744960502581	0.53953953954	gain
1843	31	20	1	0.728458978665	0.333333333333	gain
1844	23	20	1	0.551659202588	0.654654654655	gain
1845	16	20	1	0.42867450395	0.427427427427	gain
1846	32	20	1	0.657167070971	0.635635635636	gain
1847	34	20	1	0.627328170679	0.715715715716	gain
1848	61	20	1	0.415329041488	0.256256256256	gain
1849	36	20	1	0.809054860982	0.37037037037	gain
1850	35	20	1	0.830412701375	0.298298298298	gain
1851	20	20	1	0.569997511973	0.32032032032	gain
1852	75	20	1	1.00566523605	0.677677677678	gain
1853	4	20	1	0.461514586055	0.105105105105	gain
1854	56	20	1	0.75186322075	0.252252252252	gain
1855	14	20	1	1.15322106114	0.29029029029	gain
1856	46	20	1	0.532463146109	0.684684684685	gain
1857	63	20	1	0.469675623561	0.487487487487	gain
1858	19	20	1	0.407274678111	0.195195195195	gain
1859	22	20	1	1.06497107669	0.332332332332	gain
1860	40	20	1	0.403997325372	0.244244244244	gain
1861	45	20	1	0.707682714437	0.115115115115	gain
1862	33	20	1	1.76397462213	0.387387387387	gain
1863	58	20	0	4.09710549232	0.791791791792	gain
1864	5	20	1	0.427772283386	0.328328328328	gain
1865	12	20	1	0.376703054053	0.181181181181	gain
1866	17	20	1	0.625248180631	0.143143143143	gain
1867	62	20	1	0.965021459228	0.172172172172	gain
1868	78	20	1	0.797311998507	0.021021021021	gain
1869	47	20	1	0.387715991789	0.281281281281	gain
1870	66	20	1	0.781939727561	0.28028028028	gain
1871	7	20	1	1.16888163215	0.436436436436	gain
1872	76	20	1	0.563325247248	0.542542542543	gain
1873	72	20	1	0.45285469926	0.184184184184	gain
1874	67	20	1	2.0091316788	0.405405405405	gain
1875	81	20	1	0.48669341295	0.367367367367	gain
1876	52	20	1	0.731043727064	0.169169169169	gain
1877	68	20	1	0.328057162406	0.673673673674	gain
1878	26	20	1	0.794508925795	0.353353353353	gain
1879	13	20	1	1.13347266281	0.624624624625	gain
1880	8	20	1	0.536897120109	0.628628628629	gain
1881	21	20	1	0.69056789202	0.580580580581	gain
1882	57	20	0	1.84805840642	0.828828828829	gain
1883	41	20	0	1.41210953536	0.848848848849	gain
1884	70	20	1	0.526953100703	0.404404404404	gain
1885	54	20	0	1.92685544567	0.846846846847	gain
1886	10	20	1	1.82001181813	0.653653653654	gain
1887	27	20	1	1.73464545624	0.738	gain
1888	15	20	1	1.26043851465	0.323	gain
1889	2	20	1	0.626116812838	0.146	gain
1890	77	20	1	1.52588045033	0.787	gain
1891	28	20	1	1.86009330099	0.251	gain
1892	83	20	1	0.723096970828	0.286	gain
1893	59	20	1	0.627366424084	0.247	gain
1894	65	20	1	0.700498227281	0	gain
1895	38	20	1	0.844403495677	0.238	gain
1896	24	20	1	1.30457299247	0.053	gain
1897	9	20	1	0.495170118803	0.222	gain
1898	37	20	1	1.11157181066	0.361	gain
1899	82	20	1	1.15593145487	0.266	gain
1900	44	20	1	1.34701001431	0.047	gain
1901	3	20	1	0.835333395534	0.22	gain
1902	48	20	0	2.14843720843	0.777	gain
1903	50	20	1	0.558279840766	0.412	gain
1904	6	20	1	1.10939727561	0.129	gain
1905	31	20	1	0.892217142502	0.243	gain
1906	23	20	1	0.753985507246	0.217	gain
1907	16	20	1	0.609053927972	0.309	gain
1908	32	20	1	0.889884617777	0.592	gain
1909	34	20	1	0.43305094234	0.813	gain
1910	61	20	1	0.420709709523	0.186	gain
1911	36	20	1	0.849535983082	0.282	gain
1912	35	20	1	1.55044100267	0.412	gain
1913	20	20	1	0.652987497667	0.173	gain
1914	75	20	1	0.686345089258	0.206	gain
1915	4	20	1	0.502674006344	0.047	gain
1916	56	20	1	0.760522485539	0.2	gain
1917	14	20	1	0.492907258817	0.192	gain
1918	46	20	0	1.24520153014	0.849	gain
1919	63	20	1	0.684837034273	0.58	gain
1920	19	20	1	1.02032810848	0.704	gain
1921	22	20	1	0.948969024072	0.731	gain
1922	40	20	1	0.479575791504	0.213	gain
1923	45	20	1	1.34669745599	0.052	gain
1924	33	20	1	1.80721465448	0.491	gain
1925	5	20	0	2.40636685949	0.704	gain
1926	12	20	1	0.579141008895	0.17	gain
1927	17	20	1	0.926652982522	0.828	gain
1928	62	20	1	0.515384711078	0.237	gain
1929	78	20	1	0.518544815575	0	gain
1930	47	20	1	0.483297878958	0.404	gain
1931	66	20	1	0.480055358587	0.248	gain
1932	7	20	1	2.63451359084	0.306	gain
1933	76	20	1	0.736848914599	0.657	gain
1934	72	20	1	0.594211917646	0.158	gain
1935	67	20	1	0.954833613236	0.041	gain
1936	81	20	0	2.10719164023	0.872	gain
1937	52	20	1	0.636718293214	0.021	gain
1938	68	20	0	1.45278441251	0.959	gain
1939	26	20	1	0.64407258817	0.296	gain
1940	13	20	1	0.446172793432	0.702	gain
1941	8	20	1	1.00643652423	0.501	gain
1942	21	20	1	0.648773091995	0.157	gain
1943	70	20	1	0.77725663992	0.251	gain
1944	10	20	1	1.47122286496	0.529	gain
1945	27	20	1	1.4896790446	0.860860860861	gain
1946	15	20	1	2.71736984512	0.272272272272	gain
1947	2	20	1	2.42371648939	0.138138138138	gain
1948	77	20	1	1.63716085091	0.932932932933	gain
1949	28	20	1	1.02763419792	0.109109109109	gain
1950	83	20	1	0.74104994713	0.121121121121	gain
1951	59	20	1	0.41157927474	0.765765765766	gain
1952	65	20	1	0.828869503017	0	gain
1953	38	20	1	0.72120949182	0.107107107107	gain
1954	24	20	1	0.26274056105	0.148148148148	gain
1955	9	20	1	0.779137898862	0.136136136136	gain
1956	37	20	1	1.14882347453	0.266266266266	gain
1957	82	20	1	1.4913391802	0.339339339339	gain
1958	44	20	1	0.958351060521	0.0960960960961	gain
1959	3	20	1	1.30790103875	0.0620620620621	gain
1960	50	20	1	0.813759718853	0.93993993994	gain
1961	6	20	1	0.517164271941	0.0880880880881	gain
1962	31	20	1	0.483410773154	0.309309309309	gain
1963	23	20	1	1.07604590409	0.0670670670671	gain
1964	16	20	1	1.67006655471	0.44044044044	gain
1965	32	20	1	1.18814237731	0.694694694695	gain
1966	34	20	0	3.09774087205	0.921921921922	gain
1967	61	20	1	1.11921969273	0	gain
1968	36	20	1	2.49116159731	0.309309309309	gain
1969	35	20	1	1.91145145239	0.319319319319	gain
1970	20	20	1	1.20899141631	0.0830830830831	gain
1971	75	20	1	1.09891148846	0.115115115115	gain
1972	4	20	1	0.623839335697	0	gain
1973	56	20	1	2.51869409716	0.0980980980981	gain
1974	14	20	1	0.565857436089	0.0510510510511	gain
1975	63	20	0	1.66304876532	0.735735735736	gain
1976	19	20	1	0.510338993593	0.846846846847	gain
1977	22	20	0	1.370659949	0.871871871872	gain
1978	40	20	1	0.609737824221	0.868868868869	gain
1979	45	20	1	0.961997574174	0	gain
1980	33	20	1	1.39321950613	0.389389389389	gain
1981	12	20	1	0.376529825216	0.0640640640641	gain
1982	17	20	0	6.35919698949	0.911911911912	gain
1983	62	20	1	0.590122535299	0.308308308308	gain
1984	78	20	1	0.275319089382	0	gain
1985	47	20	0	2.95604248305	0.932932932933	gain
1986	66	20	1	0.776657336568	0.119119119119	gain
1987	7	20	1	0.622007215276	0.236236236236	gain
1988	76	20	0	1.9604245195	0.774774774775	gain
1989	72	20	1	1.91294395721	0.0610610610611	gain
1990	67	20	1	0.000454375816389	0	gain
1991	52	20	1	0.51909995646	0	gain
1992	26	20	1	0.710569758039	0.15015015015	gain
1993	13	20	0	1.40984636437	0.840840840841	gain
1994	8	20	0	1.09360235118	0.693693693694	gain
1995	21	20	1	1.12456739441	0.0780780780781	gain
1996	70	20	0	2.00436555327	0.927927927928	gain
1997	10	20	1	0.479130434783	0.575575575576	gain
1998	20	21	1	18.7268357084	0.653653653654	gain
1999	37	21	1	8.34794487743	0.688688688689	gain
[truncated: 18,366 more rows]
