# Supplementary material for: Exploring the determinants of reinvestment decisions: Sense of personal responsibility, preferences, and loss framing
Source: Front Psychol. 2023 Jan 12;13:1025181. doi: 10.3389/fpsyg.2022.1025181 (PMC9878561; doi:10.3389/fpsyg.2022.1025181)
Supplement: Supplementary file 2 [file Data_Sheet_1.ZIP › Experiment 3.csv]

	participant	turnNumber	probability	trialType	wouldPlay_2.rt	play	secondBet.rt	gainThisTurn	profit	frame	preference	responsible	NumeracyScore	DOSPERT	time_taken	age	num_approvals	num_rejections	prolific_score	Country.of.Birth	Current.Country.of.Residence	Employment.Status	First.Language	Nationality	Sex	Student.Status
1	545d14e8fdf99b7f9e32555b	0	0.831	responsible	7.455999851	1	6.202000141	0	2850	loss	0	1	11	2.125	4930.556	25	483	6	99	Poland	Poland	Unemployed (and job seeking)	Polish	Poland	Male	No
2	545d14e8fdf99b7f9e32555b	10	0.152	responsible	7.886000156	1	7.157999992	0	8750	loss	0	1	11	2.125	4930.556	25	483	6	99	Poland	Poland	Unemployed (and job seeking)	Polish	Poland	Male	No
3	545d14e8fdf99b7f9e32555b	100	0.739	smart	8.342999935	1	5.333999872	0	7400	loss	1	0	11	2.125	4930.556	25	483	6	99	Poland	Poland	Unemployed (and job seeking)	Polish	Poland	Male	No
4	545d14e8fdf99b7f9e32555b	101	0.158	smart	7.747999907	1	17.98600006	300	13550	loss	1	0	11	2.125	4930.556	25	483	6	99	Poland	Poland	Unemployed (and job seeking)	Polish	Poland	Male	No
5	545d14e8fdf99b7f9e32555b	103	0.105	smart	14.49199986	1	7.246999979	300	16500	loss	1	0	11	2.125	4930.556	25	483	6	99	Poland	Poland	Unemployed (and job seeking)	Polish	Poland	Male	No
6	545d14e8fdf99b7f9e32555b	105	0	smart	13.44700003	0	11.01699996	100	2250	loss	1	0	11	2.125	4930.556	25	483	6	99	Poland	Poland	Unemployed (and job seeking)	Polish	Poland	Male	No
7	545d14e8fdf99b7f9e32555b	106	0.066	smart	10.16100001	1	10.33899999	300	6050	loss	1	0	11	2.125	4930.556	25	483	6	99	Poland	Poland	Unemployed (and job seeking)	Polish	Poland	Male	No
8	545d14e8fdf99b7f9e32555b	108	0.082	smart	8.967999935	1	6.778000116	300	6500	loss	1	0	11	2.125	4930.556	25	483	6	99	Poland	Poland	Unemployed (and job seeking)	Polish	Poland	Male	No
9	545d14e8fdf99b7f9e32555b	109	0.047	smart	9.090000153	1	12.21700001	300	15050	loss	1	0	11	2.125	4930.556	25	483	6	99	Poland	Poland	Unemployed (and job seeking)	Polish	Poland	Male	No
10	545d14e8fdf99b7f9e32555b	112	0	smart	15.21799994	1	26.0079999	150	850	loss	1	0	11	2.125	4930.556	25	483	6	99	Poland	Poland	Unemployed (and job seeking)	Polish	Poland	Male	No
11	545d14e8fdf99b7f9e32555b	114	0	smart	8.542999983	1	4.440999985	300	300	loss	1	0	11	2.125	4930.556	25	483	6	99	Poland	Poland	Unemployed (and job seeking)	Polish	Poland	Male	No
12	545d14e8fdf99b7f9e32555b	117	0.215	smart	11.98799992	1	10.01800013	0	9350	loss	0	0	11	2.125	4930.556	25	483	6	99	Poland	Poland	Unemployed (and job seeking)	Polish	Poland	Male	No
13	545d14e8fdf99b7f9e32555b	12	0.211	responsible	7.644999981	1	1.577000141	300	12500	loss	0	1	11	2.125	4930.556	25	483	6	99	Poland	Poland	Unemployed (and job seeking)	Polish	Poland	Male	No
14	545d14e8fdf99b7f9e32555b	120	0.099	smart	7.453000069	1	9.792000055	300	1450	loss	0	0	11	2.125	4930.556	25	483	6	99	Poland	Poland	Unemployed (and job seeking)	Polish	Poland	Male	No
15	545d14e8fdf99b7f9e32555b	129	0.999	smart	7.217000008	1	7.976000071	0	14150	loss	1	0	11	2.125	4930.556	25	483	6	99	Poland	Poland	Unemployed (and job seeking)	Polish	Poland	Male	No
16	545d14e8fdf99b7f9e32555b	13	0	responsible	4.179000139	1	2.786000013	300	1750	loss	1	1	11	2.125	4930.556	25	483	6	99	Poland	Poland	Unemployed (and job seeking)	Polish	Poland	Male	No
17	545d14e8fdf99b7f9e32555b	130	0.24	smart	4.522000074	1	7.431999922	0	12800	loss	1	0	11	2.125	4930.556	25	483	6	99	Poland	Poland	Unemployed (and job seeking)	Polish	Poland	Male	No
18	545d14e8fdf99b7f9e32555b	135	0.064	smart	3.400000095	1	5.742999792	300	16200	loss	1	0	11	2.125	4930.556	25	483	6	99	Poland	Poland	Unemployed (and job seeking)	Polish	Poland	Male	No
19	545d14e8fdf99b7f9e32555b	142	0.12	smart	9.424000025	1	12.11400008	300	14150	loss	1	0	11	2.125	4930.556	25	483	6	99	Poland	Poland	Unemployed (and job seeking)	Polish	Poland	Male	No
20	545d14e8fdf99b7f9e32555b	144	0.073	smart	3.402999878	1	3.582999945	300	9050	loss	1	0	11	2.125	4930.556	25	483	6	99	Poland	Poland	Unemployed (and job seeking)	Polish	Poland	Male	No
21	545d14e8fdf99b7f9e32555b	145	0.89	smart	7.733999968	0	21.2579999	100	8550	loss	1	0	11	2.125	4930.556	25	483	6	99	Poland	Poland	Unemployed (and job seeking)	Polish	Poland	Male	No
22	545d14e8fdf99b7f9e32555b	149	0.075	smart	6.012000084	1	22.71600008	300	9650	loss	1	0	11	2.125	4930.556	25	483	6	99	Poland	Poland	Unemployed (and job seeking)	Polish	Poland	Male	No
23	545d14e8fdf99b7f9e32555b	15	0.75	responsible	14.97599983	1	4.083999872	0	13850	loss	1	1	11	2.125	4930.556	25	483	6	99	Poland	Poland	Unemployed (and job seeking)	Polish	Poland	Male	No
24	545d14e8fdf99b7f9e32555b	151	0.085	smart	3.884000063	1	5.53399992	300	6800	loss	1	0	11	2.125	4930.556	25	483	6	99	Poland	Poland	Unemployed (and job seeking)	Polish	Poland	Male	No
25	545d14e8fdf99b7f9e32555b	154	0.68	smart	112.155	1	7.072999954	0	15050	loss	1	0	11	2.125	4930.556	25	483	6	99	Poland	Poland	Unemployed (and job seeking)	Polish	Poland	Male	No
26	545d14e8fdf99b7f9e32555b	155	0.134	smart	17.14499998	1	8.025000095	150	6200	loss	1	0	11	2.125	4930.556	25	483	6	99	Poland	Poland	Unemployed (and job seeking)	Polish	Poland	Male	No
27	545d14e8fdf99b7f9e32555b	156	0.213	smart	6.886000156	1	12.41799998	300	5650	loss	0	0	11	2.125	4930.556	25	483	6	99	Poland	Poland	Unemployed (and job seeking)	Polish	Poland	Male	No
28	545d14e8fdf99b7f9e32555b	157	0.164	smart	7.067000151	1	4.491000175	300	8000	loss	1	0	11	2.125	4930.556	25	483	6	99	Poland	Poland	Unemployed (and job seeking)	Polish	Poland	Male	No
29	545d14e8fdf99b7f9e32555b	159	0	smart	23.66599989	1	7.178999901	300	11900	loss	1	0	11	2.125	4930.556	25	483	6	99	Poland	Poland	Unemployed (and job seeking)	Polish	Poland	Male	No
30	545d14e8fdf99b7f9e32555b	163	0.908	smart	20.47799993	1	5.10800004	0	13850	loss	1	0	11	2.125	4930.556	25	483	6	99	Poland	Poland	Unemployed (and job seeking)	Polish	Poland	Male	No
31	545d14e8fdf99b7f9e32555b	164	0.137	smart	15.74199986	1	75.89400005	0	2250	loss	0	0	11	2.125	4930.556	25	483	6	99	Poland	Poland	Unemployed (and job seeking)	Polish	Poland	Male	No
32	545d14e8fdf99b7f9e32555b	165	0.122	smart	3.913000107	1	12.19500017	300	11300	loss	1	0	11	2.125	4930.556	25	483	6	99	Poland	Poland	Unemployed (and job seeking)	Polish	Poland	Male	No
33	545d14e8fdf99b7f9e32555b	166	0.047	smart	14.06599998	1	7.842999935	300	4800	loss	1	0	11	2.125	4930.556	25	483	6	99	Poland	Poland	Unemployed (and job seeking)	Polish	Poland	Male	No
34	545d14e8fdf99b7f9e32555b	167	0.13	smart	10.96600008	1	6.694000006	300	9950	loss	1	0	11	2.125	4930.556	25	483	6	99	Poland	Poland	Unemployed (and job seeking)	Polish	Poland	Male	No
35	545d14e8fdf99b7f9e32555b	18	0.077	responsible	7.60800004	1	1.36500001	300	10700	loss	1	1	11	2.125	4930.556	25	483	6	99	Poland	Poland	Unemployed (and job seeking)	Polish	Poland	Male	No
36	545d14e8fdf99b7f9e32555b	2	0.116	responsible	3.497999907	1	2.367000103	0	16600	loss	1	1	11	2.125	4930.556	25	483	6	99	Poland	Poland	Unemployed (and job seeking)	Polish	Poland	Male	No
37	545d14e8fdf99b7f9e32555b	20	0.847	responsible	4.694000006	1	1.488000154	300	11600	loss	0	1	11	2.125	4930.556	25	483	6	99	Poland	Poland	Unemployed (and job seeking)	Polish	Poland	Male	No
38	545d14e8fdf99b7f9e32555b	22	0.411	responsible	30.68099999	1	4.917999983	300	15350	loss	1	1	11	2.125	4930.556	25	483	6	99	Poland	Poland	Unemployed (and job seeking)	Polish	Poland	Male	No
39	545d14e8fdf99b7f9e32555b	23	0.773	responsible	12.9599998	1	8.705000162	0	700	loss	1	1	11	2.125	4930.556	25	483	6	99	Poland	Poland	Unemployed (and job seeking)	Polish	Poland	Male	No
40	545d14e8fdf99b7f9e32555b	24	0.072	responsible	8.409999847	1	3.743000031	300	10400	loss	1	1	11	2.125	4930.556	25	483	6	99	Poland	Poland	Unemployed (and job seeking)	Polish	Poland	Male	No
41	545d14e8fdf99b7f9e32555b	25	0.067	responsible	5.789000034	1	3.319999933	300	9350	loss	1	1	11	2.125	4930.556	25	483	6	99	Poland	Poland	Unemployed (and job seeking)	Polish	Poland	Male	No
42	545d14e8fdf99b7f9e32555b	26	0.033	responsible	14.52999997	1	1.821000099	300	5200	loss	1	1	11	2.125	4930.556	25	483	6	99	Poland	Poland	Unemployed (and job seeking)	Polish	Poland	Male	No
43	545d14e8fdf99b7f9e32555b	27	0.055	responsible	17.71700001	1	1.065999985	300	12800	loss	1	1	11	2.125	4930.556	25	483	6	99	Poland	Poland	Unemployed (and job seeking)	Polish	Poland	Male	No
44	545d14e8fdf99b7f9e32555b	28	0	responsible	15.45899987	1	2.934000015	300	13850	loss	0	1	11	2.125	4930.556	25	483	6	99	Poland	Poland	Unemployed (and job seeking)	Polish	Poland	Male	No
45	545d14e8fdf99b7f9e32555b	3	0.046	responsible	11.01199985	1	3.186000109	300	4500	loss	1	1	11	2.125	4930.556	25	483	6	99	Poland	Poland	Unemployed (and job seeking)	Polish	Poland	Male	No
46	545d14e8fdf99b7f9e32555b	31	0.837	random	9.621999979	1	18.51499987	300	11000	loss	0	0	11	2.125	4930.556	25	483	6	99	Poland	Poland	Unemployed (and job seeking)	Polish	Poland	Male	No
47	545d14e8fdf99b7f9e32555b	32	0	random	17.00499988	1	6.583000183	300	2550	loss	1	0	11	2.125	4930.556	25	483	6	99	Poland	Poland	Unemployed (and job seeking)	Polish	Poland	Male	No
48	545d14e8fdf99b7f9e32555b	33	0.084	random	9.15899992	0	11.96799994	100	8650	loss	0	0	11	2.125	4930.556	25	483	6	99	Poland	Poland	Unemployed (and job seeking)	Polish	Poland	Male	No
49	545d14e8fdf99b7f9e32555b	37	0.862	random	7.375999928	0	9.846000195	100	3300	loss	0	0	11	2.125	4930.556	25	483	6	99	Poland	Poland	Unemployed (and job seeking)	Polish	Poland	Male	No
50	545d14e8fdf99b7f9e32555b	39	0.853	random	8.681999922	1	18.22800016	0	11300	loss	0	0	11	2.125	4930.556	25	483	6	99	Poland	Poland	Unemployed (and job seeking)	Polish	Poland	Male	No
51	545d14e8fdf99b7f9e32555b	4	0	responsible	4.985000134	1	2.111000061	300	7400	loss	1	1	11	2.125	4930.556	25	483	6	99	Poland	Poland	Unemployed (and job seeking)	Polish	Poland	Male	No
52	545d14e8fdf99b7f9e32555b	41	0.189	random	3.046000004	1	17.25700021	300	8450	loss	0	0	11	2.125	4930.556	25	483	6	99	Poland	Poland	Unemployed (and job seeking)	Polish	Poland	Male	No
53	545d14e8fdf99b7f9e32555b	42	0.088	random	6.700000048	1	4.520999908	300	600	loss	1	0	11	2.125	4930.556	25	483	6	99	Poland	Poland	Unemployed (and job seeking)	Polish	Poland	Male	No
54	545d14e8fdf99b7f9e32555b	43	0.886	random	7.339999914	1	15.90999985	0	13850	loss	1	0	11	2.125	4930.556	25	483	6	99	Poland	Poland	Unemployed (and job seeking)	Polish	Poland	Male	No
55	545d14e8fdf99b7f9e32555b	44	0.26	random	11.79200006	1	14.68600011	0	0	loss	1	0	11	2.125	4930.556	25	483	6	99	Poland	Poland	Unemployed (and job seeking)	Polish	Poland	Male	No
56	545d14e8fdf99b7f9e32555b	46	0.719	random	6.627000093	0	10.86899996	100	16600	loss	0	0	11	2.125	4930.556	25	483	6	99	Poland	Poland	Unemployed (and job seeking)	Polish	Poland	Male	No
57	545d14e8fdf99b7f9e32555b	47	0.675	random	10.39300013	1	21.51600003	0	16600	loss	1	0	11	2.125	4930.556	25	483	6	99	Poland	Poland	Unemployed (and job seeking)	Polish	Poland	Male	No
58	545d14e8fdf99b7f9e32555b	5	0	responsible	9.148999929	1	20.08899999	300	2150	loss	1	1	11	2.125	4930.556	25	483	6	99	Poland	Poland	Unemployed (and job seeking)	Polish	Poland	Male	No
59	545d14e8fdf99b7f9e32555b	51	0.144	random	19.10900021	1	7.450000048	300	14750	loss	1	0	11	2.125	4930.556	25	483	6	99	Poland	Poland	Unemployed (and job seeking)	Polish	Poland	Male	No
60	545d14e8fdf99b7f9e32555b	53	0.851	random	52.40799999	0	10.45700002	100	1850	loss	1	0	11	2.125	4930.556	25	483	6	99	Poland	Poland	Unemployed (and job seeking)	Polish	Poland	Male	No
61	545d14e8fdf99b7f9e32555b	55	0.999	random	21.51899981	0	2.780999899	100	3200	loss	0	0	11	2.125	4930.556	25	483	6	99	Poland	Poland	Unemployed (and job seeking)	Polish	Poland	Male	No
62	545d14e8fdf99b7f9e32555b	56	0.676	random	4.296999931	0	8.983999968	100	5750	loss	0	0	11	2.125	4930.556	25	483	6	99	Poland	Poland	Unemployed (and job seeking)	Polish	Poland	Male	No
63	545d14e8fdf99b7f9e32555b	58	0.798	random	6.572999954	0	21.08799982	100	2950	loss	1	0	11	2.125	4930.556	25	483	6	99	Poland	Poland	Unemployed (and job seeking)	Polish	Poland	Male	No
64	545d14e8fdf99b7f9e32555b	60	0.128	random	8.536000013	1	6.725000143	300	3600	loss	1	0	11	2.125	4930.556	25	483	6	99	Poland	Poland	Unemployed (and job seeking)	Polish	Poland	Male	No
65	545d14e8fdf99b7f9e32555b	62	0.308	random	21.79299998	1	44.94199991	300	2850	loss	0	0	11	2.125	4930.556	25	483	6	99	Poland	Poland	Unemployed (and job seeking)	Polish	Poland	Male	No
66	545d14e8fdf99b7f9e32555b	67	0.664	random	16.96600008	0	10.5480001	100	8750	loss	1	0	11	2.125	4930.556	25	483	6	99	Poland	Poland	Unemployed (and job seeking)	Polish	Poland	Male	No
67	545d14e8fdf99b7f9e32555b	69	0.245	random	12.95300007	1	8.289000034	300	15900	loss	0	0	11	2.125	4930.556	25	483	6	99	Poland	Poland	Unemployed (and job seeking)	Polish	Poland	Male	No
68	545d14e8fdf99b7f9e32555b	70	0.275	random	10.65899992	1	6.032999992	0	7400	loss	0	0	11	2.125	4930.556	25	483	6	99	Poland	Poland	Unemployed (and job seeking)	Polish	Poland	Male	No
69	545d14e8fdf99b7f9e32555b	72	0.857	random	12.5079999	1	37.05299997	0	0	loss	0	0	11	2.125	4930.556	25	483	6	99	Poland	Poland	Unemployed (and job seeking)	Polish	Poland	Male	No
70	545d14e8fdf99b7f9e32555b	75	0.147	random	6.082000017	1	6.269999981	300	7100	loss	1	0	11	2.125	4930.556	25	483	6	99	Poland	Poland	Unemployed (and job seeking)	Polish	Poland	Male	No
71	545d14e8fdf99b7f9e32555b	79	0.06	random	8.174999952	1	8.473999977	300	12200	loss	1	0	11	2.125	4930.556	25	483	6	99	Poland	Poland	Unemployed (and job seeking)	Polish	Poland	Male	No
72	545d14e8fdf99b7f9e32555b	8	0.083	responsible	13.73199987	1	8.344000101	300	14450	loss	1	1	11	2.125	4930.556	25	483	6	99	Poland	Poland	Unemployed (and job seeking)	Polish	Poland	Male	No
73	545d14e8fdf99b7f9e32555b	80	0.856	random	6.10800004	1	15.84700012	0	300	loss	0	0	11	2.125	4930.556	25	483	6	99	Poland	Poland	Unemployed (and job seeking)	Polish	Poland	Male	No
74	545d14e8fdf99b7f9e32555b	81	0.871	random	9.829999924	0	20.70799994	100	700	loss	0	0	11	2.125	4930.556	25	483	6	99	Poland	Poland	Unemployed (and job seeking)	Polish	Poland	Male	No
75	545d14e8fdf99b7f9e32555b	85	0.833	random	28.5539999	0	10.55099988	100	15450	loss	1	0	11	2.125	4930.556	25	483	6	99	Poland	Poland	Unemployed (and job seeking)	Polish	Poland	Male	No
76	545d14e8fdf99b7f9e32555b	9	0.236	responsible	5.263000011	1	1.254000187	300	7700	loss	1	1	11	2.125	4930.556	25	483	6	99	Poland	Poland	Unemployed (and job seeking)	Polish	Poland	Male	No
77	545d14e8fdf99b7f9e32555b	92	0.682	random	4.529000044	0	15.73699999	100	4900	loss	0	0	11	2.125	4930.556	25	483	6	99	Poland	Poland	Unemployed (and job seeking)	Polish	Poland	Male	No
78	545d14e8fdf99b7f9e32555b	95	0.043	random	16.83099985	1	48.93199992	300	13250	loss	0	0	11	2.125	4930.556	25	483	6	99	Poland	Poland	Unemployed (and job seeking)	Polish	Poland	Male	No
79	545d14e8fdf99b7f9e32555b	98	0.266	random	11.579	1	5.459000111	0	12950	loss	1	0	11	2.125	4930.556	25	483	6	99	Poland	Poland	Unemployed (and job seeking)	Polish	Poland	Male	No
80	545d14e8fdf99b7f9e32555b	99	0	smart	6.092999935	1	3.355000019	300	3900	loss	1	0	11	2.125	4930.556	25	483	6	99	Poland	Poland	Unemployed (and job seeking)	Polish	Poland	Male	No
81	570e14beceaf25000d141f5c	100	0.117	smart	11.05099988	1	12.37699986	300	3900	gain	1	0	8	1.875	5178.222	39	731	3	100	Italy	Italy	Full-Time	English	Italy	Male	No
82	570e14beceaf25000d141f5c	101	0.115	smart	6.264999866	1	15.63199973	300	750	gain	1	0	8	1.875	5178.222	39	731	3	100	Italy	Italy	Full-Time	English	Italy	Male	No
83	570e14beceaf25000d141f5c	102	0.834	smart	16.15499997	0	17.56699991	100	18500	gain	0	0	8	1.875	5178.222	39	731	3	100	Italy	Italy	Full-Time	English	Italy	Male	No
84	570e14beceaf25000d141f5c	104	0	smart	14.11399984	1	10.73799968	300	3150	gain	1	0	8	1.875	5178.222	39	731	3	100	Italy	Italy	Full-Time	English	Italy	Male	No
85	570e14beceaf25000d141f5c	105	0	smart	4.171000004	1	4.352999926	300	3450	gain	1	0	8	1.875	5178.222	39	731	3	100	Italy	Italy	Full-Time	English	Italy	Male	No
86	570e14beceaf25000d141f5c	106	0.131	smart	11.8889997	1	14.69099975	300	17650	gain	1	0	8	1.875	5178.222	39	731	3	100	Italy	Italy	Full-Time	English	Italy	Male	No
87	570e14beceaf25000d141f5c	107	0.241	smart	22.04299998	0	24.20799994	100	14000	gain	1	0	8	1.875	5178.222	39	731	3	100	Italy	Italy	Full-Time	English	Italy	Male	No
88	570e14beceaf25000d141f5c	11	0.999	responsible	7.341999769	0	15.55699968	100	11900	gain	1	1	8	1.875	5178.222	39	731	3	100	Italy	Italy	Full-Time	English	Italy	Male	No
89	570e14beceaf25000d141f5c	110	0	smart	16.15899968	1	5.956999779	300	7600	gain	1	0	8	1.875	5178.222	39	731	3	100	Italy	Italy	Full-Time	English	Italy	Male	No
90	570e14beceaf25000d141f5c	111	0.115	smart	12.05999994	1	11.36199975	300	8150	gain	1	0	8	1.875	5178.222	39	731	3	100	Italy	Italy	Full-Time	English	Italy	Male	No
91	570e14beceaf25000d141f5c	112	0.399	smart	13.77999973	1	3.758999825	300	13350	gain	0	0	8	1.875	5178.222	39	731	3	100	Italy	Italy	Full-Time	English	Italy	Male	No
92	570e14beceaf25000d141f5c	115	0.059	smart	11.4139998	1	5.900999784	300	4200	gain	1	0	8	1.875	5178.222	39	731	3	100	Italy	Italy	Full-Time	English	Italy	Male	No
93	570e14beceaf25000d141f5c	116	0.069	smart	16.80799985	1	12.16100001	300	4800	gain	0	0	8	1.875	5178.222	39	731	3	100	Italy	Italy	Full-Time	English	Italy	Male	No
94	570e14beceaf25000d141f5c	119	0.181	smart	20.40099978	1	5.962999821	300	13650	gain	0	0	8	1.875	5178.222	39	731	3	100	Italy	Italy	Full-Time	English	Italy	Male	No
95	570e14beceaf25000d141f5c	12	0.958	responsible	10.05099988	1	27.05599999	0	750	gain	1	1	8	1.875	5178.222	39	731	3	100	Italy	Italy	Full-Time	English	Italy	Male	No
96	570e14beceaf25000d141f5c	121	0	smart	4.438999891	1	6.526000023	300	10400	gain	1	0	8	1.875	5178.222	39	731	3	100	Italy	Italy	Full-Time	English	Italy	Male	No
97	570e14beceaf25000d141f5c	126	0.249	smart	28.82199979	1	7.595999718	300	12350	gain	1	0	8	1.875	5178.222	39	731	3	100	Italy	Italy	Full-Time	English	Italy	Male	No
98	570e14beceaf25000d141f5c	128	0	smart	24.75099993	1	8.986000061	300	14800	gain	1	0	8	1.875	5178.222	39	731	3	100	Italy	Italy	Full-Time	English	Italy	Male	No
99	570e14beceaf25000d141f5c	129	0.047	smart	7.795999765	1	16.73899984	300	15950	gain	1	0	8	1.875	5178.222	39	731	3	100	Italy	Italy	Full-Time	English	Italy	Male	No
100	570e14beceaf25000d141f5c	13	0.202	responsible	9.413999796	1	3.920999765	300	7200	gain	1	1	8	1.875	5178.222	39	731	3	100	Italy	Italy	Full-Time	English	Italy	Male	No
101	570e14beceaf25000d141f5c	130	0.14	smart	21.53900003	1	14.28399992	300	4500	gain	0	0	8	1.875	5178.222	39	731	3	100	Italy	Italy	Full-Time	English	Italy	Male	No
102	570e14beceaf25000d141f5c	131	0.188	smart	6.947999954	1	9.881999731	300	18250	gain	0	0	8	1.875	5178.222	39	731	3	100	Italy	Italy	Full-Time	English	Italy	Male	No
103	570e14beceaf25000d141f5c	132	0	smart	10.17499995	0	21.19799972	100	13900	gain	1	0	8	1.875	5178.222	39	731	3	100	Italy	Italy	Full-Time	English	Italy	Male	No
104	570e14beceaf25000d141f5c	133	0.063	smart	6.107999802	1	19.55799985	300	10700	gain	1	0	8	1.875	5178.222	39	731	3	100	Italy	Italy	Full-Time	English	Italy	Male	No
105	570e14beceaf25000d141f5c	134	0.066	smart	36.10399985	1	35.63999987	300	1050	gain	1	0	8	1.875	5178.222	39	731	3	100	Italy	Italy	Full-Time	English	Italy	Male	No
106	570e14beceaf25000d141f5c	136	0.063	smart	9.388999701	1	9.072999954	300	15650	gain	1	0	8	1.875	5178.222	39	731	3	100	Italy	Italy	Full-Time	English	Italy	Male	No
107	570e14beceaf25000d141f5c	138	0.308	smart	6.265999794	0	20.22899985	100	16450	gain	0	0	8	1.875	5178.222	39	731	3	100	Italy	Italy	Full-Time	English	Italy	Male	No
108	570e14beceaf25000d141f5c	15	0.202	responsible	13.68199968	1	21.69999981	300	6750	gain	1	1	8	1.875	5178.222	39	731	3	100	Italy	Italy	Full-Time	English	Italy	Male	No
109	570e14beceaf25000d141f5c	16	0	responsible	41.53999972	1	18.66199994	300	9550	gain	1	1	8	1.875	5178.222	39	731	3	100	Italy	Italy	Full-Time	English	Italy	Male	No
110	570e14beceaf25000d141f5c	17	0.141	responsible	14.94499969	1	5.543999672	300	1450	gain	1	1	8	1.875	5178.222	39	731	3	100	Italy	Italy	Full-Time	English	Italy	Male	No
111	570e14beceaf25000d141f5c	18	0.047	responsible	9.376999855	1	13.96299982	300	17050	gain	1	1	8	1.875	5178.222	39	731	3	100	Italy	Italy	Full-Time	English	Italy	Male	No
112	570e14beceaf25000d141f5c	19	0.155	responsible	5.498999834	1	7.638999939	300	17950	gain	0	1	8	1.875	5178.222	39	731	3	100	Italy	Italy	Full-Time	English	Italy	Male	No
113	570e14beceaf25000d141f5c	21	0.156	responsible	15.85599971	1	17.8119998	0	12650	gain	1	1	8	1.875	5178.222	39	731	3	100	Italy	Italy	Full-Time	English	Italy	Male	No
114	570e14beceaf25000d141f5c	24	0	responsible	7.960999966	1	3.674999714	300	11100	gain	1	1	8	1.875	5178.222	39	731	3	100	Italy	Italy	Full-Time	English	Italy	Male	No
115	570e14beceaf25000d141f5c	27	0.33	responsible	10.87099981	1	19.01799989	300	5250	gain	0	1	8	1.875	5178.222	39	731	3	100	Italy	Italy	Full-Time	English	Italy	Male	No
116	570e14beceaf25000d141f5c	28	0	responsible	6.38599968	1	4.746999741	300	6000	gain	1	1	8	1.875	5178.222	39	731	3	100	Italy	Italy	Full-Time	English	Italy	Male	No
117	570e14beceaf25000d141f5c	33	0.958	random	5.600999832	1	7.673999786	0	13900	gain	0	0	8	1.875	5178.222	39	731	3	100	Italy	Italy	Full-Time	English	Italy	Male	No
118	570e14beceaf25000d141f5c	35	0.712	random	15.24399972	0	15.671	100	7300	gain	0	0	8	1.875	5178.222	39	731	3	100	Italy	Italy	Full-Time	English	Italy	Male	No
119	570e14beceaf25000d141f5c	38	0.999	random	5.801999807	0	6.680999994	100	13050	gain	0	0	8	1.875	5178.222	39	731	3	100	Italy	Italy	Full-Time	English	Italy	Male	No
120	570e14beceaf25000d141f5c	4	0.07	responsible	9.4599998	1	9.409999847	300	12650	gain	1	1	8	1.875	5178.222	39	731	3	100	Italy	Italy	Full-Time	English	Italy	Male	No
121	570e14beceaf25000d141f5c	40	0.882	random	17.09199977	0	4.539999962	100	16050	gain	0	0	8	1.875	5178.222	39	731	3	100	Italy	Italy	Full-Time	English	Italy	Male	No
122	570e14beceaf25000d141f5c	43	0.857	random	8.676999807	0	6.85199976	100	9800	gain	1	0	8	1.875	5178.222	39	731	3	100	Italy	Italy	Full-Time	English	Italy	Male	No
123	570e14beceaf25000d141f5c	44	0.788	random	20.14799976	0	10.49099994	100	8400	gain	1	0	8	1.875	5178.222	39	731	3	100	Italy	Italy	Full-Time	English	Italy	Male	No
124	570e14beceaf25000d141f5c	46	0	random	9.922999859	1	4.687999725	300	16350	gain	1	0	8	1.875	5178.222	39	731	3	100	Italy	Italy	Full-Time	English	Italy	Male	No
125	570e14beceaf25000d141f5c	47	0.699	random	25.68799996	0	12.77899981	100	15050	gain	0	0	8	1.875	5178.222	39	731	3	100	Italy	Italy	Full-Time	English	Italy	Male	No
126	570e14beceaf25000d141f5c	49	0.95	random	8.248999834	0	13.16899967	100	8500	gain	0	0	8	1.875	5178.222	39	731	3	100	Italy	Italy	Full-Time	English	Italy	Male	No
127	570e14beceaf25000d141f5c	50	0.143	random	13.29699993	1	8.586999893	300	14400	gain	1	0	8	1.875	5178.222	39	731	3	100	Italy	Italy	Full-Time	English	Italy	Male	No
128	570e14beceaf25000d141f5c	53	0.073	random	23.54799986	0	15.89400005	100	2850	gain	0	0	8	1.875	5178.222	39	731	3	100	Italy	Italy	Full-Time	English	Italy	Male	No
129	570e14beceaf25000d141f5c	54	0.902	random	20.26199985	0	11.77799988	100	11500	gain	0	0	8	1.875	5178.222	39	731	3	100	Italy	Italy	Full-Time	English	Italy	Male	No
130	570e14beceaf25000d141f5c	55	0.075	random	22.352	1	5.320999861	300	12950	gain	1	0	8	1.875	5178.222	39	731	3	100	Italy	Italy	Full-Time	English	Italy	Male	No
131	570e14beceaf25000d141f5c	56	0.858	random	7.119999886	0	6.213999748	100	14500	gain	0	0	8	1.875	5178.222	39	731	3	100	Italy	Italy	Full-Time	English	Italy	Male	No
132	570e14beceaf25000d141f5c	57	0.137	random	21.43700004	1	8.221999884	150	4950	gain	0	0	8	1.875	5178.222	39	731	3	100	Italy	Italy	Full-Time	English	Italy	Male	No
133	570e14beceaf25000d141f5c	61	0.312	random	20.29699993	1	20.28599977	300	9250	gain	1	0	8	1.875	5178.222	39	731	3	100	Italy	Italy	Full-Time	English	Italy	Male	No
134	570e14beceaf25000d141f5c	63	0	random	14.28199983	1	5.474999905	300	5700	gain	1	0	8	1.875	5178.222	39	731	3	100	Italy	Italy	Full-Time	English	Italy	Male	No
135	570e14beceaf25000d141f5c	65	0.834	random	16.30999994	0	11.51199985	100	2750	gain	1	0	8	1.875	5178.222	39	731	3	100	Italy	Italy	Full-Time	English	Italy	Male	No
136	570e14beceaf25000d141f5c	66	0.874	random	14.20799994	0	10.82499981	100	7850	gain	1	0	8	1.875	5178.222	39	731	3	100	Italy	Italy	Full-Time	English	Italy	Male	No
137	570e14beceaf25000d141f5c	67	0	random	5.556999922	1	6.77799964	300	15350	gain	1	0	8	1.875	5178.222	39	731	3	100	Italy	Italy	Full-Time	English	Italy	Male	No
138	570e14beceaf25000d141f5c	69	0.152	random	9.914000034	1	8.429999828	300	2650	gain	1	0	8	1.875	5178.222	39	731	3	100	Italy	Italy	Full-Time	English	Italy	Male	No
139	570e14beceaf25000d141f5c	7	0.022	responsible	7.964999914	1	8.973999977	300	2350	gain	1	1	8	1.875	5178.222	39	731	3	100	Italy	Italy	Full-Time	English	Italy	Male	No
140	570e14beceaf25000d141f5c	73	0.642	random	27.30799985	1	27.77499986	300	2050	gain	1	0	8	1.875	5178.222	39	731	3	100	Italy	Italy	Full-Time	English	Italy	Male	No
141	570e14beceaf25000d141f5c	75	0.806	random	14.85599971	0	9.399999857	100	1150	gain	1	0	8	1.875	5178.222	39	731	3	100	Italy	Italy	Full-Time	English	Italy	Male	No
142	570e14beceaf25000d141f5c	77	0.999	random	21.1309998	0	8.403999805	100	10800	gain	1	0	8	1.875	5178.222	39	731	3	100	Italy	Italy	Full-Time	English	Italy	Male	No
143	570e14beceaf25000d141f5c	78	0.09	random	4.445999861	1	6.402999878	300	11400	gain	1	0	8	1.875	5178.222	39	731	3	100	Italy	Italy	Full-Time	English	Italy	Male	No
144	570e14beceaf25000d141f5c	8	0.075	responsible	7.943999767	1	11.14599967	300	11800	gain	1	1	8	1.875	5178.222	39	731	3	100	Italy	Italy	Full-Time	English	Italy	Male	No
145	570e14beceaf25000d141f5c	82	0.877	random	18.95899987	1	32.94499993	0	4200	gain	0	0	8	1.875	5178.222	39	731	3	100	Italy	Italy	Full-Time	English	Italy	Male	No
146	570e14beceaf25000d141f5c	85	0.186	random	8.040999889	1	4.109999895	0	6450	gain	1	0	8	1.875	5178.222	39	731	3	100	Italy	Italy	Full-Time	English	Italy	Male	No
147	570e14beceaf25000d141f5c	87	0.836	random	21.3599999	0	6.468999863	100	14100	gain	1	0	8	1.875	5178.222	39	731	3	100	Italy	Italy	Full-Time	English	Italy	Male	No
148	570e14beceaf25000d141f5c	88	0.132	random	10.36199999	1	50.2179997	300	300	gain	1	0	8	1.875	5178.222	39	731	3	100	Italy	Italy	Full-Time	English	Italy	Male	No
149	570e14beceaf25000d141f5c	89	0	random	13.78799987	1	10.4599998	300	8800	gain	1	0	8	1.875	5178.222	39	731	3	100	Italy	Italy	Full-Time	English	Italy	Male	No
150	570e14beceaf25000d141f5c	91	0.296	smart	12.41400003	1	13.67299986	300	1750	gain	0	0	8	1.875	5178.222	39	731	3	100	Italy	Italy	Full-Time	English	Italy	Male	No
151	570e14beceaf25000d141f5c	93	0.069	smart	20.79399991	1	12.22899985	300	6450	gain	1	0	8	1.875	5178.222	39	731	3	100	Italy	Italy	Full-Time	English	Italy	Male	No
152	570e14beceaf25000d141f5c	94	0	smart	23.58899975	1	14.63499999	300	17350	gain	1	0	8	1.875	5178.222	39	731	3	100	Italy	Italy	Full-Time	English	Italy	Male	No
153	570e14beceaf25000d141f5c	95	0.352	smart	12.99299979	1	10.01599979	0	11400	gain	0	0	8	1.875	5178.222	39	731	3	100	Italy	Italy	Full-Time	English	Italy	Male	No
154	570e14beceaf25000d141f5c	97	0.289	smart	11.76099992	1	20.48499966	300	18800	gain	0	0	8	1.875	5178.222	39	731	3	100	Italy	Italy	Full-Time	English	Italy	Male	No
155	570e14beceaf25000d141f5c	98	0.098	smart	3.832999706	1	7.131000042	300	16750	gain	1	0	8	1.875	5178.222	39	731	3	100	Italy	Italy	Full-Time	English	Italy	Male	No
156	59bcddc43a9ab600011197f5	0	0.24	responsible	4.975000143	1	4.423000336	300	4850	gain	1	1	11	2.75	3197.453	33	349	1	100	United Kingdom	United Kingdom	DATA EXPIRED	English	United Kingdom	Female	No
157	59bcddc43a9ab600011197f5	10	0.08	responsible	11.99200034	1	7.484000206	300	2450	gain	1	1	11	2.75	3197.453	33	349	1	100	United Kingdom	United Kingdom	DATA EXPIRED	English	United Kingdom	Female	No
158	59bcddc43a9ab600011197f5	102	0.206	smart	6.134000063	1	8.276000023	300	15300	gain	0	0	11	2.75	3197.453	33	349	1	100	United Kingdom	United Kingdom	DATA EXPIRED	English	United Kingdom	Female	No
159	59bcddc43a9ab600011197f5	103	0.159	smart	10.37100029	1	7.611000299	0	13300	gain	0	0	11	2.75	3197.453	33	349	1	100	United Kingdom	United Kingdom	DATA EXPIRED	English	United Kingdom	Female	No
160	59bcddc43a9ab600011197f5	104	0.069	smart	5.870000124	1	8.703000069	300	7100	gain	1	0	11	2.75	3197.453	33	349	1	100	United Kingdom	United Kingdom	DATA EXPIRED	English	United Kingdom	Female	No
161	59bcddc43a9ab600011197f5	105	0.073	smart	5.736999989	1	7.463000059	300	11350	gain	1	0	11	2.75	3197.453	33	349	1	100	United Kingdom	United Kingdom	DATA EXPIRED	English	United Kingdom	Female	No
162	59bcddc43a9ab600011197f5	107	0.126	smart	6.256999969	1	4.371999979	0	12900	gain	1	0	11	2.75	3197.453	33	349	1	100	United Kingdom	United Kingdom	DATA EXPIRED	English	United Kingdom	Female	No
163	59bcddc43a9ab600011197f5	11	0.727	responsible	5.675000191	0	9.190000057	100	15550	gain	0	1	11	2.75	3197.453	33	349	1	100	United Kingdom	United Kingdom	DATA EXPIRED	English	United Kingdom	Female	No
164	59bcddc43a9ab600011197f5	110	0.142	smart	6.016000271	1	7.138000011	0	10400	gain	0	0	11	2.75	3197.453	33	349	1	100	United Kingdom	United Kingdom	DATA EXPIRED	English	United Kingdom	Female	No
165	59bcddc43a9ab600011197f5	112	0.893	smart	9.466000319	1	7.63800025	0	12900	gain	0	0	11	2.75	3197.453	33	349	1	100	United Kingdom	United Kingdom	DATA EXPIRED	English	United Kingdom	Female	No
166	59bcddc43a9ab600011197f5	114	0	smart	19.65000033	0	13.95900011	100	1650	gain	1	0	11	2.75	3197.453	33	349	1	100	United Kingdom	United Kingdom	DATA EXPIRED	English	United Kingdom	Female	No
167	59bcddc43a9ab600011197f5	115	0.039	smart	4.896000147	1	5.139000177	300	1250	gain	1	0	11	2.75	3197.453	33	349	1	100	United Kingdom	United Kingdom	DATA EXPIRED	English	United Kingdom	Female	No
168	59bcddc43a9ab600011197f5	116	0.222	smart	7.97300005	0	8.383000374	100	9850	gain	0	0	11	2.75	3197.453	33	349	1	100	United Kingdom	United Kingdom	DATA EXPIRED	English	United Kingdom	Female	No
169	59bcddc43a9ab600011197f5	118	0.184	smart	6.866000175	0	10.10100007	100	2150	gain	0	0	11	2.75	3197.453	33	349	1	100	United Kingdom	United Kingdom	DATA EXPIRED	English	United Kingdom	Female	No
170	59bcddc43a9ab600011197f5	12	0.224	responsible	9.608000278	1	15.84300017	300	950	gain	1	1	11	2.75	3197.453	33	349	1	100	United Kingdom	United Kingdom	DATA EXPIRED	English	United Kingdom	Female	No
171	59bcddc43a9ab600011197f5	121	0.047	smart	12.90400004	1	5.583000183	300	4000	gain	1	0	11	2.75	3197.453	33	349	1	100	United Kingdom	United Kingdom	DATA EXPIRED	English	United Kingdom	Female	No
172	59bcddc43a9ab600011197f5	125	0.188	smart	6.867000103	1	10.05400038	300	8050	gain	1	0	11	2.75	3197.453	33	349	1	100	United Kingdom	United Kingdom	DATA EXPIRED	English	United Kingdom	Female	No
173	59bcddc43a9ab600011197f5	128	0.206	smart	4.201000214	0	13.70700002	100	14700	gain	0	0	11	2.75	3197.453	33	349	1	100	United Kingdom	United Kingdom	DATA EXPIRED	English	United Kingdom	Female	No
174	59bcddc43a9ab600011197f5	130	0.04	smart	3.159000397	1	4.505000353	300	13300	gain	1	0	11	2.75	3197.453	33	349	1	100	United Kingdom	United Kingdom	DATA EXPIRED	English	United Kingdom	Female	No
175	59bcddc43a9ab600011197f5	132	0.933	smart	6.284000158	0	12.20500016	100	1900	gain	0	0	11	2.75	3197.453	33	349	1	100	United Kingdom	United Kingdom	DATA EXPIRED	English	United Kingdom	Female	No
176	59bcddc43a9ab600011197f5	133	0.101	smart	4.673000097	1	6.156000376	300	16000	gain	0	0	11	2.75	3197.453	33	349	1	100	United Kingdom	United Kingdom	DATA EXPIRED	English	United Kingdom	Female	No
177	59bcddc43a9ab600011197f5	134	0.336	smart	7.751000166	1	5.387000084	0	12250	gain	1	0	11	2.75	3197.453	33	349	1	100	United Kingdom	United Kingdom	DATA EXPIRED	English	United Kingdom	Female	No
178	59bcddc43a9ab600011197f5	135	0.139	smart	36.14600015	1	6.016000271	300	14300	gain	1	0	11	2.75	3197.453	33	349	1	100	United Kingdom	United Kingdom	DATA EXPIRED	English	United Kingdom	Female	No
179	59bcddc43a9ab600011197f5	136	0.063	smart	38.47400022	1	30.84900022	300	450	gain	0	0	11	2.75	3197.453	33	349	1	100	United Kingdom	United Kingdom	DATA EXPIRED	English	United Kingdom	Female	No
180	59bcddc43a9ab600011197f5	138	0.231	smart	3.752000332	0	6.475000143	100	13800	gain	0	0	11	2.75	3197.453	33	349	1	100	United Kingdom	United Kingdom	DATA EXPIRED	English	United Kingdom	Female	No
181	59bcddc43a9ab600011197f5	142	0.062	smart	6.262000084	1	7.205000162	300	9450	gain	1	0	11	2.75	3197.453	33	349	1	100	United Kingdom	United Kingdom	DATA EXPIRED	English	United Kingdom	Female	No
182	59bcddc43a9ab600011197f5	145	0.111	smart	8.815000057	1	12.29600024	0	450	gain	0	0	11	2.75	3197.453	33	349	1	100	United Kingdom	United Kingdom	DATA EXPIRED	English	United Kingdom	Female	No
183	59bcddc43a9ab600011197f5	149	0	smart	4.486000299	1	8.930000067	300	6800	gain	1	0	11	2.75	3197.453	33	349	1	100	United Kingdom	United Kingdom	DATA EXPIRED	English	United Kingdom	Female	No
184	59bcddc43a9ab600011197f5	150	0.085	smart	8.927999973	1	6.5400002	150	5000	gain	0	0	11	2.75	3197.453	33	349	1	100	United Kingdom	United Kingdom	DATA EXPIRED	English	United Kingdom	Female	No
185	59bcddc43a9ab600011197f5	152	0.129	smart	9.106000185	1	13.05900002	300	4550	gain	1	0	11	2.75	3197.453	33	349	1	100	United Kingdom	United Kingdom	DATA EXPIRED	English	United Kingdom	Female	No
186	59bcddc43a9ab600011197f5	16	0.134	responsible	5.647000313	1	9.917000294	300	5750	gain	1	1	11	2.75	3197.453	33	349	1	100	United Kingdom	United Kingdom	DATA EXPIRED	English	United Kingdom	Female	No
187	59bcddc43a9ab600011197f5	20	0.108	responsible	5.711000204	1	6.902000189	300	11650	gain	1	1	11	2.75	3197.453	33	349	1	100	United Kingdom	United Kingdom	DATA EXPIRED	English	United Kingdom	Female	No
188	59bcddc43a9ab600011197f5	22	0.91	responsible	5.795000315	0	7.14800024	100	10900	gain	1	1	11	2.75	3197.453	33	349	1	100	United Kingdom	United Kingdom	DATA EXPIRED	English	United Kingdom	Female	No
189	59bcddc43a9ab600011197f5	26	0.057	responsible	5.441000223	1	5.193000078	300	2750	gain	1	1	11	2.75	3197.453	33	349	1	100	United Kingdom	United Kingdom	DATA EXPIRED	English	United Kingdom	Female	No
190	59bcddc43a9ab600011197f5	27	0.261	responsible	11.34800005	1	13.57200027	300	1550	gain	1	1	11	2.75	3197.453	33	349	1	100	United Kingdom	United Kingdom	DATA EXPIRED	English	United Kingdom	Female	No
191	59bcddc43a9ab600011197f5	3	0.053	responsible	4.412000179	1	3.50600028	300	14600	gain	1	1	11	2.75	3197.453	33	349	1	100	United Kingdom	United Kingdom	DATA EXPIRED	English	United Kingdom	Female	No
192	59bcddc43a9ab600011197f5	37	0.078	random	8.964000225	1	6.837000132	300	9750	gain	1	0	11	2.75	3197.453	33	349	1	100	United Kingdom	United Kingdom	DATA EXPIRED	English	United Kingdom	Female	No
193	59bcddc43a9ab600011197f5	39	0.863	random	3.460000038	0	7.80700016	100	13700	gain	0	0	11	2.75	3197.453	33	349	1	100	United Kingdom	United Kingdom	DATA EXPIRED	English	United Kingdom	Female	No
194	59bcddc43a9ab600011197f5	4	0.066	responsible	7.62100029	1	5.627000332	150	6500	gain	1	1	11	2.75	3197.453	33	349	1	100	United Kingdom	United Kingdom	DATA EXPIRED	English	United Kingdom	Female	No
195	59bcddc43a9ab600011197f5	40	0.56	random	4.324000359	1	6.84400034	0	4850	gain	1	0	11	2.75	3197.453	33	349	1	100	United Kingdom	United Kingdom	DATA EXPIRED	English	United Kingdom	Female	No
196	59bcddc43a9ab600011197f5	42	0.153	random	2.975000143	1	8.065000057	150	11050	gain	1	0	11	2.75	3197.453	33	349	1	100	United Kingdom	United Kingdom	DATA EXPIRED	English	United Kingdom	Female	No
197	59bcddc43a9ab600011197f5	44	0.999	random	5.977000237	0	6.99000001	100	4100	gain	0	0	11	2.75	3197.453	33	349	1	100	United Kingdom	United Kingdom	DATA EXPIRED	English	United Kingdom	Female	No
198	59bcddc43a9ab600011197f5	45	0.909	random	7.026000261	1	6.470000029	0	9150	gain	1	0	11	2.75	3197.453	33	349	1	100	United Kingdom	United Kingdom	DATA EXPIRED	English	United Kingdom	Female	No
199	59bcddc43a9ab600011197f5	49	0.136	random	7.724000216	1	7.79700017	0	15550	gain	0	0	11	2.75	3197.453	33	349	1	100	United Kingdom	United Kingdom	DATA EXPIRED	English	United Kingdom	Female	No
200	59bcddc43a9ab600011197f5	5	0.834	responsible	7.480000257	0	11.32300019	100	3700	gain	0	1	11	2.75	3197.453	33	349	1	100	United Kingdom	United Kingdom	DATA EXPIRED	English	United Kingdom	Female	No
201	59bcddc43a9ab600011197f5	54	0.876	random	9.278000116	0	13.43099999	100	650	gain	1	0	11	2.75	3197.453	33	349	1	100	United Kingdom	United Kingdom	DATA EXPIRED	English	United Kingdom	Female	No
202	59bcddc43a9ab600011197f5	55	0.25	random	17.75100017	1	3.824000359	300	12650	gain	0	0	11	2.75	3197.453	33	349	1	100	United Kingdom	United Kingdom	DATA EXPIRED	English	United Kingdom	Female	No
203	59bcddc43a9ab600011197f5	58	0.961	random	7.671000242	0	8.032999992	100	550	gain	0	0	11	2.75	3197.453	33	349	1	100	United Kingdom	United Kingdom	DATA EXPIRED	English	United Kingdom	Female	No
204	59bcddc43a9ab600011197f5	60	0.079	random	7.23300004	1	6.226000309	300	3050	gain	1	0	11	2.75	3197.453	33	349	1	100	United Kingdom	United Kingdom	DATA EXPIRED	English	United Kingdom	Female	No
205	59bcddc43a9ab600011197f5	62	0.999	random	5.685000181	0	6.739000082	100	3450	gain	0	0	11	2.75	3197.453	33	349	1	100	United Kingdom	United Kingdom	DATA EXPIRED	English	United Kingdom	Female	No
206	59bcddc43a9ab600011197f5	64	0.922	random	6.439000368	0	5.447000265	100	12350	gain	0	0	11	2.75	3197.453	33	349	1	100	United Kingdom	United Kingdom	DATA EXPIRED	English	United Kingdom	Female	No
207	59bcddc43a9ab600011197f5	65	0.773	random	3.505000114	0	5.326000214	100	14000	gain	0	0	11	2.75	3197.453	33	349	1	100	United Kingdom	United Kingdom	DATA EXPIRED	English	United Kingdom	Female	No
208	59bcddc43a9ab600011197f5	66	0	random	3.484000206	1	17.10300016	300	9150	gain	1	0	11	2.75	3197.453	33	349	1	100	United Kingdom	United Kingdom	DATA EXPIRED	English	United Kingdom	Female	No
209	59bcddc43a9ab600011197f5	69	0	random	4.423000097	1	3.544000149	300	13600	gain	1	0	11	2.75	3197.453	33	349	1	100	United Kingdom	United Kingdom	DATA EXPIRED	English	United Kingdom	Female	No
210	59bcddc43a9ab600011197f5	7	0.95	responsible	7.691000223	1	3.493000269	0	11950	gain	1	1	11	2.75	3197.453	33	349	1	100	United Kingdom	United Kingdom	DATA EXPIRED	English	United Kingdom	Female	No
211	59bcddc43a9ab600011197f5	71	0	random	6.276000261	1	6.622000217	300	6050	gain	1	0	11	2.75	3197.453	33	349	1	100	United Kingdom	United Kingdom	DATA EXPIRED	English	United Kingdom	Female	No
212	59bcddc43a9ab600011197f5	72	0.774	random	4.282000065	0	8.196000099	100	12900	gain	0	0	11	2.75	3197.453	33	349	1	100	United Kingdom	United Kingdom	DATA EXPIRED	English	United Kingdom	Female	No
213	59bcddc43a9ab600011197f5	74	0.948	random	5.549000263	0	4.698000193	100	10400	gain	0	0	11	2.75	3197.453	33	349	1	100	United Kingdom	United Kingdom	DATA EXPIRED	English	United Kingdom	Female	No
214	59bcddc43a9ab600011197f5	76	0.157	random	4.296000242	0	8.085000038	100	10800	gain	1	0	11	2.75	3197.453	33	349	1	100	United Kingdom	United Kingdom	DATA EXPIRED	English	United Kingdom	Female	No
215	59bcddc43a9ab600011197f5	77	0.091	random	3.957000256	1	3.697000265	300	15000	gain	1	0	11	2.75	3197.453	33	349	1	100	United Kingdom	United Kingdom	DATA EXPIRED	English	United Kingdom	Female	No
216	59bcddc43a9ab600011197f5	8	0.73	responsible	13.5710001	0	4.012000084	100	13900	gain	0	1	11	2.75	3197.453	33	349	1	100	United Kingdom	United Kingdom	DATA EXPIRED	English	United Kingdom	Female	No
217	59bcddc43a9ab600011197f5	80	0.929	random	3.278000116	0	6.258000374	100	8250	gain	0	0	11	2.75	3197.453	33	349	1	100	United Kingdom	United Kingdom	DATA EXPIRED	English	United Kingdom	Female	No
218	59bcddc43a9ab600011197f5	82	0.361	random	5.880000114	0	7.379000187	100	8150	gain	0	0	11	2.75	3197.453	33	349	1	100	United Kingdom	United Kingdom	DATA EXPIRED	English	United Kingdom	Female	No
219	59bcddc43a9ab600011197f5	83	0.164	random	4.135000229	1	6.072000027	300	5450	gain	1	0	11	2.75	3197.453	33	349	1	100	United Kingdom	United Kingdom	DATA EXPIRED	English	United Kingdom	Female	No
220	59bcddc43a9ab600011197f5	85	0.912	random	6.348000288	0	9.469000101	100	13000	gain	1	0	11	2.75	3197.453	33	349	1	100	United Kingdom	United Kingdom	DATA EXPIRED	English	United Kingdom	Female	No
221	59bcddc43a9ab600011197f5	88	0.043	random	4.129000187	1	5.817000151	300	8550	gain	1	0	11	2.75	3197.453	33	349	1	100	United Kingdom	United Kingdom	DATA EXPIRED	English	United Kingdom	Female	No
222	59bcddc43a9ab600011197f5	89	0.363	random	3.907000065	1	13.18000031	0	13800	gain	1	0	11	2.75	3197.453	33	349	1	100	United Kingdom	United Kingdom	DATA EXPIRED	English	United Kingdom	Female	No
223	59bcddc43a9ab600011197f5	9	0.078	responsible	5.358000278	1	2.816000223	300	3350	gain	1	1	11	2.75	3197.453	33	349	1	100	United Kingdom	United Kingdom	DATA EXPIRED	English	United Kingdom	Female	No
224	59bcddc43a9ab600011197f5	91	0	random	6.244000196	1	3.403000355	300	7400	gain	1	0	11	2.75	3197.453	33	349	1	100	United Kingdom	United Kingdom	DATA EXPIRED	English	United Kingdom	Female	No
225	59bcddc43a9ab600011197f5	92	0.908	random	4.279000282	0	7.58100009	100	7750	gain	0	0	11	2.75	3197.453	33	349	1	100	United Kingdom	United Kingdom	DATA EXPIRED	English	United Kingdom	Female	No
226	59bcddc43a9ab600011197f5	93	0.865	random	5.39800024	0	6.407000065	100	7650	gain	0	0	11	2.75	3197.453	33	349	1	100	United Kingdom	United Kingdom	DATA EXPIRED	English	United Kingdom	Female	No
227	59bcddc43a9ab600011197f5	94	0.058	smart	7.31400013	1	4.884000301	300	6350	gain	1	0	11	2.75	3197.453	33	349	1	100	United Kingdom	United Kingdom	DATA EXPIRED	English	United Kingdom	Female	No
228	59bcddc43a9ab600011197f5	96	0.143	smart	7.292000294	1	3.869000196	300	11950	gain	0	0	11	2.75	3197.453	33	349	1	100	United Kingdom	United Kingdom	DATA EXPIRED	English	United Kingdom	Female	No
229	59bcddc43a9ab600011197f5	97	0.06	smart	5.283000231	1	9.424000263	300	8850	gain	1	0	11	2.75	3197.453	33	349	1	100	United Kingdom	United Kingdom	DATA EXPIRED	English	United Kingdom	Female	No
230	59bcddc43a9ab600011197f5	99	0.039	smart	5.88100028	1	3.784000158	300	10700	gain	1	0	11	2.75	3197.453	33	349	1	100	United Kingdom	United Kingdom	DATA EXPIRED	English	United Kingdom	Female	No
231	5b08185856655d0001bbfb1b	0	0	responsible	3.532999754	1	2.905999899	300	12450	gain	0	1	11	1.5	1731.675	30	393	5	99	United Kingdom	United Kingdom	Full-Time	English	United Kingdom	Female	No
232	5b08185856655d0001bbfb1b	100	0.146	smart	2.340000153	1	2.763999939	300	15850	gain	1	0	11	1.5	1731.675	30	393	5	99	United Kingdom	United Kingdom	Full-Time	English	United Kingdom	Female	No
233	5b08185856655d0001bbfb1b	103	0.067	smart	3.913999796	1	4.329999924	300	4950	gain	1	0	11	1.5	1731.675	30	393	5	99	United Kingdom	United Kingdom	Full-Time	English	United Kingdom	Female	No
234	5b08185856655d0001bbfb1b	104	0.096	smart	2.607999802	1	3.042000055	300	12150	gain	1	0	11	1.5	1731.675	30	393	5	99	United Kingdom	United Kingdom	Full-Time	English	United Kingdom	Female	No
235	5b08185856655d0001bbfb1b	105	0.107	smart	2.005000114	1	5.057999849	300	16850	gain	1	0	11	1.5	1731.675	30	393	5	99	United Kingdom	United Kingdom	Full-Time	English	United Kingdom	Female	No
236	5b08185856655d0001bbfb1b	107	0.149	smart	3.722999811	1	4.605999947	300	10100	gain	1	0	11	1.5	1731.675	30	393	5	99	United Kingdom	United Kingdom	Full-Time	English	United Kingdom	Female	No
237	5b08185856655d0001bbfb1b	111	0.11	smart	2.773999929	1	4.141999722	300	11850	gain	1	0	11	1.5	1731.675	30	393	5	99	United Kingdom	United Kingdom	Full-Time	English	United Kingdom	Female	No
238	5b08185856655d0001bbfb1b	114	0.878	smart	3.691999912	1	2.115999937	0	15250	gain	1	0	11	1.5	1731.675	30	393	5	99	United Kingdom	United Kingdom	Full-Time	English	United Kingdom	Female	No
239	5b08185856655d0001bbfb1b	115	0.065	smart	4.29399991	1	6.35800004	300	450	gain	1	0	11	1.5	1731.675	30	393	5	99	United Kingdom	United Kingdom	Full-Time	English	United Kingdom	Female	No
240	5b08185856655d0001bbfb1b	116	0	smart	3.189999819	0	4.292000055	100	14650	gain	1	0	11	1.5	1731.675	30	393	5	99	United Kingdom	United Kingdom	Full-Time	English	United Kingdom	Female	No
241	5b08185856655d0001bbfb1b	117	0.069	smart	4.375999928	1	5.477999926	300	1650	gain	1	0	11	1.5	1731.675	30	393	5	99	United Kingdom	United Kingdom	Full-Time	English	United Kingdom	Female	No
242	5b08185856655d0001bbfb1b	122	0.838	smart	3.934999943	0	2.847000122	100	7600	gain	0	0	11	1.5	1731.675	30	393	5	99	United Kingdom	United Kingdom	Full-Time	English	United Kingdom	Female	No
243	5b08185856655d0001bbfb1b	123	0.163	smart	7.553999901	1	3.687000036	300	750	gain	1	0	11	1.5	1731.675	30	393	5	99	United Kingdom	United Kingdom	Full-Time	English	United Kingdom	Female	No
244	5b08185856655d0001bbfb1b	126	0.679	smart	3.312999725	0	4.570999861	100	8150	gain	1	0	11	1.5	1731.675	30	393	5	99	United Kingdom	United Kingdom	Full-Time	English	United Kingdom	Female	No
245	5b08185856655d0001bbfb1b	128	0.07	smart	2.774999857	0	3.392999887	100	11100	gain	1	0	11	1.5	1731.675	30	393	5	99	United Kingdom	United Kingdom	Full-Time	English	United Kingdom	Female	No
246	5b08185856655d0001bbfb1b	131	0.195	smart	3.411999941	1	0.4599998	300	2250	gain	1	0	11	1.5	1731.675	30	393	5	99	United Kingdom	United Kingdom	Full-Time	English	United Kingdom	Female	No
247	5b08185856655d0001bbfb1b	134	0.034	smart	5.099999905	1	4.279999971	300	4200	gain	1	0	11	1.5	1731.675	30	393	5	99	United Kingdom	United Kingdom	Full-Time	English	United Kingdom	Female	No
248	5b08185856655d0001bbfb1b	136	0.247	smart	2.513999939	1	8.136999846	300	9650	gain	1	0	11	1.5	1731.675	30	393	5	99	United Kingdom	United Kingdom	Full-Time	English	United Kingdom	Female	No
249	5b08185856655d0001bbfb1b	137	0.999	smart	3.378999949	0	5.024999857	100	13150	gain	0	0	11	1.5	1731.675	30	393	5	99	United Kingdom	United Kingdom	Full-Time	English	United Kingdom	Female	No
250	5b08185856655d0001bbfb1b	138	0.934	smart	5.728999853	0	3.302999973	100	3500	gain	1	0	11	1.5	1731.675	30	393	5	99	United Kingdom	United Kingdom	Full-Time	English	United Kingdom	Female	No
251	5b08185856655d0001bbfb1b	139	0.128	smart	2.428999901	1	3.329999924	0	8950	gain	1	0	11	1.5	1731.675	30	393	5	99	United Kingdom	United Kingdom	Full-Time	English	United Kingdom	Female	No
252	5b08185856655d0001bbfb1b	14	0	responsible	2.056999922	1	2.281000137	300	12750	gain	1	1	11	1.5	1731.675	30	393	5	99	United Kingdom	United Kingdom	Full-Time	English	United Kingdom	Female	No
253	5b08185856655d0001bbfb1b	140	0.084	smart	7.07799983	1	4.483999968	300	3800	gain	1	0	11	1.5	1731.675	30	393	5	99	United Kingdom	United Kingdom	Full-Time	English	United Kingdom	Female	No
254	5b08185856655d0001bbfb1b	141	0	smart	1.440000057	1	2.55099988	300	13750	gain	1	0	11	1.5	1731.675	30	393	5	99	United Kingdom	United Kingdom	Full-Time	English	United Kingdom	Female	No
255	5b08185856655d0001bbfb1b	142	0.38	smart	3.713999987	1	4.213999987	300	5700	gain	1	0	11	1.5	1731.675	30	393	5	99	United Kingdom	United Kingdom	Full-Time	English	United Kingdom	Female	No
256	5b08185856655d0001bbfb1b	15	0.924	responsible	4.101999998	0	2.230000019	100	9350	gain	0	1	11	1.5	1731.675	30	393	5	99	United Kingdom	United Kingdom	Full-Time	English	United Kingdom	Female	No
257	5b08185856655d0001bbfb1b	16	0.16	responsible	3.777999878	1	1.887999773	0	3800	gain	1	1	11	1.5	1731.675	30	393	5	99	United Kingdom	United Kingdom	Full-Time	English	United Kingdom	Female	No
258	5b08185856655d0001bbfb1b	17	0.096	responsible	3.136999846	1	1.737999916	300	15550	gain	1	1	11	1.5	1731.675	30	393	5	99	United Kingdom	United Kingdom	Full-Time	English	United Kingdom	Female	No
259	5b08185856655d0001bbfb1b	18	0.805	responsible	2.993999958	1	1.247999907	0	17000	gain	0	1	11	1.5	1731.675	30	393	5	99	United Kingdom	United Kingdom	Full-Time	English	United Kingdom	Female	No
260	5b08185856655d0001bbfb1b	19	0.051	responsible	2.461999893	1	1.146999836	300	3300	gain	1	1	11	1.5	1731.675	30	393	5	99	United Kingdom	United Kingdom	Full-Time	English	United Kingdom	Female	No
261	5b08185856655d0001bbfb1b	20	0.071	responsible	3.206999779	1	2.306999922	0	2550	gain	1	1	11	1.5	1731.675	30	393	5	99	United Kingdom	United Kingdom	Full-Time	English	United Kingdom	Female	No
262	5b08185856655d0001bbfb1b	21	0.872	responsible	3.192000151	1	1.986000061	0	7750	gain	0	1	11	1.5	1731.675	30	393	5	99	United Kingdom	United Kingdom	Full-Time	English	United Kingdom	Female	No
263	5b08185856655d0001bbfb1b	23	0.064	responsible	2.091999769	1	1.683000088	0	3500	gain	1	1	11	1.5	1731.675	30	393	5	99	United Kingdom	United Kingdom	Full-Time	English	United Kingdom	Female	No
264	5b08185856655d0001bbfb1b	26	0.066	responsible	6.464999914	1	1.936999798	300	9250	gain	1	1	11	1.5	1731.675	30	393	5	99	United Kingdom	United Kingdom	Full-Time	English	United Kingdom	Female	No
265	5b08185856655d0001bbfb1b	28	0.104	responsible	2.929999828	1	2.160999775	300	2550	gain	1	1	11	1.5	1731.675	30	393	5	99	United Kingdom	United Kingdom	Full-Time	English	United Kingdom	Female	No
266	5b08185856655d0001bbfb1b	31	0	random	1.710999966	1	0.796999931	300	8850	gain	1	0	11	1.5	1731.675	30	393	5	99	United Kingdom	United Kingdom	Full-Time	English	United Kingdom	Female	No
267	5b08185856655d0001bbfb1b	33	0.193	random	4.074999809	1	3.375999928	0	11550	gain	0	0	11	1.5	1731.675	30	393	5	99	United Kingdom	United Kingdom	Full-Time	English	United Kingdom	Female	No
268	5b08185856655d0001bbfb1b	34	0.066	random	2.437999964	1	4.65199995	300	6300	gain	1	0	11	1.5	1731.675	30	393	5	99	United Kingdom	United Kingdom	Full-Time	English	United Kingdom	Female	No
269	5b08185856655d0001bbfb1b	36	0.041	random	5.450999975	1	2.703000069	300	5250	gain	1	0	11	1.5	1731.675	30	393	5	99	United Kingdom	United Kingdom	Full-Time	English	United Kingdom	Female	No
270	5b08185856655d0001bbfb1b	37	0.088	random	3.086999893	1	5.208999872	300	15100	gain	1	0	11	1.5	1731.675	30	393	5	99	United Kingdom	United Kingdom	Full-Time	English	United Kingdom	Female	No
271	5b08185856655d0001bbfb1b	38	0.848	random	3.933999777	0	6.006999969	100	8550	gain	1	0	11	1.5	1731.675	30	393	5	99	United Kingdom	United Kingdom	Full-Time	English	United Kingdom	Female	No
272	5b08185856655d0001bbfb1b	39	0.029	random	1.570999861	1	4.189999819	300	4650	gain	1	0	11	1.5	1731.675	30	393	5	99	United Kingdom	United Kingdom	Full-Time	English	United Kingdom	Female	No
273	5b08185856655d0001bbfb1b	40	0.788	random	5.633999825	0	4.494999886	100	3400	gain	0	0	11	1.5	1731.675	30	393	5	99	United Kingdom	United Kingdom	Full-Time	English	United Kingdom	Female	No
274	5b08185856655d0001bbfb1b	42	0.105	random	3.003999949	1	4.764999866	300	10400	gain	1	0	11	1.5	1731.675	30	393	5	99	United Kingdom	United Kingdom	Full-Time	English	United Kingdom	Female	No
275	5b08185856655d0001bbfb1b	45	0.07	random	3.994999886	1	6.309999943	300	6000	gain	0	0	11	1.5	1731.675	30	393	5	99	United Kingdom	United Kingdom	Full-Time	English	United Kingdom	Female	No
276	5b08185856655d0001bbfb1b	47	0.13	random	3.169999838	1	4.430000067	300	1950	gain	1	0	11	1.5	1731.675	30	393	5	99	United Kingdom	United Kingdom	Full-Time	English	United Kingdom	Female	No
277	5b08185856655d0001bbfb1b	49	0.213	random	3.240999937	1	5.549000025	300	3000	gain	1	0	11	1.5	1731.675	30	393	5	99	United Kingdom	United Kingdom	Full-Time	English	United Kingdom	Female	No
278	5b08185856655d0001bbfb1b	5	0	responsible	6.860999823	1	2.115999937	150	6650	gain	1	1	11	1.5	1731.675	30	393	5	99	United Kingdom	United Kingdom	Full-Time	English	United Kingdom	Female	No
279	5b08185856655d0001bbfb1b	50	0.374	random	1.770999908	1	3.069999933	0	8550	gain	1	0	11	1.5	1731.675	30	393	5	99	United Kingdom	United Kingdom	Full-Time	English	United Kingdom	Female	No
280	5b08185856655d0001bbfb1b	52	0.285	random	3.920000076	1	4.076999903	300	8050	gain	1	0	11	1.5	1731.675	30	393	5	99	United Kingdom	United Kingdom	Full-Time	English	United Kingdom	Female	No
281	5b08185856655d0001bbfb1b	54	0.83	random	3.697999954	0	5.355000019	100	8950	gain	1	0	11	1.5	1731.675	30	393	5	99	United Kingdom	United Kingdom	Full-Time	English	United Kingdom	Female	No
282	5b08185856655d0001bbfb1b	57	0.143	random	4.299000025	1	4.171999931	300	7350	gain	1	0	11	1.5	1731.675	30	393	5	99	United Kingdom	United Kingdom	Full-Time	English	United Kingdom	Female	No
283	5b08185856655d0001bbfb1b	58	0.223	random	8.224999905	1	7.811000109	0	16150	gain	1	0	11	1.5	1731.675	30	393	5	99	United Kingdom	United Kingdom	Full-Time	English	United Kingdom	Female	No
284	5b08185856655d0001bbfb1b	59	0.058	random	3.411999941	1	3.879999876	300	10700	gain	1	0	11	1.5	1731.675	30	393	5	99	United Kingdom	United Kingdom	Full-Time	English	United Kingdom	Female	No
285	5b08185856655d0001bbfb1b	60	0	random	2.463999987	1	0.660000086	300	14550	gain	1	0	11	1.5	1731.675	30	393	5	99	United Kingdom	United Kingdom	Full-Time	English	United Kingdom	Female	No
286	5b08185856655d0001bbfb1b	61	0.138	random	3.309000015	1	0.638999939	0	13450	gain	0	0	11	1.5	1731.675	30	393	5	99	United Kingdom	United Kingdom	Full-Time	English	United Kingdom	Female	No
287	5b08185856655d0001bbfb1b	62	0.858	random	4.342999935	0	5.190000057	100	14150	gain	0	0	11	1.5	1731.675	30	393	5	99	United Kingdom	United Kingdom	Full-Time	English	United Kingdom	Female	No
288	5b08185856655d0001bbfb1b	69	0.758	random	3.14199996	0	4.661999941	100	7050	gain	0	0	11	1.5	1731.675	30	393	5	99	United Kingdom	United Kingdom	Full-Time	English	United Kingdom	Female	No
289	5b08185856655d0001bbfb1b	70	0.073	random	10.22900009	1	3.76699996	300	16450	gain	1	0	11	1.5	1731.675	30	393	5	99	United Kingdom	United Kingdom	Full-Time	English	United Kingdom	Female	No
290	5b08185856655d0001bbfb1b	71	0.192	random	1.997999907	1	4.126999855	300	11550	gain	1	0	11	1.5	1731.675	30	393	5	99	United Kingdom	United Kingdom	Full-Time	English	United Kingdom	Female	No
291	5b08185856655d0001bbfb1b	72	0.164	random	3.255999804	1	5.649999857	300	8450	gain	0	0	11	1.5	1731.675	30	393	5	99	United Kingdom	United Kingdom	Full-Time	English	United Kingdom	Female	No
292	5b08185856655d0001bbfb1b	74	0.762	random	3.562000036	0	0.647999763	100	6500	gain	0	0	11	1.5	1731.675	30	393	5	99	United Kingdom	United Kingdom	Full-Time	English	United Kingdom	Female	No
293	5b08185856655d0001bbfb1b	75	0	random	1.121000051	1	2.574999809	300	14050	gain	1	0	11	1.5	1731.675	30	393	5	99	United Kingdom	United Kingdom	Full-Time	English	United Kingdom	Female	No
294	5b08185856655d0001bbfb1b	77	0.085	random	5.499000072	1	4.855000019	300	6950	gain	1	0	11	1.5	1731.675	30	393	5	99	United Kingdom	United Kingdom	Full-Time	English	United Kingdom	Female	No
295	5b08185856655d0001bbfb1b	8	0.709	responsible	4.238999844	1	4.221999884	0	1950	gain	0	1	11	1.5	1731.675	30	393	5	99	United Kingdom	United Kingdom	Full-Time	English	United Kingdom	Female	No
296	5b08185856655d0001bbfb1b	80	0.134	random	3.626999855	0	5.082000017	100	16550	gain	1	0	11	1.5	1731.675	30	393	5	99	United Kingdom	United Kingdom	Full-Time	English	United Kingdom	Female	No
297	5b08185856655d0001bbfb1b	81	0.238	random	3.42599988	0	6.636999846	100	6400	gain	1	0	11	1.5	1731.675	30	393	5	99	United Kingdom	United Kingdom	Full-Time	English	United Kingdom	Female	No
298	5b08185856655d0001bbfb1b	82	0.133	smart	4.878999949	1	9.585999727	0	150	gain	1	0	11	1.5	1731.675	30	393	5	99	United Kingdom	United Kingdom	Full-Time	English	United Kingdom	Female	No
299	5b08185856655d0001bbfb1b	83	0.1	smart	2.690999985	1	2.319999933	300	13050	gain	1	0	11	1.5	1731.675	30	393	5	99	United Kingdom	United Kingdom	Full-Time	English	United Kingdom	Female	No
300	5b08185856655d0001bbfb1b	86	0.074	smart	1.885999918	1	3.572000027	300	11000	gain	1	0	11	1.5	1731.675	30	393	5	99	United Kingdom	United Kingdom	Full-Time	English	United Kingdom	Female	No
301	5b08185856655d0001bbfb1b	9	0.069	responsible	3.451999903	0	1.555999994	100	14250	gain	1	1	11	1.5	1731.675	30	393	5	99	United Kingdom	United Kingdom	Full-Time	English	United Kingdom	Female	No
302	5b08185856655d0001bbfb1b	90	0.387	smart	6.000999928	1	3.794999838	300	1350	gain	1	0	11	1.5	1731.675	30	393	5	99	United Kingdom	United Kingdom	Full-Time	English	United Kingdom	Female	No
303	5b08185856655d0001bbfb1b	92	0.076	smart	3.650999784	1	5.654999971	300	1050	gain	1	0	11	1.5	1731.675	30	393	5	99	United Kingdom	United Kingdom	Full-Time	English	United Kingdom	Female	No
304	5b08185856655d0001bbfb1b	94	0.945	smart	2.028999805	0	6.335000038	100	3900	gain	1	0	11	1.5	1731.675	30	393	5	99	United Kingdom	United Kingdom	Full-Time	English	United Kingdom	Female	No
305	5b08185856655d0001bbfb1b	98	0.932	smart	2.624999762	1	3.669999838	0	8950	gain	1	0	11	1.5	1731.675	30	393	5	99	United Kingdom	United Kingdom	Full-Time	English	United Kingdom	Female	No
306	5b7392e0924a8800013e8482	0	0.085	responsible	4.334000111	1	2.380000114	300	14450	gain	1	1	9	2	2759.661	25	161	2	99	Greece	Greece	Not in paid work (e.g. homemaker', 'retired or disabled)	Greek	United States	Female	Yes
307	5b7392e0924a8800013e8482	103	0.134	smart	2.347000122	1	5.000999928	300	11550	gain	1	0	9	2	2759.661	25	161	2	99	Greece	Greece	Not in paid work (e.g. homemaker', 'retired or disabled)	Greek	United States	Female	Yes
308	5b7392e0924a8800013e8482	107	0	smart	1.555999994	1	1.647000074	300	9400	gain	1	0	9	2	2759.661	25	161	2	99	Greece	Greece	Not in paid work (e.g. homemaker', 'retired or disabled)	Greek	United States	Female	Yes
309	5b7392e0924a8800013e8482	108	0.13	smart	4.334000111	1	2.312999964	300	750	gain	1	0	9	2	2759.661	25	161	2	99	Greece	Greece	Not in paid work (e.g. homemaker', 'retired or disabled)	Greek	United States	Female	Yes
310	5b7392e0924a8800013e8482	111	0.075	smart	2.332999945	0	6.07400012	100	3350	gain	1	0	9	2	2759.661	25	161	2	99	Greece	Greece	Not in paid work (e.g. homemaker', 'retired or disabled)	Greek	United States	Female	Yes
311	5b7392e0924a8800013e8482	112	0.196	smart	2.4150002	1	3.980000019	300	13100	gain	1	0	9	2	2759.661	25	161	2	99	Greece	Greece	Not in paid work (e.g. homemaker', 'retired or disabled)	Greek	United States	Female	Yes
312	5b7392e0924a8800013e8482	113	0.178	smart	2.303000212	1	2.927000046	0	8250	gain	1	0	9	2	2759.661	25	161	2	99	Greece	Greece	Not in paid work (e.g. homemaker', 'retired or disabled)	Greek	United States	Female	Yes
313	5b7392e0924a8800013e8482	116	0.863	smart	2.794000149	0	4.260999918	100	12450	gain	0	0	9	2	2759.661	25	161	2	99	Greece	Greece	Not in paid work (e.g. homemaker', 'retired or disabled)	Greek	United States	Female	Yes
314	5b7392e0924a8800013e8482	117	0.222	smart	1.404999971	1	4.237999916	300	5250	gain	0	0	9	2	2759.661	25	161	2	99	Greece	Greece	Not in paid work (e.g. homemaker', 'retired or disabled)	Greek	United States	Female	Yes
315	5b7392e0924a8800013e8482	119	0.134	smart	4.845999956	1	4.240999937	300	12150	gain	1	0	9	2	2759.661	25	161	2	99	Greece	Greece	Not in paid work (e.g. homemaker', 'retired or disabled)	Greek	United States	Female	Yes
316	5b7392e0924a8800013e8482	12	0.209	responsible	3.961999893	1	1.50999999	300	7950	gain	1	1	9	2	2759.661	25	161	2	99	Greece	Greece	Not in paid work (e.g. homemaker', 'retired or disabled)	Greek	United States	Female	Yes
317	5b7392e0924a8800013e8482	120	0.257	smart	3.28399992	1	7.592999935	0	4050	gain	0	0	9	2	2759.661	25	161	2	99	Greece	Greece	Not in paid work (e.g. homemaker', 'retired or disabled)	Greek	United States	Female	Yes
318	5b7392e0924a8800013e8482	122	0.061	smart	2.332000017	1	2.56400013	300	5650	gain	1	0	9	2	2759.661	25	161	2	99	Greece	Greece	Not in paid work (e.g. homemaker', 'retired or disabled)	Greek	United States	Female	Yes
319	5b7392e0924a8800013e8482	123	0.871	smart	3.242000103	1	6.313000202	0	7500	gain	1	0	9	2	2759.661	25	161	2	99	Greece	Greece	Not in paid work (e.g. homemaker', 'retired or disabled)	Greek	United States	Female	Yes
320	5b7392e0924a8800013e8482	127	0.049	smart	4.368000031	1	3.690000057	300	10650	gain	0	0	9	2	2759.661	25	161	2	99	Greece	Greece	Not in paid work (e.g. homemaker', 'retired or disabled)	Greek	United States	Female	Yes
321	5b7392e0924a8800013e8482	128	0.07	smart	3.769999981	1	2.666000128	300	14750	gain	1	0	9	2	2759.661	25	161	2	99	Greece	Greece	Not in paid work (e.g. homemaker', 'retired or disabled)	Greek	United States	Female	Yes
322	5b7392e0924a8800013e8482	129	0.143	smart	0.877999783	1	8.335000038	300	4950	gain	1	0	9	2	2759.661	25	161	2	99	Greece	Greece	Not in paid work (e.g. homemaker', 'retired or disabled)	Greek	United States	Female	Yes
323	5b7392e0924a8800013e8482	13	0	responsible	1.59800005	1	1.031000137	300	15450	gain	0	1	9	2	2759.661	25	161	2	99	Greece	Greece	Not in paid work (e.g. homemaker', 'retired or disabled)	Greek	United States	Female	Yes
324	5b7392e0924a8800013e8482	131	0	smart	5.011000156	1	5.51699996	300	450	gain	1	0	9	2	2759.661	25	161	2	99	Greece	Greece	Not in paid work (e.g. homemaker', 'retired or disabled)	Greek	United States	Female	Yes
325	5b7392e0924a8800013e8482	133	0.301	smart	2.538999796	1	1.166000128	300	1950	gain	0	0	9	2	2759.661	25	161	2	99	Greece	Greece	Not in paid work (e.g. homemaker', 'retired or disabled)	Greek	United States	Female	Yes
326	5b7392e0924a8800013e8482	134	0.648	smart	5.378999949	1	2.354000092	300	5950	gain	1	0	9	2	2759.661	25	161	2	99	Greece	Greece	Not in paid work (e.g. homemaker', 'retired or disabled)	Greek	United States	Female	Yes
327	5b7392e0924a8800013e8482	136	0.092	smart	2.248000145	1	2.666000128	300	3050	gain	1	0	9	2	2759.661	25	161	2	99	Greece	Greece	Not in paid work (e.g. homemaker', 'retired or disabled)	Greek	United States	Female	Yes
328	5b7392e0924a8800013e8482	137	0	smart	3.462000132	1	2.93200016	300	7500	gain	1	0	9	2	2759.661	25	161	2	99	Greece	Greece	Not in paid work (e.g. homemaker', 'retired or disabled)	Greek	United States	Female	Yes
329	5b7392e0924a8800013e8482	139	0.128	smart	3.898000002	1	3.066999912	0	14150	gain	0	0	9	2	2759.661	25	161	2	99	Greece	Greece	Not in paid work (e.g. homemaker', 'retired or disabled)	Greek	United States	Female	Yes
330	5b7392e0924a8800013e8482	14	0.243	responsible	5.638000011	1	1.503999949	0	11250	gain	1	1	9	2	2759.661	25	161	2	99	Greece	Greece	Not in paid work (e.g. homemaker', 'retired or disabled)	Greek	United States	Female	Yes
331	5b7392e0924a8800013e8482	143	0.18	smart	3.411000013	1	1.383999825	300	6250	gain	1	0	9	2	2759.661	25	161	2	99	Greece	Greece	Not in paid work (e.g. homemaker', 'retired or disabled)	Greek	United States	Female	Yes
332	5b7392e0924a8800013e8482	144	0.458	smart	3.815000057	1	2.734999895	0	10250	gain	1	0	9	2	2759.661	25	161	2	99	Greece	Greece	Not in paid work (e.g. homemaker', 'retired or disabled)	Greek	United States	Female	Yes
333	5b7392e0924a8800013e8482	21	0.07	responsible	4.135999918	1	3.892999887	300	3650	gain	0	1	9	2	2759.661	25	161	2	99	Greece	Greece	Not in paid work (e.g. homemaker', 'retired or disabled)	Greek	United States	Female	Yes
334	5b7392e0924a8800013e8482	22	0.976	responsible	1.780999899	1	3.136000156	0	9800	gain	0	1	9	2	2759.661	25	161	2	99	Greece	Greece	Not in paid work (e.g. homemaker', 'retired or disabled)	Greek	United States	Female	Yes
335	5b7392e0924a8800013e8482	23	0	responsible	3.310000181	1	2.982000113	300	1500	gain	0	1	9	2	2759.661	25	161	2	99	Greece	Greece	Not in paid work (e.g. homemaker', 'retired or disabled)	Greek	United States	Female	Yes
336	5b7392e0924a8800013e8482	24	0	responsible	2.359999895	1	1.870000124	300	13400	gain	1	1	9	2	2759.661	25	161	2	99	Greece	Greece	Not in paid work (e.g. homemaker', 'retired or disabled)	Greek	United States	Female	Yes
337	5b7392e0924a8800013e8482	25	0.895	responsible	4.185000181	0	5.328000069	100	14850	gain	0	1	9	2	2759.661	25	161	2	99	Greece	Greece	Not in paid work (e.g. homemaker', 'retired or disabled)	Greek	United States	Female	Yes
338	5b7392e0924a8800013e8482	26	0.433	responsible	4.421000004	1	5.088000059	150	7650	gain	0	1	9	2	2759.661	25	161	2	99	Greece	Greece	Not in paid work (e.g. homemaker', 'retired or disabled)	Greek	United States	Female	Yes
339	5b7392e0924a8800013e8482	27	0.207	responsible	2.724999905	1	2.029999971	300	2350	gain	1	1	9	2	2759.661	25	161	2	99	Greece	Greece	Not in paid work (e.g. homemaker', 'retired or disabled)	Greek	United States	Female	Yes
340	5b7392e0924a8800013e8482	29	0.115	responsible	1.542999983	1	2.679000139	300	4650	gain	1	1	9	2	2759.661	25	161	2	99	Greece	Greece	Not in paid work (e.g. homemaker', 'retired or disabled)	Greek	United States	Female	Yes
341	5b7392e0924a8800013e8482	3	0.746	responsible	2.134000063	1	7.30099988	0	8700	gain	0	1	9	2	2759.661	25	161	2	99	Greece	Greece	Not in paid work (e.g. homemaker', 'retired or disabled)	Greek	United States	Female	Yes
342	5b7392e0924a8800013e8482	33	0.785	random	4.506999969	0	2.987999916	100	5350	gain	0	0	9	2	2759.661	25	161	2	99	Greece	Greece	Not in paid work (e.g. homemaker', 'retired or disabled)	Greek	United States	Female	Yes
343	5b7392e0924a8800013e8482	35	0.854	random	10.12100005	0	3.790999889	100	6350	gain	0	0	9	2	2759.661	25	161	2	99	Greece	Greece	Not in paid work (e.g. homemaker', 'retired or disabled)	Greek	United States	Female	Yes
344	5b7392e0924a8800013e8482	37	0.926	random	4.963999987	0	10.59500003	100	12800	gain	1	0	9	2	2759.661	25	161	2	99	Greece	Greece	Not in paid work (e.g. homemaker', 'retired or disabled)	Greek	United States	Female	Yes
345	5b7392e0924a8800013e8482	39	0.101	random	1.828999996	0	3.352999926	100	9800	gain	0	0	9	2	2759.661	25	161	2	99	Greece	Greece	Not in paid work (e.g. homemaker', 'retired or disabled)	Greek	United States	Female	Yes
346	5b7392e0924a8800013e8482	41	0.999	random	5.362000227	0	2.440999985	100	2050	gain	0	0	9	2	2759.661	25	161	2	99	Greece	Greece	Not in paid work (e.g. homemaker', 'retired or disabled)	Greek	United States	Female	Yes
347	5b7392e0924a8800013e8482	42	0.107	random	1.750999928	1	3.468999863	300	11850	gain	1	0	9	2	2759.661	25	161	2	99	Greece	Greece	Not in paid work (e.g. homemaker', 'retired or disabled)	Greek	United States	Female	Yes
348	5b7392e0924a8800013e8482	43	0.794	random	2.723999977	0	2.144999981	100	10350	gain	1	0	9	2	2759.661	25	161	2	99	Greece	Greece	Not in paid work (e.g. homemaker', 'retired or disabled)	Greek	United States	Female	Yes
349	5b7392e0924a8800013e8482	45	0.132	random	6.411000013	1	4.279999971	0	1500	gain	1	0	9	2	2759.661	25	161	2	99	Greece	Greece	Not in paid work (e.g. homemaker', 'retired or disabled)	Greek	United States	Female	Yes
350	5b7392e0924a8800013e8482	46	0.848	random	4.029000044	0	2.982000113	100	12700	gain	1	0	9	2	2759.661	25	161	2	99	Greece	Greece	Not in paid work (e.g. homemaker', 'retired or disabled)	Greek	United States	Female	Yes
351	5b7392e0924a8800013e8482	47	0.167	random	3.660000086	1	4.157999992	300	8700	gain	1	0	9	2	2759.661	25	161	2	99	Greece	Greece	Not in paid work (e.g. homemaker', 'retired or disabled)	Greek	United States	Female	Yes
352	5b7392e0924a8800013e8482	49	0.999	random	1.748000145	0	3.221000195	100	7200	gain	0	0	9	2	2759.661	25	161	2	99	Greece	Greece	Not in paid work (e.g. homemaker', 'retired or disabled)	Greek	United States	Female	Yes
353	5b7392e0924a8800013e8482	5	0.048	responsible	3.062000036	1	0.486999989	300	13850	gain	1	1	9	2	2759.661	25	161	2	99	Greece	Greece	Not in paid work (e.g. homemaker', 'retired or disabled)	Greek	United States	Female	Yes
354	5b7392e0924a8800013e8482	50	0.693	random	2.826999903	0	4.366000175	100	15550	gain	0	0	9	2	2759.661	25	161	2	99	Greece	Greece	Not in paid work (e.g. homemaker', 'retired or disabled)	Greek	United States	Female	Yes
355	5b7392e0924a8800013e8482	51	0.886	random	1.274000168	0	1.888999939	100	3250	gain	0	0	9	2	2759.661	25	161	2	99	Greece	Greece	Not in paid work (e.g. homemaker', 'retired or disabled)	Greek	United States	Female	Yes
356	5b7392e0924a8800013e8482	55	0.105	random	1.739000082	1	2.861999989	300	10950	gain	0	0	9	2	2759.661	25	161	2	99	Greece	Greece	Not in paid work (e.g. homemaker', 'retired or disabled)	Greek	United States	Female	Yes
357	5b7392e0924a8800013e8482	58	0.164	random	3.929000139	1	2.013999939	300	6800	gain	1	0	9	2	2759.661	25	161	2	99	Greece	Greece	Not in paid work (e.g. homemaker', 'retired or disabled)	Greek	United States	Female	Yes
358	5b7392e0924a8800013e8482	59	0	random	0.857999802	1	4.789000034	300	4350	gain	1	0	9	2	2759.661	25	161	2	99	Greece	Greece	Not in paid work (e.g. homemaker', 'retired or disabled)	Greek	United States	Female	Yes
359	5b7392e0924a8800013e8482	6	0.779	responsible	2.398000002	1	5.04399991	0	1050	gain	1	1	9	2	2759.661	25	161	2	99	Greece	Greece	Not in paid work (e.g. homemaker', 'retired or disabled)	Greek	United States	Female	Yes
360	5b7392e0924a8800013e8482	60	0.156	random	2.290999889	1	0.588999987	300	15150	gain	1	0	9	2	2759.661	25	161	2	99	Greece	Greece	Not in paid work (e.g. homemaker', 'retired or disabled)	Greek	United States	Female	Yes
361	5b7392e0924a8800013e8482	62	0.85	random	2.766000032	0	2.666000128	100	12350	gain	0	0	9	2	2759.661	25	161	2	99	Greece	Greece	Not in paid work (e.g. homemaker', 'retired or disabled)	Greek	United States	Female	Yes
362	5b7392e0924a8800013e8482	66	0.999	random	4.455999851	1	2.444999933	0	7100	gain	0	0	9	2	2759.661	25	161	2	99	Greece	Greece	Not in paid work (e.g. homemaker', 'retired or disabled)	Greek	United States	Female	Yes
363	5b7392e0924a8800013e8482	69	0.121	random	7.546000004	1	3.565999985	300	9700	gain	0	0	9	2	2759.661	25	161	2	99	Greece	Greece	Not in paid work (e.g. homemaker', 'retired or disabled)	Greek	United States	Female	Yes
364	5b7392e0924a8800013e8482	71	0.245	random	1.804999828	0	3.212000132	100	15650	gain	1	0	9	2	2759.661	25	161	2	99	Greece	Greece	Not in paid work (e.g. homemaker', 'retired or disabled)	Greek	United States	Female	Yes
365	5b7392e0924a8800013e8482	72	0.817	random	3.628000021	1	2.157000065	0	5950	gain	0	0	9	2	2759.661	25	161	2	99	Greece	Greece	Not in paid work (e.g. homemaker', 'retired or disabled)	Greek	United States	Female	Yes
366	5b7392e0924a8800013e8482	73	0.905	random	0.703000069	1	5.902000189	0	9800	gain	1	0	9	2	2759.661	25	161	2	99	Greece	Greece	Not in paid work (e.g. homemaker', 'retired or disabled)	Greek	United States	Female	Yes
367	5b7392e0924a8800013e8482	74	0.827	random	1.93599987	1	2	0	13550	gain	1	0	9	2	2759.661	25	161	2	99	Greece	Greece	Not in paid work (e.g. homemaker', 'retired or disabled)	Greek	United States	Female	Yes
368	5b7392e0924a8800013e8482	75	0.87	random	7.019999981	0	1.89199996	100	4050	gain	0	0	9	2	2759.661	25	161	2	99	Greece	Greece	Not in paid work (e.g. homemaker', 'retired or disabled)	Greek	United States	Female	Yes
369	5b7392e0924a8800013e8482	77	0.935	random	3.164999962	0	1.399999857	100	3150	gain	1	0	9	2	2759.661	25	161	2	99	Greece	Greece	Not in paid work (e.g. homemaker', 'retired or disabled)	Greek	United States	Female	Yes
370	5b7392e0924a8800013e8482	8	0	responsible	0.860000134	1	1.752000093	300	10250	gain	1	1	9	2	2759.661	25	161	2	99	Greece	Greece	Not in paid work (e.g. homemaker', 'retired or disabled)	Greek	United States	Female	Yes
371	5b7392e0924a8800013e8482	80	0.074	random	6.778000116	1	14.79400015	0	150	gain	0	0	9	2	2759.661	25	161	2	99	Greece	Greece	Not in paid work (e.g. homemaker', 'retired or disabled)	Greek	United States	Female	Yes
372	5b7392e0924a8800013e8482	81	0.931	random	3.459000111	0	2.758999825	100	9100	gain	1	0	9	2	2759.661	25	161	2	99	Greece	Greece	Not in paid work (e.g. homemaker', 'retired or disabled)	Greek	United States	Female	Yes
373	5b7392e0924a8800013e8482	82	0.827	random	6.996000051	0	2.983999968	100	12250	gain	0	0	9	2	2759.661	25	161	2	99	Greece	Greece	Not in paid work (e.g. homemaker', 'retired or disabled)	Greek	United States	Female	Yes
374	5b7392e0924a8800013e8482	83	0.895	random	1.603999853	1	2.174999952	0	14150	gain	0	0	9	2	2759.661	25	161	2	99	Greece	Greece	Not in paid work (e.g. homemaker', 'retired or disabled)	Greek	United States	Female	Yes
375	5b7392e0924a8800013e8482	85	0	smart	3.514999866	1	3.832000017	300	1050	gain	0	0	9	2	2759.661	25	161	2	99	Greece	Greece	Not in paid work (e.g. homemaker', 'retired or disabled)	Greek	United States	Female	Yes
376	5b7392e0924a8800013e8482	87	0.148	smart	4.04399991	1	3.885999918	300	7100	gain	0	0	9	2	2759.661	25	161	2	99	Greece	Greece	Not in paid work (e.g. homemaker', 'retired or disabled)	Greek	United States	Female	Yes
377	5b7392e0924a8800013e8482	89	0.071	smart	4.582000017	1	2.618999958	300	16100	gain	1	0	9	2	2759.661	25	161	2	99	Greece	Greece	Not in paid work (e.g. homemaker', 'retired or disabled)	Greek	United States	Female	Yes
378	5b7392e0924a8800013e8482	9	0.06	responsible	1.713000059	1	1.108999968	300	14150	gain	1	1	9	2	2759.661	25	161	2	99	Greece	Greece	Not in paid work (e.g. homemaker', 'retired or disabled)	Greek	United States	Female	Yes
379	5b7392e0924a8800013e8482	90	0.55	smart	2.603999853	1	2.480999947	300	8250	gain	1	0	9	2	2759.661	25	161	2	99	Greece	Greece	Not in paid work (e.g. homemaker', 'retired or disabled)	Greek	United States	Female	Yes
380	5b7392e0924a8800013e8482	95	0.234	smart	1.978000164	1	4.00999999	300	9000	gain	0	0	9	2	2759.661	25	161	2	99	Greece	Greece	Not in paid work (e.g. homemaker', 'retired or disabled)	Greek	United States	Female	Yes
381	5b7392e0924a8800013e8482	97	0	smart	1.78000021	1	1.057999849	300	11250	gain	1	0	9	2	2759.661	25	161	2	99	Greece	Greece	Not in paid work (e.g. homemaker', 'retired or disabled)	Greek	United States	Female	Yes
382	5b7392e0924a8800013e8482	99	0.63	smart	6.664000034	0	4.989000082	100	2600	gain	1	0	9	2	2759.661	25	161	2	99	Greece	Greece	Not in paid work (e.g. homemaker', 'retired or disabled)	Greek	United States	Female	Yes
383	5bc0ffa6b548c500012783cc	1	0.259	responsible	0.230000019	1	0.353999853	300	13400	gain	0	1	8	2.375	2260.203	33	104	1	100	Mexico	Mexico	Full-Time	Spanish	Mexico	Male	No
384	5bc0ffa6b548c500012783cc	10	0.044	responsible	2.039000034	1	1.311999798	300	6550	gain	1	1	8	2.375	2260.203	33	104	1	100	Mexico	Mexico	Full-Time	Spanish	Mexico	Male	No
385	5bc0ffa6b548c500012783cc	103	0	smart	0.289000034	1	2.888000011	150	14700	gain	0	0	8	2.375	2260.203	33	104	1	100	Mexico	Mexico	Full-Time	Spanish	Mexico	Male	No
386	5bc0ffa6b548c500012783cc	105	0.699	smart	6.446000099	0	7.634000063	100	2350	gain	1	0	8	2.375	2260.203	33	104	1	100	Mexico	Mexico	Full-Time	Spanish	Mexico	Male	No
387	5bc0ffa6b548c500012783cc	108	0.14	smart	0.971999884	1	0.944999933	300	16150	gain	1	0	8	2.375	2260.203	33	104	1	100	Mexico	Mexico	Full-Time	Spanish	Mexico	Male	No
388	5bc0ffa6b548c500012783cc	109	0.077	smart	0.282999992	1	2.502000093	300	15000	gain	0	0	8	2.375	2260.203	33	104	1	100	Mexico	Mexico	Full-Time	Spanish	Mexico	Male	No
389	5bc0ffa6b548c500012783cc	11	0.931	responsible	0.447999954	1	1.350999832	0	16150	gain	1	1	8	2.375	2260.203	33	104	1	100	Mexico	Mexico	Full-Time	Spanish	Mexico	Male	No
390	5bc0ffa6b548c500012783cc	110	0	smart	1.238999844	1	1.198999882	300	16450	gain	1	0	8	2.375	2260.203	33	104	1	100	Mexico	Mexico	Full-Time	Spanish	Mexico	Male	No
391	5bc0ffa6b548c500012783cc	111	0.129	smart	0.76699996	1	15.54499984	300	5700	gain	1	0	8	2.375	2260.203	33	104	1	100	Mexico	Mexico	Full-Time	Spanish	Mexico	Male	No
392	5bc0ffa6b548c500012783cc	112	0.037	smart	4.007999897	1	5.372999907	300	6850	gain	1	0	8	2.375	2260.203	33	104	1	100	Mexico	Mexico	Full-Time	Spanish	Mexico	Male	No
393	5bc0ffa6b548c500012783cc	113	0.31	smart	5.161000013	0	7.690999985	100	2150	gain	1	0	8	2.375	2260.203	33	104	1	100	Mexico	Mexico	Full-Time	Spanish	Mexico	Male	No
394	5bc0ffa6b548c500012783cc	114	0.203	smart	4.510999918	1	5.882999897	300	3400	gain	1	0	8	2.375	2260.203	33	104	1	100	Mexico	Mexico	Full-Time	Spanish	Mexico	Male	No
395	5bc0ffa6b548c500012783cc	115	0.053	smart	4.349999905	1	1.794999838	300	6250	gain	1	0	8	2.375	2260.203	33	104	1	100	Mexico	Mexico	Full-Time	Spanish	Mexico	Male	No
396	5bc0ffa6b548c500012783cc	116	0.999	smart	0.60199976	1	3.040999889	0	5800	gain	1	0	8	2.375	2260.203	33	104	1	100	Mexico	Mexico	Full-Time	Spanish	Mexico	Male	No
397	5bc0ffa6b548c500012783cc	12	0.056	responsible	0.220999956	1	0.60800004	300	11800	gain	1	1	8	2.375	2260.203	33	104	1	100	Mexico	Mexico	Full-Time	Spanish	Mexico	Male	No
398	5bc0ffa6b548c500012783cc	124	0.231	smart	0.49399972	1	5.446000099	300	3700	gain	1	0	8	2.375	2260.203	33	104	1	100	Mexico	Mexico	Full-Time	Spanish	Mexico	Male	No
399	5bc0ffa6b548c500012783cc	125	0	smart	0.440000057	1	7.294999838	150	4350	gain	1	0	8	2.375	2260.203	33	104	1	100	Mexico	Mexico	Full-Time	Spanish	Mexico	Male	No
400	5bc0ffa6b548c500012783cc	128	0.121	smart	5.652999878	1	6.875	300	900	gain	1	0	8	2.375	2260.203	33	104	1	100	Mexico	Mexico	Full-Time	Spanish	Mexico	Male	No
401	5bc0ffa6b548c500012783cc	13	0.935	responsible	0.264999866	1	6.453999996	0	5800	gain	1	1	8	2.375	2260.203	33	104	1	100	Mexico	Mexico	Full-Time	Spanish	Mexico	Male	No
402	5bc0ffa6b548c500012783cc	131	0.177	smart	3.204999924	1	6.910999775	150	3000	gain	1	0	8	2.375	2260.203	33	104	1	100	Mexico	Mexico	Full-Time	Spanish	Mexico	Male	No
403	5bc0ffa6b548c500012783cc	132	0.865	smart	10.40600014	0	8.953000069	100	3100	gain	1	0	8	2.375	2260.203	33	104	1	100	Mexico	Mexico	Full-Time	Spanish	Mexico	Male	No
404	5bc0ffa6b548c500012783cc	134	0	smart	8.382999897	1	2.651000023	300	1200	gain	1	0	8	2.375	2260.203	33	104	1	100	Mexico	Mexico	Full-Time	Spanish	Mexico	Male	No
405	5bc0ffa6b548c500012783cc	139	0.208	smart	0.243999958	1	2.815000057	300	12100	gain	1	0	8	2.375	2260.203	33	104	1	100	Mexico	Mexico	Full-Time	Spanish	Mexico	Male	No
406	5bc0ffa6b548c500012783cc	14	0.084	responsible	0.213999987	1	0.589999914	300	15300	gain	1	1	8	2.375	2260.203	33	104	1	100	Mexico	Mexico	Full-Time	Spanish	Mexico	Male	No
407	5bc0ffa6b548c500012783cc	141	0.251	smart	0.518999815	1	8.164999962	300	4800	gain	1	0	8	2.375	2260.203	33	104	1	100	Mexico	Mexico	Full-Time	Spanish	Mexico	Male	No
408	5bc0ffa6b548c500012783cc	143	0.436	smart	0.273000002	1	0.902999878	0	12100	gain	0	0	8	2.375	2260.203	33	104	1	100	Mexico	Mexico	Full-Time	Spanish	Mexico	Male	No
409	5bc0ffa6b548c500012783cc	144	0	smart	5.218999863	1	1.592999935	300	1800	gain	1	0	8	2.375	2260.203	33	104	1	100	Mexico	Mexico	Full-Time	Spanish	Mexico	Male	No
410	5bc0ffa6b548c500012783cc	147	0.313	smart	11.31299996	1	6.914999962	300	7150	gain	1	0	8	2.375	2260.203	33	104	1	100	Mexico	Mexico	Full-Time	Spanish	Mexico	Male	No
411	5bc0ffa6b548c500012783cc	17	0.93	responsible	5.762999773	1	1.638000011	0	8000	gain	0	1	8	2.375	2260.203	33	104	1	100	Mexico	Mexico	Full-Time	Spanish	Mexico	Male	No
412	5bc0ffa6b548c500012783cc	18	0.126	responsible	4.340999842	1	0.981999874	300	9750	gain	1	1	8	2.375	2260.203	33	104	1	100	Mexico	Mexico	Full-Time	Spanish	Mexico	Male	No
413	5bc0ffa6b548c500012783cc	2	0.083	responsible	0.269999981	1	1.619999886	300	10450	gain	1	1	8	2.375	2260.203	33	104	1	100	Mexico	Mexico	Full-Time	Spanish	Mexico	Male	No
414	5bc0ffa6b548c500012783cc	20	0.934	responsible	0.411000013	1	1.233999968	0	14550	gain	0	1	8	2.375	2260.203	33	104	1	100	Mexico	Mexico	Full-Time	Spanish	Mexico	Male	No
415	5bc0ffa6b548c500012783cc	21	0.127	responsible	0.273000002	1	0.851999998	300	14400	gain	1	1	8	2.375	2260.203	33	104	1	100	Mexico	Mexico	Full-Time	Spanish	Mexico	Male	No
416	5bc0ffa6b548c500012783cc	22	0.077	responsible	0.657999992	1	2.010999918	300	5100	gain	1	1	8	2.375	2260.203	33	104	1	100	Mexico	Mexico	Full-Time	Spanish	Mexico	Male	No
417	5bc0ffa6b548c500012783cc	24	0.865	responsible	0.574999809	1	6.519999743	0	5800	gain	1	1	8	2.375	2260.203	33	104	1	100	Mexico	Mexico	Full-Time	Spanish	Mexico	Male	No
418	5bc0ffa6b548c500012783cc	26	0.269	responsible	0.23699975	1	0.716999769	300	13100	gain	0	1	8	2.375	2260.203	33	104	1	100	Mexico	Mexico	Full-Time	Spanish	Mexico	Male	No
419	5bc0ffa6b548c500012783cc	27	0.176	responsible	0.236999989	1	0.782999992	300	12400	gain	0	1	8	2.375	2260.203	33	104	1	100	Mexico	Mexico	Full-Time	Spanish	Mexico	Male	No
420	5bc0ffa6b548c500012783cc	29	0.945	responsible	9.736999989	1	15.55799985	0	0	gain	1	1	8	2.375	2260.203	33	104	1	100	Mexico	Mexico	Full-Time	Spanish	Mexico	Male	No
421	5bc0ffa6b548c500012783cc	3	0.192	responsible	3.779000044	1	1.720000029	300	9150	gain	1	1	8	2.375	2260.203	33	104	1	100	Mexico	Mexico	Full-Time	Spanish	Mexico	Male	No
422	5bc0ffa6b548c500012783cc	31	0.832	random	0.251999855	0	8.5	100	14100	gain	0	0	8	2.375	2260.203	33	104	1	100	Mexico	Mexico	Full-Time	Spanish	Mexico	Male	No
423	5bc0ffa6b548c500012783cc	32	0.858	random	0.397999763	0	4.144000053	100	15850	gain	0	0	8	2.375	2260.203	33	104	1	100	Mexico	Mexico	Full-Time	Spanish	Mexico	Male	No
424	5bc0ffa6b548c500012783cc	33	0.763	random	0.505999804	1	27.33199978	0	3400	gain	1	0	8	2.375	2260.203	33	104	1	100	Mexico	Mexico	Full-Time	Spanish	Mexico	Male	No
425	5bc0ffa6b548c500012783cc	34	0.812	random	4.497999907	0	4.93599987	100	8400	gain	0	0	8	2.375	2260.203	33	104	1	100	Mexico	Mexico	Full-Time	Spanish	Mexico	Male	No
426	5bc0ffa6b548c500012783cc	37	0.13	random	12.08599973	1	6.396999836	300	600	gain	1	0	8	2.375	2260.203	33	104	1	100	Mexico	Mexico	Full-Time	Spanish	Mexico	Male	No
427	5bc0ffa6b548c500012783cc	38	0.849	random	0.640999794	0	2.624999762	100	5800	gain	0	0	8	2.375	2260.203	33	104	1	100	Mexico	Mexico	Full-Time	Spanish	Mexico	Male	No
428	5bc0ffa6b548c500012783cc	39	0.336	random	6.927999973	1	5.742999792	300	1500	gain	1	0	8	2.375	2260.203	33	104	1	100	Mexico	Mexico	Full-Time	Spanish	Mexico	Male	No
429	5bc0ffa6b548c500012783cc	41	0.925	random	4.934999943	0	3.821999788	100	2250	gain	0	0	8	2.375	2260.203	33	104	1	100	Mexico	Mexico	Full-Time	Spanish	Mexico	Male	No
430	5bc0ffa6b548c500012783cc	42	0.905	random	7.331999779	0	2.586999893	100	2550	gain	1	0	8	2.375	2260.203	33	104	1	100	Mexico	Mexico	Full-Time	Spanish	Mexico	Male	No
431	5bc0ffa6b548c500012783cc	45	0.114	random	4.557999849	1	7.366999865	300	300	gain	1	0	8	2.375	2260.203	33	104	1	100	Mexico	Mexico	Full-Time	Spanish	Mexico	Male	No
432	5bc0ffa6b548c500012783cc	46	0	random	3.832000017	1	4.572000027	300	9450	gain	1	0	8	2.375	2260.203	33	104	1	100	Mexico	Mexico	Full-Time	Spanish	Mexico	Male	No
433	5bc0ffa6b548c500012783cc	48	0.622	random	0.135999918	1	1.153999805	0	15850	gain	1	0	8	2.375	2260.203	33	104	1	100	Mexico	Mexico	Full-Time	Spanish	Mexico	Male	No
434	5bc0ffa6b548c500012783cc	49	0.089	random	0.582999945	1	4.003999949	300	16750	gain	1	0	8	2.375	2260.203	33	104	1	100	Mexico	Mexico	Full-Time	Spanish	Mexico	Male	No
435	5bc0ffa6b548c500012783cc	5	0.226	responsible	0.247999907	1	1.045999765	300	11350	gain	1	1	8	2.375	2260.203	33	104	1	100	Mexico	Mexico	Full-Time	Spanish	Mexico	Male	No
436	5bc0ffa6b548c500012783cc	51	0.799	random	3.694999933	0	3.26699996	100	7850	gain	0	0	8	2.375	2260.203	33	104	1	100	Mexico	Mexico	Full-Time	Spanish	Mexico	Male	No
437	5bc0ffa6b548c500012783cc	54	0.146	random	0.194999933	1	2.728999853	300	14000	gain	1	0	8	2.375	2260.203	33	104	1	100	Mexico	Mexico	Full-Time	Spanish	Mexico	Male	No
438	5bc0ffa6b548c500012783cc	56	0.926	random	0.475999832	1	3.921000004	0	3700	gain	1	0	8	2.375	2260.203	33	104	1	100	Mexico	Mexico	Full-Time	Spanish	Mexico	Male	No
439	5bc0ffa6b548c500012783cc	58	0	random	0.798999786	1	4.392999887	300	5400	gain	1	0	8	2.375	2260.203	33	104	1	100	Mexico	Mexico	Full-Time	Spanish	Mexico	Male	No
440	5bc0ffa6b548c500012783cc	60	0.194	random	0.639999866	1	4.687000036	300	17050	gain	0	0	8	2.375	2260.203	33	104	1	100	Mexico	Mexico	Full-Time	Spanish	Mexico	Male	No
441	5bc0ffa6b548c500012783cc	62	0.885	random	0.267999887	1	6.363999844	0	13700	gain	0	0	8	2.375	2260.203	33	104	1	100	Mexico	Mexico	Full-Time	Spanish	Mexico	Male	No
442	5bc0ffa6b548c500012783cc	63	0.999	random	2.378999949	0	4.701999903	100	9850	gain	1	0	8	2.375	2260.203	33	104	1	100	Mexico	Mexico	Full-Time	Spanish	Mexico	Male	No
443	5bc0ffa6b548c500012783cc	64	0.127	random	2.755000114	1	4.734999895	0	8300	gain	1	0	8	2.375	2260.203	33	104	1	100	Mexico	Mexico	Full-Time	Spanish	Mexico	Male	No
444	5bc0ffa6b548c500012783cc	65	0.999	random	9.035999775	0	6.523999929	100	2450	gain	1	0	8	2.375	2260.203	33	104	1	100	Mexico	Mexico	Full-Time	Spanish	Mexico	Male	No
445	5bc0ffa6b548c500012783cc	66	0.901	random	0.490999937	0	4.906999826	100	4100	gain	1	0	8	2.375	2260.203	33	104	1	100	Mexico	Mexico	Full-Time	Spanish	Mexico	Male	No
446	5bc0ffa6b548c500012783cc	70	0.141	random	8.148999929	1	4.973999977	0	1200	gain	0	0	8	2.375	2260.203	33	104	1	100	Mexico	Mexico	Full-Time	Spanish	Mexico	Male	No
447	5bc0ffa6b548c500012783cc	71	0.957	random	7.25999999	0	4.850999832	100	1900	gain	1	0	8	2.375	2260.203	33	104	1	100	Mexico	Mexico	Full-Time	Spanish	Mexico	Male	No
448	5bc0ffa6b548c500012783cc	72	0.885	random	0.247999907	1	2.302999973	300	13700	gain	1	0	8	2.375	2260.203	33	104	1	100	Mexico	Mexico	Full-Time	Spanish	Mexico	Male	No
449	5bc0ffa6b548c500012783cc	73	0.094	random	5.778999805	1	6.349999905	300	7600	gain	1	0	8	2.375	2260.203	33	104	1	100	Mexico	Mexico	Full-Time	Spanish	Mexico	Male	No
450	5bc0ffa6b548c500012783cc	75	0.999	random	0.520999908	0	2.457999945	100	4200	gain	1	0	8	2.375	2260.203	33	104	1	100	Mexico	Mexico	Full-Time	Spanish	Mexico	Male	No
451	5bc0ffa6b548c500012783cc	80	0.121	random	0.29399991	1	4.288999796	300	10750	gain	1	0	8	2.375	2260.203	33	104	1	100	Mexico	Mexico	Full-Time	Spanish	Mexico	Male	No
452	5bc0ffa6b548c500012783cc	81	0.999	random	0.236999989	0	4.151999712	100	12500	gain	0	0	8	2.375	2260.203	33	104	1	100	Mexico	Mexico	Full-Time	Spanish	Mexico	Male	No
453	5bc0ffa6b548c500012783cc	84	0	smart	3.304999828	1	3.633000135	300	8300	gain	1	0	8	2.375	2260.203	33	104	1	100	Mexico	Mexico	Full-Time	Spanish	Mexico	Male	No
454	5bc0ffa6b548c500012783cc	89	0	smart	7.069999933	1	1.588000059	300	8700	gain	1	0	8	2.375	2260.203	33	104	1	100	Mexico	Mexico	Full-Time	Spanish	Mexico	Male	No
455	5bc0ffa6b548c500012783cc	9	0.847	responsible	0.213999748	1	0.530999899	0	14100	gain	1	1	8	2.375	2260.203	33	104	1	100	Mexico	Mexico	Full-Time	Spanish	Mexico	Male	No
456	5bc0ffa6b548c500012783cc	90	0.144	smart	0.136999846	1	1.680999756	150	15600	gain	0	0	8	2.375	2260.203	33	104	1	100	Mexico	Mexico	Full-Time	Spanish	Mexico	Male	No
457	5bc0ffa6b548c500012783cc	91	0.114	smart	1.164999962	1	17.0309999	300	10150	gain	1	0	8	2.375	2260.203	33	104	1	100	Mexico	Mexico	Full-Time	Spanish	Mexico	Male	No
458	5bc0ffa6b548c500012783cc	95	0.054	smart	0.263999939	1	2.469000101	300	12800	gain	0	0	8	2.375	2260.203	33	104	1	100	Mexico	Mexico	Full-Time	Spanish	Mexico	Male	No
459	5bc0ffa6b548c500012783cc	96	0.077	smart	0.21600008	1	3.710999966	300	11050	gain	1	0	8	2.375	2260.203	33	104	1	100	Mexico	Mexico	Full-Time	Spanish	Mexico	Male	No
460	5bc0ffa6b548c500012783cc	98	0.17	smart	0.470999718	1	1.542999983	300	4000	gain	1	0	8	2.375	2260.203	33	104	1	100	Mexico	Mexico	Full-Time	Spanish	Mexico	Male	No
461	5bc0ffa6b548c500012783cc	99	0.13	smart	2.570999861	1	20.53600001	300	2850	gain	1	0	8	2.375	2260.203	33	104	1	100	Mexico	Mexico	Full-Time	Spanish	Mexico	Male	No
462	5be0a4f8c83f480001a9d302	0	0.809	responsible	92.10100007	1	0.485000134	0	9600	gain	1	1	11	2.125	3069.332	21	257	2	99	Poland	Poland	Unemployed (and job seeking)	Polish	Poland	Male	Yes
463	5be0a4f8c83f480001a9d302	1	0.689	responsible	2.444999933	1	1.618999958	0	11600	gain	1	1	11	2.125	3069.332	21	257	2	99	Poland	Poland	Unemployed (and job seeking)	Polish	Poland	Male	Yes
464	5be0a4f8c83f480001a9d302	100	0.111	smart	1.753999949	1	0.929000139	300	9600	gain	1	0	11	2.125	3069.332	21	257	2	99	Poland	Poland	Unemployed (and job seeking)	Polish	Poland	Male	Yes
465	5be0a4f8c83f480001a9d302	101	0.149	smart	6.035000086	1	1.819999933	300	8400	gain	0	0	11	2.125	3069.332	21	257	2	99	Poland	Poland	Unemployed (and job seeking)	Polish	Poland	Male	Yes
466	5be0a4f8c83f480001a9d302	103	0.358	smart	17.50499988	1	7.326999903	0	8400	gain	1	0	11	2.125	3069.332	21	257	2	99	Poland	Poland	Unemployed (and job seeking)	Polish	Poland	Male	Yes
467	5be0a4f8c83f480001a9d302	105	0.042	smart	1.830000162	1	2.232000113	0	10450	gain	1	0	11	2.125	3069.332	21	257	2	99	Poland	Poland	Unemployed (and job seeking)	Polish	Poland	Male	Yes
468	5be0a4f8c83f480001a9d302	106	0.12	smart	2.837999821	1	6.511000156	300	11050	gain	0	0	11	2.125	3069.332	21	257	2	99	Poland	Poland	Unemployed (and job seeking)	Polish	Poland	Male	Yes
469	5be0a4f8c83f480001a9d302	107	0	smart	1.690999985	1	2.10800004	300	12900	gain	1	0	11	2.125	3069.332	21	257	2	99	Poland	Poland	Unemployed (and job seeking)	Polish	Poland	Male	Yes
470	5be0a4f8c83f480001a9d302	108	0	smart	1.272000074	0	1.608999968	100	11600	gain	0	0	11	2.125	3069.332	21	257	2	99	Poland	Poland	Unemployed (and job seeking)	Polish	Poland	Male	Yes
471	5be0a4f8c83f480001a9d302	109	0.078	smart	2.700999975	1	3.825000048	300	7050	gain	1	0	11	2.125	3069.332	21	257	2	99	Poland	Poland	Unemployed (and job seeking)	Polish	Poland	Male	Yes
472	5be0a4f8c83f480001a9d302	11	0.915	responsible	1.987999916	1	7.703999996	0	14400	gain	1	1	11	2.125	3069.332	21	257	2	99	Poland	Poland	Unemployed (and job seeking)	Polish	Poland	Male	Yes
473	5be0a4f8c83f480001a9d302	110	0.157	smart	1.072999954	1	0.926000118	300	6350	gain	1	0	11	2.125	3069.332	21	257	2	99	Poland	Poland	Unemployed (and job seeking)	Polish	Poland	Male	Yes
474	5be0a4f8c83f480001a9d302	111	0.105	smart	11.23300004	1	1.741999865	300	14400	gain	1	0	11	2.125	3069.332	21	257	2	99	Poland	Poland	Unemployed (and job seeking)	Polish	Poland	Male	Yes
475	5be0a4f8c83f480001a9d302	112	0.288	smart	1.209000111	1	3.359999895	0	4650	gain	1	0	11	2.125	3069.332	21	257	2	99	Poland	Poland	Unemployed (and job seeking)	Polish	Poland	Male	Yes
476	5be0a4f8c83f480001a9d302	115	0.15	smart	1.522000074	1	0.839999914	300	5650	gain	1	0	11	2.125	3069.332	21	257	2	99	Poland	Poland	Unemployed (and job seeking)	Polish	Poland	Male	Yes
477	5be0a4f8c83f480001a9d302	116	0.038	smart	11.39599991	1	10.12100005	300	300	gain	0	0	11	2.125	3069.332	21	257	2	99	Poland	Poland	Unemployed (and job seeking)	Polish	Poland	Male	Yes
478	5be0a4f8c83f480001a9d302	117	0	smart	1.093999863	1	2.012000084	300	6750	gain	1	0	11	2.125	3069.332	21	257	2	99	Poland	Poland	Unemployed (and job seeking)	Polish	Poland	Male	Yes
479	5be0a4f8c83f480001a9d302	118	0.073	smart	2.941999912	1	4.000999928	300	9000	gain	1	0	11	2.125	3069.332	21	257	2	99	Poland	Poland	Unemployed (and job seeking)	Polish	Poland	Male	Yes
480	5be0a4f8c83f480001a9d302	119	0.858	smart	2.866000175	1	3.519999981	0	12900	gain	1	0	11	2.125	3069.332	21	257	2	99	Poland	Poland	Unemployed (and job seeking)	Polish	Poland	Male	Yes
481	5be0a4f8c83f480001a9d302	12	0.096	responsible	9.557999849	1	8.992000103	300	10050	gain	1	1	11	2.125	3069.332	21	257	2	99	Poland	Poland	Unemployed (and job seeking)	Polish	Poland	Male	Yes
482	5be0a4f8c83f480001a9d302	121	0.925	smart	1.284999847	1	2.787999868	0	3000	gain	1	0	11	2.125	3069.332	21	257	2	99	Poland	Poland	Unemployed (and job seeking)	Polish	Poland	Male	Yes
483	5be0a4f8c83f480001a9d302	124	0.112	smart	13.32099986	1	6.34800005	300	1150	gain	0	0	11	2.125	3069.332	21	257	2	99	Poland	Poland	Unemployed (and job seeking)	Polish	Poland	Male	Yes
484	5be0a4f8c83f480001a9d302	127	0.764	smart	2.690999985	0	1.832999945	100	14500	gain	0	0	11	2.125	3069.332	21	257	2	99	Poland	Poland	Unemployed (and job seeking)	Polish	Poland	Male	Yes
485	5be0a4f8c83f480001a9d302	132	0.077	smart	3.388999939	0	2.032999992	100	13700	gain	0	0	11	2.125	3069.332	21	257	2	99	Poland	Poland	Unemployed (and job seeking)	Polish	Poland	Male	Yes
486	5be0a4f8c83f480001a9d302	135	0.3	smart	1.305999994	1	5.637000084	0	3600	gain	1	0	11	2.125	3069.332	21	257	2	99	Poland	Poland	Unemployed (and job seeking)	Polish	Poland	Male	Yes
487	5be0a4f8c83f480001a9d302	15	0.933	responsible	2.076999903	1	5.835000038	0	10350	gain	1	1	11	2.125	3069.332	21	257	2	99	Poland	Poland	Unemployed (and job seeking)	Polish	Poland	Male	Yes
488	5be0a4f8c83f480001a9d302	18	0.831	responsible	6.490999937	1	18.87699986	0	1250	gain	0	1	11	2.125	3069.332	21	257	2	99	Poland	Poland	Unemployed (and job seeking)	Polish	Poland	Male	Yes
489	5be0a4f8c83f480001a9d302	19	0.181	responsible	1.253000021	1	0.743000031	0	11500	gain	1	1	11	2.125	3069.332	21	257	2	99	Poland	Poland	Unemployed (and job seeking)	Polish	Poland	Male	Yes
490	5be0a4f8c83f480001a9d302	20	0.751	responsible	2.479000092	1	1.419000149	300	8100	gain	0	1	11	2.125	3069.332	21	257	2	99	Poland	Poland	Unemployed (and job seeking)	Polish	Poland	Male	Yes
491	5be0a4f8c83f480001a9d302	21	0.11	responsible	1.229000092	1	0.896000147	300	7500	gain	1	1	11	2.125	3069.332	21	257	2	99	Poland	Poland	Unemployed (and job seeking)	Polish	Poland	Male	Yes
492	5be0a4f8c83f480001a9d302	22	0.172	responsible	2.011000156	1	0.664000034	300	14800	gain	1	1	11	2.125	3069.332	21	257	2	99	Poland	Poland	Unemployed (and job seeking)	Polish	Poland	Male	Yes
493	5be0a4f8c83f480001a9d302	24	0.825	responsible	1.079999924	1	0.438999891	300	4050	gain	0	1	11	2.125	3069.332	21	257	2	99	Poland	Poland	Unemployed (and job seeking)	Polish	Poland	Male	Yes
494	5be0a4f8c83f480001a9d302	25	0.069	responsible	1.826999903	1	0.876999855	0	12150	gain	1	1	11	2.125	3069.332	21	257	2	99	Poland	Poland	Unemployed (and job seeking)	Polish	Poland	Male	Yes
495	5be0a4f8c83f480001a9d302	27	0.056	responsible	1.746999979	1	1.082999945	300	4950	gain	1	1	11	2.125	3069.332	21	257	2	99	Poland	Poland	Unemployed (and job seeking)	Polish	Poland	Male	Yes
496	5be0a4f8c83f480001a9d302	28	0	responsible	1.208999872	1	0.411999941	300	13200	gain	1	1	11	2.125	3069.332	21	257	2	99	Poland	Poland	Unemployed (and job seeking)	Polish	Poland	Male	Yes
497	5be0a4f8c83f480001a9d302	3	0.78	responsible	1.296999931	1	1.034000158	0	8400	gain	1	1	11	2.125	3069.332	21	257	2	99	Poland	Poland	Unemployed (and job seeking)	Polish	Poland	Male	Yes
498	5be0a4f8c83f480001a9d302	31	0.614	random	5.095000029	1	2.271000147	0	7800	gain	0	0	11	2.125	3069.332	21	257	2	99	Poland	Poland	Unemployed (and job seeking)	Polish	Poland	Male	Yes
499	5be0a4f8c83f480001a9d302	33	0	random	2.461999893	0	6.492999792	100	3000	gain	1	0	11	2.125	3069.332	21	257	2	99	Poland	Poland	Unemployed (and job seeking)	Polish	Poland	Male	Yes
500	5be0a4f8c83f480001a9d302	34	0.948	random	6.817000151	1	1.082000017	0	8400	gain	1	0	11	2.125	3069.332	21	257	2	99	Poland	Poland	Unemployed (and job seeking)	Polish	Poland	Male	Yes
501	5be0a4f8c83f480001a9d302	36	0.911	random	3.659999847	0	10.19400001	100	850	gain	0	0	11	2.125	3069.332	21	257	2	99	Poland	Poland	Unemployed (and job seeking)	Polish	Poland	Male	Yes
502	5be0a4f8c83f480001a9d302	37	0	random	1.409000158	1	4.03399992	300	5950	gain	1	0	11	2.125	3069.332	21	257	2	99	Poland	Poland	Unemployed (and job seeking)	Polish	Poland	Male	Yes
503	5be0a4f8c83f480001a9d302	38	0.85	random	2.863999844	1	72.06099987	0	11050	gain	1	0	11	2.125	3069.332	21	257	2	99	Poland	Poland	Unemployed (and job seeking)	Polish	Poland	Male	Yes
504	5be0a4f8c83f480001a9d302	4	0.061	responsible	9.96999979	1	0.256999969	300	10350	gain	1	1	11	2.125	3069.332	21	257	2	99	Poland	Poland	Unemployed (and job seeking)	Polish	Poland	Male	Yes
505	5be0a4f8c83f480001a9d302	40	0.054	random	2.835999966	0	1.286999941	100	6050	gain	0	0	11	2.125	3069.332	21	257	2	99	Poland	Poland	Unemployed (and job seeking)	Polish	Poland	Male	Yes
506	5be0a4f8c83f480001a9d302	43	0.859	random	1.585000038	1	21.8499999	0	3600	gain	0	0	11	2.125	3069.332	21	257	2	99	Poland	Poland	Unemployed (and job seeking)	Polish	Poland	Male	Yes
507	5be0a4f8c83f480001a9d302	44	0.146	random	1.089999914	1	5.851000071	300	12450	gain	1	0	11	2.125	3069.332	21	257	2	99	Poland	Poland	Unemployed (and job seeking)	Polish	Poland	Male	Yes
508	5be0a4f8c83f480001a9d302	45	0.851	random	1.779999971	0	4.730999947	100	12150	gain	0	0	11	2.125	3069.332	21	257	2	99	Poland	Poland	Unemployed (and job seeking)	Polish	Poland	Male	Yes
509	5be0a4f8c83f480001a9d302	47	0	random	1.609999895	1	5.887000084	300	4650	gain	0	0	11	2.125	3069.332	21	257	2	99	Poland	Poland	Unemployed (and job seeking)	Polish	Poland	Male	Yes
510	5be0a4f8c83f480001a9d302	48	0.098	random	1.820999861	1	1.884000063	0	850	gain	1	0	11	2.125	3069.332	21	257	2	99	Poland	Poland	Unemployed (and job seeking)	Polish	Poland	Male	Yes
511	5be0a4f8c83f480001a9d302	49	0.874	random	1.256999969	1	3.070999861	0	2600	gain	0	0	11	2.125	3069.332	21	257	2	99	Poland	Poland	Unemployed (and job seeking)	Polish	Poland	Male	Yes
512	5be0a4f8c83f480001a9d302	5	0.076	responsible	3.68200016	1	0.410000086	300	13600	gain	1	1	11	2.125	3069.332	21	257	2	99	Poland	Poland	Unemployed (and job seeking)	Polish	Poland	Male	Yes
513	5be0a4f8c83f480001a9d302	55	0.999	random	1.486999989	1	2.180000067	0	11600	gain	0	0	11	2.125	3069.332	21	257	2	99	Poland	Poland	Unemployed (and job seeking)	Polish	Poland	Male	Yes
514	5be0a4f8c83f480001a9d302	56	0.057	random	5.203999996	1	11.05900002	300	1550	gain	1	0	11	2.125	3069.332	21	257	2	99	Poland	Poland	Unemployed (and job seeking)	Polish	Poland	Male	Yes
515	5be0a4f8c83f480001a9d302	58	0.913	random	1.917000055	0	9.592999935	100	14100	gain	0	0	11	2.125	3069.332	21	257	2	99	Poland	Poland	Unemployed (and job seeking)	Polish	Poland	Male	Yes
516	5be0a4f8c83f480001a9d302	6	0.932	responsible	2.973999977	1	1.337999821	0	14500	gain	1	1	11	2.125	3069.332	21	257	2	99	Poland	Poland	Unemployed (and job seeking)	Polish	Poland	Male	Yes
517	5be0a4f8c83f480001a9d302	60	0.114	random	2.45600009	0	13.23399997	100	1250	gain	1	0	11	2.125	3069.332	21	257	2	99	Poland	Poland	Unemployed (and job seeking)	Polish	Poland	Male	Yes
518	5be0a4f8c83f480001a9d302	61	0.135	random	1.457999945	1	2.609999895	150	7200	gain	1	0	11	2.125	3069.332	21	257	2	99	Poland	Poland	Unemployed (and job seeking)	Polish	Poland	Male	Yes
519	5be0a4f8c83f480001a9d302	62	0.42	random	1.587000132	0	4.170000076	100	5350	gain	0	0	11	2.125	3069.332	21	257	2	99	Poland	Poland	Unemployed (and job seeking)	Polish	Poland	Male	Yes
520	5be0a4f8c83f480001a9d302	64	0.771	random	9.229999781	0	4.98300004	100	10450	gain	0	0	11	2.125	3069.332	21	257	2	99	Poland	Poland	Unemployed (and job seeking)	Polish	Poland	Male	Yes
521	5be0a4f8c83f480001a9d302	65	0.257	random	5.210000038	1	2.31400013	150	3600	gain	0	0	11	2.125	3069.332	21	257	2	99	Poland	Poland	Unemployed (and job seeking)	Polish	Poland	Male	Yes
522	5be0a4f8c83f480001a9d302	67	0.23	random	1.080999851	1	13.53600001	300	10750	gain	1	0	11	2.125	3069.332	21	257	2	99	Poland	Poland	Unemployed (and job seeking)	Polish	Poland	Male	Yes
523	5be0a4f8c83f480001a9d302	68	0.776	random	3.522000074	1	0.681999922	0	12150	gain	0	0	11	2.125	3069.332	21	257	2	99	Poland	Poland	Unemployed (and job seeking)	Polish	Poland	Male	Yes
524	5be0a4f8c83f480001a9d302	69	0.05	random	11.49000001	1	1.082000017	300	5250	gain	1	0	11	2.125	3069.332	21	257	2	99	Poland	Poland	Unemployed (and job seeking)	Polish	Poland	Male	Yes
525	5be0a4f8c83f480001a9d302	70	0.381	random	3.24000001	1	5.424999952	300	9300	gain	1	0	11	2.125	3069.332	21	257	2	99	Poland	Poland	Unemployed (and job seeking)	Polish	Poland	Male	Yes
526	5be0a4f8c83f480001a9d302	72	0.709	random	4.458000183	1	1.480000019	0	1550	gain	0	0	11	2.125	3069.332	21	257	2	99	Poland	Poland	Unemployed (and job seeking)	Polish	Poland	Male	Yes
527	5be0a4f8c83f480001a9d302	73	0.999	random	1.315000057	1	0.722000122	0	11750	gain	1	0	11	2.125	3069.332	21	257	2	99	Poland	Poland	Unemployed (and job seeking)	Polish	Poland	Male	Yes
528	5be0a4f8c83f480001a9d302	75	0.321	random	1.05700016	0	2.91899991	100	6450	gain	0	0	11	2.125	3069.332	21	257	2	99	Poland	Poland	Unemployed (and job seeking)	Polish	Poland	Male	Yes
529	5be0a4f8c83f480001a9d302	79	0	random	1.09800005	1	7.485000134	300	1850	gain	1	0	11	2.125	3069.332	21	257	2	99	Poland	Poland	Unemployed (and job seeking)	Polish	Poland	Male	Yes
530	5be0a4f8c83f480001a9d302	8	0.215	responsible	1.194000006	1	4.194999933	300	2600	gain	0	1	11	2.125	3069.332	21	257	2	99	Poland	Poland	Unemployed (and job seeking)	Polish	Poland	Male	Yes
531	5be0a4f8c83f480001a9d302	80	0.999	random	2.336999893	0	1.144999981	100	13300	gain	0	0	11	2.125	3069.332	21	257	2	99	Poland	Poland	Unemployed (and job seeking)	Polish	Poland	Male	Yes
532	5be0a4f8c83f480001a9d302	81	0.22	smart	3.520999908	1	1.10800004	300	11350	gain	1	0	11	2.125	3069.332	21	257	2	99	Poland	Poland	Unemployed (and job seeking)	Polish	Poland	Male	Yes
533	5be0a4f8c83f480001a9d302	84	0	smart	6.488000154	1	10.43200016	300	14000	gain	0	0	11	2.125	3069.332	21	257	2	99	Poland	Poland	Unemployed (and job seeking)	Polish	Poland	Male	Yes
534	5be0a4f8c83f480001a9d302	85	0.056	smart	1.299000025	1	1.457000017	300	4350	gain	1	0	11	2.125	3069.332	21	257	2	99	Poland	Poland	Unemployed (and job seeking)	Polish	Poland	Male	Yes
535	5be0a4f8c83f480001a9d302	86	0.048	smart	2.529999971	1	1.611999989	300	8700	gain	0	0	11	2.125	3069.332	21	257	2	99	Poland	Poland	Unemployed (and job seeking)	Polish	Poland	Male	Yes
536	5be0a4f8c83f480001a9d302	9	0.148	responsible	1.401000023	1	4.540999889	300	2150	gain	0	1	11	2.125	3069.332	21	257	2	99	Poland	Poland	Unemployed (and job seeking)	Polish	Poland	Male	Yes
537	5be0a4f8c83f480001a9d302	90	0.142	smart	3.711999893	1	1.089000225	300	12050	gain	0	0	11	2.125	3069.332	21	257	2	99	Poland	Poland	Unemployed (and job seeking)	Polish	Poland	Male	Yes
538	5be0a4f8c83f480001a9d302	92	0	smart	6.19900012	1	4.330999851	300	750	gain	1	0	11	2.125	3069.332	21	257	2	99	Poland	Poland	Unemployed (and job seeking)	Polish	Poland	Male	Yes
539	5be0a4f8c83f480001a9d302	94	0.227	smart	1.017999887	1	5.840000153	300	2900	gain	1	0	11	2.125	3069.332	21	257	2	99	Poland	Poland	Unemployed (and job seeking)	Polish	Poland	Male	Yes
540	5be0a4f8c83f480001a9d302	97	0	smart	2.60800004	1	5.094000101	300	3300	gain	1	0	11	2.125	3069.332	21	257	2	99	Poland	Poland	Unemployed (and job seeking)	Polish	Poland	Male	Yes
541	5be0a4f8c83f480001a9d302	98	0.237	smart	4.599999905	1	2.521999836	0	750	gain	0	0	11	2.125	3069.332	21	257	2	99	Poland	Poland	Unemployed (and job seeking)	Polish	Poland	Male	Yes
542	5c196e9e5782120001f6cd1b	0	0.999	responsible	3.611999989	0	5.721000195	100	2000	gain	0	1	10	2.375	4128.106	21	30	1	100	Portugal	Portugal	Part-Time	Portuguese	Portugal	Female	Yes
543	5c196e9e5782120001f6cd1b	1	0.75	responsible	7.577000141	0	3.508000135	100	5350	gain	1	1	10	2.375	4128.106	21	30	1	100	Portugal	Portugal	Part-Time	Portuguese	Portugal	Female	Yes
544	5c196e9e5782120001f6cd1b	101	0.215	smart	2.21600008	1	6.644000053	300	10050	gain	1	0	10	2.375	4128.106	21	30	1	100	Portugal	Portugal	Part-Time	Portuguese	Portugal	Female	Yes
545	5c196e9e5782120001f6cd1b	102	0.051	smart	3.511000156	1	6.521000147	300	8300	gain	0	0	10	2.375	4128.106	21	30	1	100	Portugal	Portugal	Part-Time	Portuguese	Portugal	Female	Yes
546	5c196e9e5782120001f6cd1b	104	0.143	smart	1.157000065	1	20.67000008	300	13350	gain	1	0	10	2.375	4128.106	21	30	1	100	Portugal	Portugal	Part-Time	Portuguese	Portugal	Female	Yes
547	5c196e9e5782120001f6cd1b	107	0.085	smart	5.441000223	1	5.670000076	300	4250	gain	0	0	10	2.375	4128.106	21	30	1	100	Portugal	Portugal	Part-Time	Portuguese	Portugal	Female	Yes
548	5c196e9e5782120001f6cd1b	108	0.135	smart	3.4150002	1	17.25600028	300	14950	gain	1	0	10	2.375	4128.106	21	30	1	100	Portugal	Portugal	Part-Time	Portuguese	Portugal	Female	Yes
549	5c196e9e5782120001f6cd1b	109	0.061	smart	3.200000286	0	9.136000156	100	7600	gain	1	0	10	2.375	4128.106	21	30	1	100	Portugal	Portugal	Part-Time	Portuguese	Portugal	Female	Yes
550	5c196e9e5782120001f6cd1b	11	0.056	responsible	0.367000103	1	10.24500012	300	11100	gain	1	1	10	2.375	4128.106	21	30	1	100	Portugal	Portugal	Part-Time	Portuguese	Portugal	Female	Yes
551	5c196e9e5782120001f6cd1b	113	0.212	smart	2.305000067	1	21.81700039	300	15850	gain	1	0	10	2.375	4128.106	21	30	1	100	Portugal	Portugal	Part-Time	Portuguese	Portugal	Female	Yes
552	5c196e9e5782120001f6cd1b	114	0.241	smart	3.73300004	1	13.0480001	300	15250	gain	0	0	10	2.375	4128.106	21	30	1	100	Portugal	Portugal	Part-Time	Portuguese	Portugal	Female	Yes
553	5c196e9e5782120001f6cd1b	116	0	smart	6.103000164	1	5.149000168	300	10350	gain	1	0	10	2.375	4128.106	21	30	1	100	Portugal	Portugal	Part-Time	Portuguese	Portugal	Female	Yes
554	5c196e9e5782120001f6cd1b	12	0.926	responsible	5.187999964	0	4.891000271	100	4350	gain	1	1	10	2.375	4128.106	21	30	1	100	Portugal	Portugal	Part-Time	Portuguese	Portugal	Female	Yes
555	5c196e9e5782120001f6cd1b	121	0.217	smart	7.736000061	0	5.992000103	100	6650	gain	1	0	10	2.375	4128.106	21	30	1	100	Portugal	Portugal	Part-Time	Portuguese	Portugal	Female	Yes
556	5c196e9e5782120001f6cd1b	122	0.189	smart	3.848000288	1	8.122000217	0	5050	gain	1	0	10	2.375	4128.106	21	30	1	100	Portugal	Portugal	Part-Time	Portuguese	Portugal	Female	Yes
557	5c196e9e5782120001f6cd1b	125	0.045	smart	9.469000101	1	79.5880003	300	300	gain	0	0	10	2.375	4128.106	21	30	1	100	Portugal	Portugal	Part-Time	Portuguese	Portugal	Female	Yes
558	5c196e9e5782120001f6cd1b	126	0.141	smart	11.01400018	0	14.01300025	100	9650	gain	0	0	10	2.375	4128.106	21	30	1	100	Portugal	Portugal	Part-Time	Portuguese	Portugal	Female	Yes
559	5c196e9e5782120001f6cd1b	129	0.214	smart	6.642000198	1	10.90100026	300	6100	gain	1	0	10	2.375	4128.106	21	30	1	100	Portugal	Portugal	Part-Time	Portuguese	Portugal	Female	Yes
560	5c196e9e5782120001f6cd1b	130	0	smart	2.802000284	1	30.97200036	300	6550	gain	1	0	10	2.375	4128.106	21	30	1	100	Portugal	Portugal	Part-Time	Portuguese	Portugal	Female	Yes
561	5c196e9e5782120001f6cd1b	131	0	smart	1.446000099	1	3.967000008	300	14250	gain	1	0	10	2.375	4128.106	21	30	1	100	Portugal	Portugal	Part-Time	Portuguese	Portugal	Female	Yes
562	5c196e9e5782120001f6cd1b	132	0.255	smart	2.656000137	1	6.801000118	300	13850	gain	1	0	10	2.375	4128.106	21	30	1	100	Portugal	Portugal	Part-Time	Portuguese	Portugal	Female	Yes
563	5c196e9e5782120001f6cd1b	133	0.071	smart	5.508000135	1	4.061000109	300	7400	gain	1	0	10	2.375	4128.106	21	30	1	100	Portugal	Portugal	Part-Time	Portuguese	Portugal	Female	Yes
564	5c196e9e5782120001f6cd1b	135	0.13	smart	4.334000111	1	3.371000051	300	13050	gain	0	0	10	2.375	4128.106	21	30	1	100	Portugal	Portugal	Part-Time	Portuguese	Portugal	Female	Yes
565	5c196e9e5782120001f6cd1b	138	0.269	smart	0.332000256	1	6.481000185	300	10650	gain	1	0	10	2.375	4128.106	21	30	1	100	Portugal	Portugal	Part-Time	Portuguese	Portugal	Female	Yes
566	5c196e9e5782120001f6cd1b	139	0.05	smart	3.076000214	0	45.62900019	100	15950	gain	1	0	10	2.375	4128.106	21	30	1	100	Portugal	Portugal	Part-Time	Portuguese	Portugal	Female	Yes
567	5c196e9e5782120001f6cd1b	14	0.647	responsible	8.239000082	1	4.26300025	300	2300	gain	1	1	10	2.375	4128.106	21	30	1	100	Portugal	Portugal	Part-Time	Portuguese	Portugal	Female	Yes
568	5c196e9e5782120001f6cd1b	144	0	smart	3.752000332	1	6.914000273	300	1400	gain	1	0	10	2.375	4128.106	21	30	1	100	Portugal	Portugal	Part-Time	Portuguese	Portugal	Female	Yes
569	5c196e9e5782120001f6cd1b	17	0.906	responsible	2.259000063	1	18.23100019	0	5050	gain	1	1	10	2.375	4128.106	21	30	1	100	Portugal	Portugal	Part-Time	Portuguese	Portugal	Female	Yes
570	5c196e9e5782120001f6cd1b	19	0.902	responsible	3.624000072	0	5.917000294	100	13950	gain	0	1	10	2.375	4128.106	21	30	1	100	Portugal	Portugal	Part-Time	Portuguese	Portugal	Female	Yes
571	5c196e9e5782120001f6cd1b	2	0	responsible	4.707000017	1	5.629000187	300	600	gain	1	1	10	2.375	4128.106	21	30	1	100	Portugal	Portugal	Part-Time	Portuguese	Portugal	Female	Yes
572	5c196e9e5782120001f6cd1b	20	0.13	responsible	6.132000208	1	1.619000196	300	3200	gain	1	1	10	2.375	4128.106	21	30	1	100	Portugal	Portugal	Part-Time	Portuguese	Portugal	Female	Yes
573	5c196e9e5782120001f6cd1b	21	0.049	responsible	0.239000082	1	6.651000023	300	11700	gain	0	1	10	2.375	4128.106	21	30	1	100	Portugal	Portugal	Part-Time	Portuguese	Portugal	Female	Yes
574	5c196e9e5782120001f6cd1b	22	0.133	responsible	16.35500026	1	5.640000105	300	5050	gain	0	1	10	2.375	4128.106	21	30	1	100	Portugal	Portugal	Part-Time	Portuguese	Portugal	Female	Yes
575	5c196e9e5782120001f6cd1b	23	0.17	responsible	6.931000233	0	3.124000072	100	2800	gain	1	1	10	2.375	4128.106	21	30	1	100	Portugal	Portugal	Part-Time	Portuguese	Portugal	Female	Yes
576	5c196e9e5782120001f6cd1b	24	0.844	responsible	9.348999977	0	14.80700016	100	1900	gain	0	1	10	2.375	4128.106	21	30	1	100	Portugal	Portugal	Part-Time	Portuguese	Portugal	Female	Yes
577	5c196e9e5782120001f6cd1b	25	0.077	responsible	1.191000223	1	1.798000336	300	14550	gain	1	1	10	2.375	4128.106	21	30	1	100	Portugal	Portugal	Part-Time	Portuguese	Portugal	Female	Yes
578	5c196e9e5782120001f6cd1b	26	0.329	responsible	2.123000145	0	2.907000065	100	9750	gain	1	1	10	2.375	4128.106	21	30	1	100	Portugal	Portugal	Part-Time	Portuguese	Portugal	Female	Yes
579	5c196e9e5782120001f6cd1b	28	0.69	responsible	5.815999985	1	6.931000233	0	13350	gain	1	1	10	2.375	4128.106	21	30	1	100	Portugal	Portugal	Part-Time	Portuguese	Portugal	Female	Yes
580	5c196e9e5782120001f6cd1b	3	0	responsible	3.375	1	3.589000225	150	3850	gain	1	1	10	2.375	4128.106	21	30	1	100	Portugal	Portugal	Part-Time	Portuguese	Portugal	Female	Yes
581	5c196e9e5782120001f6cd1b	31	0.802	random	10.36400032	0	5.805000067	100	2900	gain	0	0	10	2.375	4128.106	21	30	1	100	Portugal	Portugal	Part-Time	Portuguese	Portugal	Female	Yes
582	5c196e9e5782120001f6cd1b	32	0.097	random	4.5400002	1	7.741000175	300	9400	gain	1	0	10	2.375	4128.106	21	30	1	100	Portugal	Portugal	Part-Time	Portuguese	Portugal	Female	Yes
583	5c196e9e5782120001f6cd1b	33	0.919	random	4.167000055	0	35.5090003	100	15550	gain	0	0	10	2.375	4128.106	21	30	1	100	Portugal	Portugal	Part-Time	Portuguese	Portugal	Female	Yes
584	5c196e9e5782120001f6cd1b	34	0.999	random	1.139000177	0	8.226000309	100	14650	gain	1	0	10	2.375	4128.106	21	30	1	100	Portugal	Portugal	Part-Time	Portuguese	Portugal	Female	Yes
585	5c196e9e5782120001f6cd1b	35	0.999	random	5.563000202	0	6.73300004	100	1100	gain	0	0	10	2.375	4128.106	21	30	1	100	Portugal	Portugal	Part-Time	Portuguese	Portugal	Female	Yes
586	5c196e9e5782120001f6cd1b	38	0.727	random	12.92500019	1	3.350000143	0	1000	gain	1	0	10	2.375	4128.106	21	30	1	100	Portugal	Portugal	Part-Time	Portuguese	Portugal	Female	Yes
587	5c196e9e5782120001f6cd1b	4	0.043	responsible	2.697999954	1	1.928000212	300	8900	gain	0	1	10	2.375	4128.106	21	30	1	100	Portugal	Portugal	Part-Time	Portuguese	Portugal	Female	Yes
588	5c196e9e5782120001f6cd1b	40	0.999	random	2.116000175	0	3.620000124	100	13550	gain	0	0	10	2.375	4128.106	21	30	1	100	Portugal	Portugal	Part-Time	Portuguese	Portugal	Female	Yes
589	5c196e9e5782120001f6cd1b	43	0.06	random	6.173000336	1	7.25999999	300	6950	gain	1	0	10	2.375	4128.106	21	30	1	100	Portugal	Portugal	Part-Time	Portuguese	Portugal	Female	Yes
590	5c196e9e5782120001f6cd1b	46	0.327	random	8.862000227	0	6.093000174	100	2400	gain	0	0	10	2.375	4128.106	21	30	1	100	Portugal	Portugal	Part-Time	Portuguese	Portugal	Female	Yes
591	5c196e9e5782120001f6cd1b	47	0.774	random	3.46600008	1	36.35400033	0	12150	gain	1	0	10	2.375	4128.106	21	30	1	100	Portugal	Portugal	Part-Time	Portuguese	Portugal	Female	Yes
592	5c196e9e5782120001f6cd1b	5	0.142	responsible	6.562000036	1	3.702000141	300	5650	gain	0	1	10	2.375	4128.106	21	30	1	100	Portugal	Portugal	Part-Time	Portuguese	Portugal	Female	Yes
593	5c196e9e5782120001f6cd1b	54	0.125	random	7.240000248	1	8.505000114	0	600	gain	1	0	10	2.375	4128.106	21	30	1	100	Portugal	Portugal	Part-Time	Portuguese	Portugal	Female	Yes
594	5c196e9e5782120001f6cd1b	55	0.999	random	2.818000317	0	10.15500021	100	8000	gain	0	0	10	2.375	4128.106	21	30	1	100	Portugal	Portugal	Part-Time	Portuguese	Portugal	Female	Yes
595	5c196e9e5782120001f6cd1b	58	0.875	random	10.62199998	0	9.573000193	100	9000	gain	0	0	10	2.375	4128.106	21	30	1	100	Portugal	Portugal	Part-Time	Portuguese	Portugal	Female	Yes
596	5c196e9e5782120001f6cd1b	59	0.073	random	0.198000193	1	28.08000016	0	10800	gain	0	0	10	2.375	4128.106	21	30	1	100	Portugal	Portugal	Part-Time	Portuguese	Portugal	Female	Yes
597	5c196e9e5782120001f6cd1b	6	0.315	responsible	0.024000168	1	2.884000063	0	10650	gain	1	1	10	2.375	4128.106	21	30	1	100	Portugal	Portugal	Part-Time	Portuguese	Portugal	Female	Yes
598	5c196e9e5782120001f6cd1b	60	0.885	random	4.586000204	0	20.68600011	100	15350	gain	1	0	10	2.375	4128.106	21	30	1	100	Portugal	Portugal	Part-Time	Portuguese	Portugal	Female	Yes
599	5c196e9e5782120001f6cd1b	61	0.153	random	3.999000311	0	19.80600023	100	3600	gain	1	0	10	2.375	4128.106	21	30	1	100	Portugal	Portugal	Part-Time	Portuguese	Portugal	Female	Yes
600	5c196e9e5782120001f6cd1b	63	0.132	random	7.605000257	0	7.207000256	100	700	gain	0	0	10	2.375	4128.106	21	30	1	100	Portugal	Portugal	Part-Time	Portuguese	Portugal	Female	Yes
601	5c196e9e5782120001f6cd1b	64	0	random	3.458000183	1	9.769000292	300	7900	gain	1	0	10	2.375	4128.106	21	30	1	100	Portugal	Portugal	Part-Time	Portuguese	Portugal	Female	Yes
602	5c196e9e5782120001f6cd1b	66	0.072	random	7.921000242	1	9.011000156	300	1700	gain	1	0	10	2.375	4128.106	21	30	1	100	Portugal	Portugal	Part-Time	Portuguese	Portugal	Female	Yes
603	5c196e9e5782120001f6cd1b	67	0.929	random	12.65900016	1	40.44900012	0	1000	gain	0	0	10	2.375	4128.106	21	30	1	100	Portugal	Portugal	Part-Time	Portuguese	Portugal	Female	Yes
604	5c196e9e5782120001f6cd1b	68	0.099	random	15.16100025	0	16.33000016	100	4450	gain	0	0	10	2.375	4128.106	21	30	1	100	Portugal	Portugal	Part-Time	Portuguese	Portugal	Female	Yes
605	5c196e9e5782120001f6cd1b	69	0.252	random	3.379000187	0	5.976000309	100	7500	gain	1	0	10	2.375	4128.106	21	30	1	100	Portugal	Portugal	Part-Time	Portuguese	Portugal	Female	Yes
606	5c196e9e5782120001f6cd1b	7	0.151	responsible	1.835000277	0	3.04700017	100	15450	gain	0	1	10	2.375	4128.106	21	30	1	100	Portugal	Portugal	Part-Time	Portuguese	Portugal	Female	Yes
607	5c196e9e5782120001f6cd1b	70	0.846	random	5.639000177	0	11.21400023	100	9100	gain	0	0	10	2.375	4128.106	21	30	1	100	Portugal	Portugal	Part-Time	Portuguese	Portugal	Female	Yes
608	5c196e9e5782120001f6cd1b	71	0.043	random	1.279000044	1	15.59300017	300	16400	gain	0	0	10	2.375	4128.106	21	30	1	100	Portugal	Portugal	Part-Time	Portuguese	Portugal	Female	Yes
609	5c196e9e5782120001f6cd1b	72	0.152	random	0.302000046	1	6.686000109	300	11400	gain	1	0	10	2.375	4128.106	21	30	1	100	Portugal	Portugal	Part-Time	Portuguese	Portugal	Female	Yes
610	5c196e9e5782120001f6cd1b	74	0.147	random	1.511000156	1	4.819000244	300	12450	gain	1	0	10	2.375	4128.106	21	30	1	100	Portugal	Portugal	Part-Time	Portuguese	Portugal	Female	Yes
611	5c196e9e5782120001f6cd1b	76	0.915	random	19.38700008	0	13.99000025	100	1800	gain	0	0	10	2.375	4128.106	21	30	1	100	Portugal	Portugal	Part-Time	Portuguese	Portugal	Female	Yes
612	5c196e9e5782120001f6cd1b	8	0.696	responsible	12.20400023	1	8.270000219	0	1000	gain	0	1	10	2.375	4128.106	21	30	1	100	Portugal	Portugal	Part-Time	Portuguese	Portugal	Female	Yes
613	5c196e9e5782120001f6cd1b	80	0.999	random	4.196000338	0	5.03000021	100	13450	gain	1	0	10	2.375	4128.106	21	30	1	100	Portugal	Portugal	Part-Time	Portuguese	Portugal	Female	Yes
614	5c196e9e5782120001f6cd1b	81	0	random	0.27300024	1	7.235000134	300	12000	gain	1	0	10	2.375	4128.106	21	30	1	100	Portugal	Portugal	Part-Time	Portuguese	Portugal	Female	Yes
615	5c196e9e5782120001f6cd1b	82	0.999	random	3.39800024	0	5.376000166	100	5250	gain	0	0	10	2.375	4128.106	21	30	1	100	Portugal	Portugal	Part-Time	Portuguese	Portugal	Female	Yes
616	5c196e9e5782120001f6cd1b	83	0.159	smart	13.99100018	0	6.684000254	100	3950	gain	0	0	10	2.375	4128.106	21	30	1	100	Portugal	Portugal	Part-Time	Portuguese	Portugal	Female	Yes
617	5c196e9e5782120001f6cd1b	85	0.139	smart	3.869000196	1	23.73600006	300	3500	gain	1	0	10	2.375	4128.106	21	30	1	100	Portugal	Portugal	Part-Time	Portuguese	Portugal	Female	Yes
618	5c196e9e5782120001f6cd1b	86	0	smart	2.281000376	1	5.007000208	300	8600	gain	1	0	10	2.375	4128.106	21	30	1	100	Portugal	Portugal	Part-Time	Portuguese	Portugal	Female	Yes
619	5c196e9e5782120001f6cd1b	89	0.946	smart	14.48900008	0	8.678000212	100	3700	gain	0	0	10	2.375	4128.106	21	30	1	100	Portugal	Portugal	Part-Time	Portuguese	Portugal	Female	Yes
620	5c196e9e5782120001f6cd1b	9	0.311	responsible	3.417000294	1	1.845000267	300	2700	gain	1	1	10	2.375	4128.106	21	30	1	100	Portugal	Portugal	Part-Time	Portuguese	Portugal	Female	Yes
621	5c196e9e5782120001f6cd1b	90	0.127	smart	5.925000191	1	9.62100029	300	4750	gain	1	0	10	2.375	4128.106	21	30	1	100	Portugal	Portugal	Part-Time	Portuguese	Portugal	Female	Yes
622	5c196e9e5782120001f6cd1b	95	0.218	smart	7.789000034	0	8.68200016	100	5150	gain	0	0	10	2.375	4128.106	21	30	1	100	Portugal	Portugal	Part-Time	Portuguese	Portugal	Female	Yes
623	5c196e9e5782120001f6cd1b	96	0	smart	1.175000191	1	5.587000132	300	12750	gain	1	0	10	2.375	4128.106	21	30	1	100	Portugal	Portugal	Part-Time	Portuguese	Portugal	Female	Yes
624	5c196e9e5782120001f6cd1b	97	0.187	smart	5.445000172	1	15.5630002	300	1000	gain	1	0	10	2.375	4128.106	21	30	1	100	Portugal	Portugal	Part-Time	Portuguese	Portugal	Female	Yes
625	5c280f0870d93a00012110a5	0	0.933	responsible	23.56200004	1	4.171000004	150	4750	gain	1	1	8	2.5	4195.188	21	134	1	100	India	Belgium	Unemployed (and job seeking)	English	India	Female	Yes
626	5c280f0870d93a00012110a5	1	0.105	responsible	7.046999931	1	8.161000013	300	17100	gain	1	1	8	2.5	4195.188	21	134	1	100	India	Belgium	Unemployed (and job seeking)	English	India	Female	Yes
627	5c280f0870d93a00012110a5	100	0.084	smart	3.898000002	1	4.873999834	300	8950	gain	1	0	8	2.5	4195.188	21	134	1	100	India	Belgium	Unemployed (and job seeking)	English	India	Female	Yes
628	5c280f0870d93a00012110a5	101	0.071	smart	4.092999935	1	12.22399998	300	17850	gain	1	0	8	2.5	4195.188	21	134	1	100	India	Belgium	Unemployed (and job seeking)	English	India	Female	Yes
629	5c280f0870d93a00012110a5	103	0.923	smart	7.515999794	1	5.211999893	0	12350	gain	1	0	8	2.5	4195.188	21	134	1	100	India	Belgium	Unemployed (and job seeking)	English	India	Female	Yes
630	5c280f0870d93a00012110a5	104	0.195	smart	4.684000015	1	5.107999802	0	16800	gain	1	0	8	2.5	4195.188	21	134	1	100	India	Belgium	Unemployed (and job seeking)	English	India	Female	Yes
631	5c280f0870d93a00012110a5	107	0.158	smart	3.292000055	1	3.236999989	300	16050	gain	1	0	8	2.5	4195.188	21	134	1	100	India	Belgium	Unemployed (and job seeking)	English	India	Female	Yes
632	5c280f0870d93a00012110a5	108	0.13	smart	16.16000009	1	12.89199972	300	5750	gain	1	0	8	2.5	4195.188	21	134	1	100	India	Belgium	Unemployed (and job seeking)	English	India	Female	Yes
633	5c280f0870d93a00012110a5	109	0.125	smart	4.622999907	1	6.74000001	300	18400	gain	1	0	8	2.5	4195.188	21	134	1	100	India	Belgium	Unemployed (and job seeking)	English	India	Female	Yes
634	5c280f0870d93a00012110a5	11	0.093	responsible	17.14099979	1	2.170000076	300	13600	gain	1	1	8	2.5	4195.188	21	134	1	100	India	Belgium	Unemployed (and job seeking)	English	India	Female	Yes
635	5c280f0870d93a00012110a5	110	0	smart	10.38599992	1	10.67499971	150	17250	gain	1	0	8	2.5	4195.188	21	134	1	100	India	Belgium	Unemployed (and job seeking)	English	India	Female	Yes
636	5c280f0870d93a00012110a5	113	0.1	smart	7.610999823	1	0.974999905	300	14450	gain	1	0	8	2.5	4195.188	21	134	1	100	India	Belgium	Unemployed (and job seeking)	English	India	Female	Yes
637	5c280f0870d93a00012110a5	114	0.042	smart	3.730000019	1	4.754999876	300	11950	gain	1	0	8	2.5	4195.188	21	134	1	100	India	Belgium	Unemployed (and job seeking)	English	India	Female	Yes
638	5c280f0870d93a00012110a5	119	0.164	smart	2.932999849	1	8.884000063	300	15450	gain	1	0	8	2.5	4195.188	21	134	1	100	India	Belgium	Unemployed (and job seeking)	English	India	Female	Yes
639	5c280f0870d93a00012110a5	121	0.082	smart	4.404999971	1	3.845999956	300	5050	gain	1	0	8	2.5	4195.188	21	134	1	100	India	Belgium	Unemployed (and job seeking)	English	India	Female	Yes
640	5c280f0870d93a00012110a5	123	0.209	smart	12.76099992	1	9.845999956	300	3550	gain	1	0	8	2.5	4195.188	21	134	1	100	India	Belgium	Unemployed (and job seeking)	English	India	Female	Yes
641	5c280f0870d93a00012110a5	127	0.113	smart	3.892999887	1	6.828999996	300	2950	gain	1	0	8	2.5	4195.188	21	134	1	100	India	Belgium	Unemployed (and job seeking)	English	India	Female	Yes
642	5c280f0870d93a00012110a5	128	0.079	smart	7.561999798	1	7.799999952	300	13200	gain	1	0	8	2.5	4195.188	21	134	1	100	India	Belgium	Unemployed (and job seeking)	English	India	Female	Yes
643	5c280f0870d93a00012110a5	13	0.121	responsible	16.25099993	1	2.947999954	300	12250	gain	0	1	8	2.5	4195.188	21	134	1	100	India	Belgium	Unemployed (and job seeking)	English	India	Female	Yes
644	5c280f0870d93a00012110a5	131	0	smart	4.217999935	1	4.06099987	300	4300	gain	1	0	8	2.5	4195.188	21	134	1	100	India	Belgium	Unemployed (and job seeking)	English	India	Female	Yes
645	5c280f0870d93a00012110a5	133	0	smart	9.381999969	1	9.993999958	300	6400	gain	1	0	8	2.5	4195.188	21	134	1	100	India	Belgium	Unemployed (and job seeking)	English	India	Female	Yes
646	5c280f0870d93a00012110a5	137	0.109	smart	7.549999952	1	2.641000032	300	16500	gain	1	0	8	2.5	4195.188	21	134	1	100	India	Belgium	Unemployed (and job seeking)	English	India	Female	Yes
647	5c280f0870d93a00012110a5	14	0.662	responsible	10.59299994	1	4.539000034	0	4750	gain	0	1	8	2.5	4195.188	21	134	1	100	India	Belgium	Unemployed (and job seeking)	English	India	Female	Yes
648	5c280f0870d93a00012110a5	15	0.955	responsible	14.63000011	1	1.497999907	0	5350	gain	0	1	8	2.5	4195.188	21	134	1	100	India	Belgium	Unemployed (and job seeking)	English	India	Female	Yes
649	5c280f0870d93a00012110a5	16	0.05	responsible	5.346999884	1	2.540999889	300	10450	gain	1	1	8	2.5	4195.188	21	134	1	100	India	Belgium	Unemployed (and job seeking)	English	India	Female	Yes
650	5c280f0870d93a00012110a5	17	0.067	responsible	17.92799997	1	9.296999931	300	8050	gain	1	1	8	2.5	4195.188	21	134	1	100	India	Belgium	Unemployed (and job seeking)	English	India	Female	Yes
651	5c280f0870d93a00012110a5	18	0.852	responsible	9.14199996	0	9.921999931	100	12900	gain	1	1	8	2.5	4195.188	21	134	1	100	India	Belgium	Unemployed (and job seeking)	English	India	Female	Yes
652	5c280f0870d93a00012110a5	19	0	responsible	12.78699994	1	4.975999832	300	2050	gain	1	1	8	2.5	4195.188	21	134	1	100	India	Belgium	Unemployed (and job seeking)	English	India	Female	Yes
653	5c280f0870d93a00012110a5	2	0.073	responsible	13.90700006	1	3.075000048	300	10150	gain	1	1	8	2.5	4195.188	21	134	1	100	India	Belgium	Unemployed (and job seeking)	English	India	Female	Yes
654	5c280f0870d93a00012110a5	20	0.22	responsible	7.289000034	1	29.97900009	300	13900	gain	0	1	8	2.5	4195.188	21	134	1	100	India	Belgium	Unemployed (and job seeking)	English	India	Female	Yes
655	5c280f0870d93a00012110a5	21	0.128	responsible	6.510999918	1	8.507999897	300	3850	gain	1	1	8	2.5	4195.188	21	134	1	100	India	Belgium	Unemployed (and job seeking)	English	India	Female	Yes
656	5c280f0870d93a00012110a5	24	0	responsible	4.777999878	1	3.488999844	300	7600	gain	1	1	8	2.5	4195.188	21	134	1	100	India	Belgium	Unemployed (and job seeking)	English	India	Female	Yes
657	5c280f0870d93a00012110a5	25	0.999	responsible	49.45799994	0	2.110000134	100	19100	gain	0	1	8	2.5	4195.188	21	134	1	100	India	Belgium	Unemployed (and job seeking)	English	India	Female	Yes
658	5c280f0870d93a00012110a5	26	0	responsible	6.427000046	1	4.481999874	300	2650	gain	1	1	8	2.5	4195.188	21	134	1	100	India	Belgium	Unemployed (and job seeking)	English	India	Female	Yes
659	5c280f0870d93a00012110a5	28	0.214	responsible	4.384000063	1	7.329999924	300	11650	gain	1	1	8	2.5	4195.188	21	134	1	100	India	Belgium	Unemployed (and job seeking)	English	India	Female	Yes
660	5c280f0870d93a00012110a5	31	0.999	random	10.13800001	1	8.316999912	0	15750	gain	1	0	8	2.5	4195.188	21	134	1	100	India	Belgium	Unemployed (and job seeking)	English	India	Female	Yes
661	5c280f0870d93a00012110a5	32	0.123	random	21.89599991	1	9.259999752	300	8350	gain	1	0	8	2.5	4195.188	21	134	1	100	India	Belgium	Unemployed (and job seeking)	English	India	Female	Yes
662	5c280f0870d93a00012110a5	33	0.813	random	6.879999876	0	13.24500012	100	2250	gain	1	0	8	2.5	4195.188	21	134	1	100	India	Belgium	Unemployed (and job seeking)	English	India	Female	Yes
663	5c280f0870d93a00012110a5	34	0.999	random	10.75099993	0	10.24199986	100	6000	gain	0	0	8	2.5	4195.188	21	134	1	100	India	Belgium	Unemployed (and job seeking)	English	India	Female	Yes
664	5c280f0870d93a00012110a5	35	0.042	random	8.390999794	1	7.70299983	300	9850	gain	1	0	8	2.5	4195.188	21	134	1	100	India	Belgium	Unemployed (and job seeking)	English	India	Female	Yes
665	5c280f0870d93a00012110a5	36	0	random	5.693000078	1	7.195999861	150	7150	gain	1	0	8	2.5	4195.188	21	134	1	100	India	Belgium	Unemployed (and job seeking)	English	India	Female	Yes
666	5c280f0870d93a00012110a5	37	0.923	random	9.993999958	0	17.47199988	100	1300	gain	0	0	8	2.5	4195.188	21	134	1	100	India	Belgium	Unemployed (and job seeking)	English	India	Female	Yes
667	5c280f0870d93a00012110a5	38	0.128	random	9.366999865	1	6.947999954	300	19000	gain	0	0	8	2.5	4195.188	21	134	1	100	India	Belgium	Unemployed (and job seeking)	English	India	Female	Yes
668	5c280f0870d93a00012110a5	39	0.857	random	21.12199998	0	12.1079998	100	6100	gain	0	0	8	2.5	4195.188	21	134	1	100	India	Belgium	Unemployed (and job seeking)	English	India	Female	Yes
669	5c280f0870d93a00012110a5	41	0.857	random	8.233999968	0	10.32599998	100	18100	gain	1	0	8	2.5	4195.188	21	134	1	100	India	Belgium	Unemployed (and job seeking)	English	India	Female	Yes
670	5c280f0870d93a00012110a5	43	0.145	random	4.26699996	1	24.81299996	300	300	gain	1	0	8	2.5	4195.188	21	134	1	100	India	Belgium	Unemployed (and job seeking)	English	India	Female	Yes
671	5c280f0870d93a00012110a5	45	0.08	random	6.003000021	1	10.77099991	300	12650	gain	1	0	8	2.5	4195.188	21	134	1	100	India	Belgium	Unemployed (and job seeking)	English	India	Female	Yes
672	5c280f0870d93a00012110a5	46	0	random	37.35399985	1	22.0619998	150	7300	gain	1	0	8	2.5	4195.188	21	134	1	100	India	Belgium	Unemployed (and job seeking)	English	India	Female	Yes
673	5c280f0870d93a00012110a5	47	0.091	random	16.36299992	1	7.148000002	300	14850	gain	1	0	8	2.5	4195.188	21	134	1	100	India	Belgium	Unemployed (and job seeking)	English	India	Female	Yes
674	5c280f0870d93a00012110a5	48	0.078	random	4.992999792	1	9.371999979	300	1200	gain	1	0	8	2.5	4195.188	21	134	1	100	India	Belgium	Unemployed (and job seeking)	English	India	Female	Yes
675	5c280f0870d93a00012110a5	49	0.236	random	14.74900007	1	16.89599991	300	11050	gain	1	0	8	2.5	4195.188	21	134	1	100	India	Belgium	Unemployed (and job seeking)	English	India	Female	Yes
676	5c280f0870d93a00012110a5	50	0	random	3.427000046	1	7.227999926	300	4600	gain	1	0	8	2.5	4195.188	21	134	1	100	India	Belgium	Unemployed (and job seeking)	English	India	Female	Yes
677	5c280f0870d93a00012110a5	51	0.063	random	8.686999798	1	7.068000078	300	17550	gain	1	0	8	2.5	4195.188	21	134	1	100	India	Belgium	Unemployed (and job seeking)	English	India	Female	Yes
678	5c280f0870d93a00012110a5	52	0	random	4.994999886	1	5.20299983	300	11350	gain	1	0	8	2.5	4195.188	21	134	1	100	India	Belgium	Unemployed (and job seeking)	English	India	Female	Yes
679	5c280f0870d93a00012110a5	56	0.812	random	13.13800001	0	12.00800014	100	12350	gain	0	0	8	2.5	4195.188	21	134	1	100	India	Belgium	Unemployed (and job seeking)	English	India	Female	Yes
680	5c280f0870d93a00012110a5	57	0.186	random	12.14499974	1	3.589999914	300	9550	gain	1	0	8	2.5	4195.188	21	134	1	100	India	Belgium	Unemployed (and job seeking)	English	India	Female	Yes
681	5c280f0870d93a00012110a5	59	0.086	random	4.172999859	1	5.360999823	300	6700	gain	1	0	8	2.5	4195.188	21	134	1	100	India	Belgium	Unemployed (and job seeking)	English	India	Female	Yes
682	5c280f0870d93a00012110a5	6	0	responsible	5.90199995	1	12.38199997	300	900	gain	1	1	8	2.5	4195.188	21	134	1	100	India	Belgium	Unemployed (and job seeking)	English	India	Female	Yes
683	5c280f0870d93a00012110a5	64	0.775	random	14.36699986	0	8.597999811	100	14550	gain	1	0	8	2.5	4195.188	21	134	1	100	India	Belgium	Unemployed (and job seeking)	English	India	Female	Yes
684	5c280f0870d93a00012110a5	67	0.848	random	9.106999874	0	81.47399998	100	5450	gain	1	0	8	2.5	4195.188	21	134	1	100	India	Belgium	Unemployed (and job seeking)	English	India	Female	Yes
685	5c280f0870d93a00012110a5	68	0.126	random	19.22199988	1	5.511999846	300	3250	gain	1	0	8	2.5	4195.188	21	134	1	100	India	Belgium	Unemployed (and job seeking)	English	India	Female	Yes
686	5c280f0870d93a00012110a5	7	0.839	responsible	21.12800002	1	4.226000071	0	17250	gain	1	1	8	2.5	4195.188	21	134	1	100	India	Belgium	Unemployed (and job seeking)	English	India	Female	Yes
687	5c280f0870d93a00012110a5	70	0.871	random	14.85099983	0	9.207000017	100	2150	gain	0	0	8	2.5	4195.188	21	134	1	100	India	Belgium	Unemployed (and job seeking)	English	India	Female	Yes
688	5c280f0870d93a00012110a5	76	0.963	random	4.961999893	0	8.286999941	100	19200	gain	1	0	8	2.5	4195.188	21	134	1	100	India	Belgium	Unemployed (and job seeking)	English	India	Female	Yes
689	5c280f0870d93a00012110a5	77	0.107	random	11.27699995	1	11.01799989	300	18700	gain	1	0	8	2.5	4195.188	21	134	1	100	India	Belgium	Unemployed (and job seeking)	English	India	Female	Yes
690	5c280f0870d93a00012110a5	78	0.111	random	18.56299996	1	12.7559998	300	9250	gain	1	0	8	2.5	4195.188	21	134	1	100	India	Belgium	Unemployed (and job seeking)	English	India	Female	Yes
691	5c280f0870d93a00012110a5	79	0.999	random	12.90899992	0	8.517999887	100	2350	gain	0	0	8	2.5	4195.188	21	134	1	100	India	Belgium	Unemployed (and job seeking)	English	India	Female	Yes
692	5c280f0870d93a00012110a5	8	0	responsible	3.316999912	1	2.722999811	300	15750	gain	1	1	8	2.5	4195.188	21	134	1	100	India	Belgium	Unemployed (and job seeking)	English	India	Female	Yes
693	5c280f0870d93a00012110a5	81	0.213	smart	7.011999846	1	7.482999802	0	8050	gain	1	0	8	2.5	4195.188	21	134	1	100	India	Belgium	Unemployed (and job seeking)	English	India	Female	Yes
694	5c280f0870d93a00012110a5	82	0.172	smart	11.77099991	1	16.78499985	300	600	gain	1	0	8	2.5	4195.188	21	134	1	100	India	Belgium	Unemployed (and job seeking)	English	India	Female	Yes
695	5c280f0870d93a00012110a5	84	0.238	smart	23.27299976	1	8.637000084	300	1600	gain	1	0	8	2.5	4195.188	21	134	1	100	India	Belgium	Unemployed (and job seeking)	English	India	Female	Yes
696	5c280f0870d93a00012110a5	85	0.232	smart	36.76299977	1	9.680999994	300	15150	gain	1	0	8	2.5	4195.188	21	134	1	100	India	Belgium	Unemployed (and job seeking)	English	India	Female	Yes
697	5c280f0870d93a00012110a5	87	0.019	smart	22.08999991	0	18.65199995	100	14150	gain	0	0	8	2.5	4195.188	21	134	1	100	India	Belgium	Unemployed (and job seeking)	English	India	Female	Yes
698	5c280f0870d93a00012110a5	88	0.045	smart	5.629999876	1	3.638000011	300	5350	gain	1	0	8	2.5	4195.188	21	134	1	100	India	Belgium	Unemployed (and job seeking)	English	India	Female	Yes
699	5c280f0870d93a00012110a5	89	0	smart	19.06999993	1	8.508999825	300	16800	gain	1	0	8	2.5	4195.188	21	134	1	100	India	Belgium	Unemployed (and job seeking)	English	India	Female	Yes
700	5c280f0870d93a00012110a5	92	0.276	smart	5.614999771	1	5.010999918	300	19500	gain	1	0	8	2.5	4195.188	21	134	1	100	India	Belgium	Unemployed (and job seeking)	English	India	Female	Yes
701	5c280f0870d93a00012110a5	93	0.807	smart	6.309999943	0	7.27699995	100	13300	gain	1	0	8	2.5	4195.188	21	134	1	100	India	Belgium	Unemployed (and job seeking)	English	India	Female	Yes
702	5c280f0870d93a00012110a5	94	0	smart	3.381000042	1	2.194999933	300	7000	gain	1	0	8	2.5	4195.188	21	134	1	100	India	Belgium	Unemployed (and job seeking)	English	India	Female	Yes
703	5c280f0870d93a00012110a5	95	0.204	smart	10.60599995	1	1.610999823	0	5450	gain	1	0	8	2.5	4195.188	21	134	1	100	India	Belgium	Unemployed (and job seeking)	English	India	Female	Yes
704	5c280f0870d93a00012110a5	96	0.397	smart	6.35800004	1	9.587999821	300	8650	gain	1	0	8	2.5	4195.188	21	134	1	100	India	Belgium	Unemployed (and job seeking)	English	India	Female	Yes
705	5c6dd18f4e08ad00018cc5f6	1	0.109	responsible	3.066999912	1	1.01699996	300	4800	gain	0	1	10	2.375	3791.682	26	272	0	100	Greece	Greece	Unemployed (and job seeking)	Greek	Greece	Male	No
706	5c6dd18f4e08ad00018cc5f6	100	0.34	smart	23.92700005	0	7.447999954	100	13750	gain	1	0	10	2.375	3791.682	26	272	0	100	Greece	Greece	Unemployed (and job seeking)	Greek	Greece	Male	No
707	5c6dd18f4e08ad00018cc5f6	101	0.266	smart	8.892999887	0	11.22900009	100	800	gain	0	0	10	2.375	3791.682	26	272	0	100	Greece	Greece	Unemployed (and job seeking)	Greek	Greece	Male	No
708	5c6dd18f4e08ad00018cc5f6	103	0.269	smart	7.635999918	1	14.56399989	0	1500	gain	1	0	10	2.375	3791.682	26	272	0	100	Greece	Greece	Unemployed (and job seeking)	Greek	Greece	Male	No
709	5c6dd18f4e08ad00018cc5f6	105	0	smart	5.644999743	1	1.792999983	300	1800	gain	0	0	10	2.375	3791.682	26	272	0	100	Greece	Greece	Unemployed (and job seeking)	Greek	Greece	Male	No
710	5c6dd18f4e08ad00018cc5f6	110	0.118	smart	561.0519998	1	4.549999952	300	15050	gain	0	0	10	2.375	3791.682	26	272	0	100	Greece	Greece	Unemployed (and job seeking)	Greek	Greece	Male	No
711	5c6dd18f4e08ad00018cc5f6	112	0.067	smart	3.218999863	0	7.500999928	100	13150	gain	1	0	10	2.375	3791.682	26	272	0	100	Greece	Greece	Unemployed (and job seeking)	Greek	Greece	Male	No
712	5c6dd18f4e08ad00018cc5f6	114	0.119	smart	49.38399982	1	7.180000067	300	14750	gain	1	0	10	2.375	3791.682	26	272	0	100	Greece	Greece	Unemployed (and job seeking)	Greek	Greece	Male	No
713	5c6dd18f4e08ad00018cc5f6	116	0.897	smart	4.631000042	0	3.796000004	100	5200	gain	1	0	10	2.375	3791.682	26	272	0	100	Greece	Greece	Unemployed (and job seeking)	Greek	Greece	Male	No
714	5c6dd18f4e08ad00018cc5f6	118	0.249	smart	2.322000027	1	2.928999901	0	12750	gain	0	0	10	2.375	3791.682	26	272	0	100	Greece	Greece	Unemployed (and job seeking)	Greek	Greece	Male	No
715	5c6dd18f4e08ad00018cc5f6	119	0.937	smart	16.79999995	0	4.968999863	100	14450	gain	1	0	10	2.375	3791.682	26	272	0	100	Greece	Greece	Unemployed (and job seeking)	Greek	Greece	Male	No
716	5c6dd18f4e08ad00018cc5f6	123	0.118	smart	23.32799983	1	7.152999878	300	300	gain	1	0	10	2.375	3791.682	26	272	0	100	Greece	Greece	Unemployed (and job seeking)	Greek	Greece	Male	No
717	5c6dd18f4e08ad00018cc5f6	13	0.924	responsible	4.420999765	1	1.822999954	0	2700	gain	0	1	10	2.375	3791.682	26	272	0	100	Greece	Greece	Unemployed (and job seeking)	Greek	Greece	Male	No
718	5c6dd18f4e08ad00018cc5f6	130	0.167	smart	3.696000099	1	1.548000097	300	9750	gain	1	0	10	2.375	3791.682	26	272	0	100	Greece	Greece	Unemployed (and job seeking)	Greek	Greece	Male	No
719	5c6dd18f4e08ad00018cc5f6	133	0.83	smart	7.069999933	0	6.069999933	100	7100	gain	0	0	10	2.375	3791.682	26	272	0	100	Greece	Greece	Unemployed (and job seeking)	Greek	Greece	Male	No
720	5c6dd18f4e08ad00018cc5f6	135	0.933	smart	5.098999739	1	4.460999966	0	700	gain	1	0	10	2.375	3791.682	26	272	0	100	Greece	Greece	Unemployed (and job seeking)	Greek	Greece	Male	No
721	5c6dd18f4e08ad00018cc5f6	138	0.099	smart	13.45499992	0	20.7809999	100	700	gain	0	0	10	2.375	3791.682	26	272	0	100	Greece	Greece	Unemployed (and job seeking)	Greek	Greece	Male	No
722	5c6dd18f4e08ad00018cc5f6	14	0.892	responsible	6.019999743	1	4.798999786	0	1100	gain	1	1	10	2.375	3791.682	26	272	0	100	Greece	Greece	Unemployed (and job seeking)	Greek	Greece	Male	No
723	5c6dd18f4e08ad00018cc5f6	141	0.148	smart	0.869999886	1	0.861999989	300	10650	gain	1	0	10	2.375	3791.682	26	272	0	100	Greece	Greece	Unemployed (and job seeking)	Greek	Greece	Male	No
724	5c6dd18f4e08ad00018cc5f6	142	0.174	smart	3.445999861	1	5.748999834	300	3000	gain	0	0	10	2.375	3791.682	26	272	0	100	Greece	Greece	Unemployed (and job seeking)	Greek	Greece	Male	No
725	5c6dd18f4e08ad00018cc5f6	148	0.084	smart	2.395999908	1	12.10099983	300	3300	gain	1	0	10	2.375	3791.682	26	272	0	100	Greece	Greece	Unemployed (and job seeking)	Greek	Greece	Male	No
726	5c6dd18f4e08ad00018cc5f6	149	0.13	smart	7.312999964	1	2.281999826	300	8300	gain	1	0	10	2.375	3791.682	26	272	0	100	Greece	Greece	Unemployed (and job seeking)	Greek	Greece	Male	No
727	5c6dd18f4e08ad00018cc5f6	15	0.999	responsible	3.347999811	0	6.263000011	100	12350	gain	0	1	10	2.375	3791.682	26	272	0	100	Greece	Greece	Unemployed (and job seeking)	Greek	Greece	Male	No
728	5c6dd18f4e08ad00018cc5f6	151	0.137	smart	2.306999922	1	3.661999941	300	9300	gain	1	0	10	2.375	3791.682	26	272	0	100	Greece	Greece	Unemployed (and job seeking)	Greek	Greece	Male	No
729	5c6dd18f4e08ad00018cc5f6	152	0.142	smart	6.320999861	1	2.128999949	300	8000	gain	1	0	10	2.375	3791.682	26	272	0	100	Greece	Greece	Unemployed (and job seeking)	Greek	Greece	Male	No
730	5c6dd18f4e08ad00018cc5f6	154	0	smart	4.296999931	1	5.125999928	300	12150	gain	1	0	10	2.375	3791.682	26	272	0	100	Greece	Greece	Unemployed (and job seeking)	Greek	Greece	Male	No
731	5c6dd18f4e08ad00018cc5f6	16	0.87	responsible	1.796000004	1	4.013999939	0	12750	gain	1	1	10	2.375	3791.682	26	272	0	100	Greece	Greece	Unemployed (and job seeking)	Greek	Greece	Male	No
732	5c6dd18f4e08ad00018cc5f6	18	0	responsible	4.896999836	1	1.659999847	150	3750	gain	0	1	10	2.375	3791.682	26	272	0	100	Greece	Greece	Unemployed (and job seeking)	Greek	Greece	Male	No
733	5c6dd18f4e08ad00018cc5f6	19	0.851	responsible	9.653999805	1	1.910999775	0	3000	gain	0	1	10	2.375	3791.682	26	272	0	100	Greece	Greece	Unemployed (and job seeking)	Greek	Greece	Male	No
734	5c6dd18f4e08ad00018cc5f6	2	0.174	responsible	182.865	1	0.809999943	300	14050	gain	0	1	10	2.375	3791.682	26	272	0	100	Greece	Greece	Unemployed (and job seeking)	Greek	Greece	Male	No
735	5c6dd18f4e08ad00018cc5f6	20	0.939	responsible	4.684000015	1	1.171999693	0	8000	gain	1	1	10	2.375	3791.682	26	272	0	100	Greece	Greece	Unemployed (and job seeking)	Greek	Greece	Male	No
736	5c6dd18f4e08ad00018cc5f6	21	0.694	responsible	5.249999762	1	1.353999853	0	3900	gain	0	1	10	2.375	3791.682	26	272	0	100	Greece	Greece	Unemployed (and job seeking)	Greek	Greece	Male	No
737	5c6dd18f4e08ad00018cc5f6	22	0.092	responsible	2.115999937	1	1.213999987	300	3600	gain	1	1	10	2.375	3791.682	26	272	0	100	Greece	Greece	Unemployed (and job seeking)	Greek	Greece	Male	No
738	5c6dd18f4e08ad00018cc5f6	23	0	responsible	2.161999941	1	0.717999935	300	10350	gain	1	1	10	2.375	3791.682	26	272	0	100	Greece	Greece	Unemployed (and job seeking)	Greek	Greece	Male	No
739	5c6dd18f4e08ad00018cc5f6	24	0.848	responsible	2.286999941	1	1.715999842	300	11700	gain	1	1	10	2.375	3791.682	26	272	0	100	Greece	Greece	Unemployed (and job seeking)	Greek	Greece	Male	No
740	5c6dd18f4e08ad00018cc5f6	25	0.858	responsible	3.703999996	1	4.812000036	0	6150	gain	1	1	10	2.375	3791.682	26	272	0	100	Greece	Greece	Unemployed (and job seeking)	Greek	Greece	Male	No
741	5c6dd18f4e08ad00018cc5f6	26	0	responsible	4.863999844	1	9.479000092	300	600	gain	1	1	10	2.375	3791.682	26	272	0	100	Greece	Greece	Unemployed (and job seeking)	Greek	Greece	Male	No
742	5c6dd18f4e08ad00018cc5f6	27	0	responsible	5.962999821	1	0.818999767	300	12650	gain	0	1	10	2.375	3791.682	26	272	0	100	Greece	Greece	Unemployed (and job seeking)	Greek	Greece	Male	No
743	5c6dd18f4e08ad00018cc5f6	28	0.999	responsible	4.046000004	1	1.062000036	0	6150	gain	1	1	10	2.375	3791.682	26	272	0	100	Greece	Greece	Unemployed (and job seeking)	Greek	Greece	Male	No
744	5c6dd18f4e08ad00018cc5f6	29	0.534	responsible	3.148999929	1	3.361000061	300	10050	gain	0	1	10	2.375	3791.682	26	272	0	100	Greece	Greece	Unemployed (and job seeking)	Greek	Greece	Male	No
745	5c6dd18f4e08ad00018cc5f6	31	0.204	random	2.84499979	1	1.562000036	300	9000	gain	1	0	10	2.375	3791.682	26	272	0	100	Greece	Greece	Unemployed (and job seeking)	Greek	Greece	Male	No
746	5c6dd18f4e08ad00018cc5f6	35	0.108	random	29.2019999	1	8.957000017	300	1100	gain	0	0	10	2.375	3791.682	26	272	0	100	Greece	Greece	Unemployed (and job seeking)	Greek	Greece	Male	No
747	5c6dd18f4e08ad00018cc5f6	36	0.227	random	10.14699984	1	5.013000011	300	13550	gain	0	0	10	2.375	3791.682	26	272	0	100	Greece	Greece	Unemployed (and job seeking)	Greek	Greece	Male	No
748	5c6dd18f4e08ad00018cc5f6	39	0.065	random	10.36299992	1	5.188999891	300	8700	gain	1	0	10	2.375	3791.682	26	272	0	100	Greece	Greece	Unemployed (and job seeking)	Greek	Greece	Male	No
749	5c6dd18f4e08ad00018cc5f6	40	0.152	random	3.872999907	0	3.147000074	100	8400	gain	0	0	10	2.375	3791.682	26	272	0	100	Greece	Greece	Unemployed (and job seeking)	Greek	Greece	Male	No
750	5c6dd18f4e08ad00018cc5f6	43	0.85	random	2.350999832	0	4.354000092	100	12250	gain	0	0	10	2.375	3791.682	26	272	0	100	Greece	Greece	Unemployed (and job seeking)	Greek	Greece	Male	No
751	5c6dd18f4e08ad00018cc5f6	47	0.062	random	2.971999884	1	8.229999781	300	2550	gain	0	0	10	2.375	3791.682	26	272	0	100	Greece	Greece	Unemployed (and job seeking)	Greek	Greece	Male	No
752	5c6dd18f4e08ad00018cc5f6	48	0.845	random	1.852999926	1	2.569999933	0	6150	gain	1	0	10	2.375	3791.682	26	272	0	100	Greece	Greece	Unemployed (and job seeking)	Greek	Greece	Male	No
753	5c6dd18f4e08ad00018cc5f6	5	0.101	responsible	6.046000004	1	0.960999966	300	6000	gain	0	1	10	2.375	3791.682	26	272	0	100	Greece	Greece	Unemployed (and job seeking)	Greek	Greece	Male	No
754	5c6dd18f4e08ad00018cc5f6	53	0.953	random	6.799999952	1	19.58999991	0	3900	gain	0	0	10	2.375	3791.682	26	272	0	100	Greece	Greece	Unemployed (and job seeking)	Greek	Greece	Male	No
755	5c6dd18f4e08ad00018cc5f6	54	0.081	random	9.178999901	1	5.11199975	300	6600	gain	1	0	10	2.375	3791.682	26	272	0	100	Greece	Greece	Unemployed (and job seeking)	Greek	Greece	Male	No
756	5c6dd18f4e08ad00018cc5f6	55	0.965	random	3.287999868	1	2.767999887	0	7100	gain	1	0	10	2.375	3791.682	26	272	0	100	Greece	Greece	Unemployed (and job seeking)	Greek	Greece	Male	No
757	5c6dd18f4e08ad00018cc5f6	56	0	random	7.299000025	1	3.121999741	300	13050	gain	1	0	10	2.375	3791.682	26	272	0	100	Greece	Greece	Unemployed (and job seeking)	Greek	Greece	Male	No
758	5c6dd18f4e08ad00018cc5f6	59	0.153	random	8.553999901	1	5.913999796	300	10950	gain	0	0	10	2.375	3791.682	26	272	0	100	Greece	Greece	Unemployed (and job seeking)	Greek	Greece	Male	No
759	5c6dd18f4e08ad00018cc5f6	60	0.684	random	15.60599995	1	1.961999893	0	12750	gain	1	0	10	2.375	3791.682	26	272	0	100	Greece	Greece	Unemployed (and job seeking)	Greek	Greece	Male	No
760	5c6dd18f4e08ad00018cc5f6	61	0	random	17.91899991	1	6.381000042	300	1400	gain	1	0	10	2.375	3791.682	26	272	0	100	Greece	Greece	Unemployed (and job seeking)	Greek	Greece	Male	No
761	5c6dd18f4e08ad00018cc5f6	63	0.735	random	8.546000004	1	14.52200007	300	7700	gain	1	0	10	2.375	3791.682	26	272	0	100	Greece	Greece	Unemployed (and job seeking)	Greek	Greece	Male	No
762	5c6dd18f4e08ad00018cc5f6	64	0	random	6.630000114	1	2.355999708	300	11250	gain	0	0	10	2.375	3791.682	26	272	0	100	Greece	Greece	Unemployed (and job seeking)	Greek	Greece	Male	No
763	5c6dd18f4e08ad00018cc5f6	65	0.921	random	22.58899999	0	3.187999964	100	12750	gain	0	0	10	2.375	3791.682	26	272	0	100	Greece	Greece	Unemployed (and job seeking)	Greek	Greece	Male	No
764	5c6dd18f4e08ad00018cc5f6	67	0.349	random	4.253999949	0	12.12799978	100	1500	gain	1	0	10	2.375	3791.682	26	272	0	100	Greece	Greece	Unemployed (and job seeking)	Greek	Greece	Male	No
765	5c6dd18f4e08ad00018cc5f6	68	0.823	random	6.661999941	0	1.545999765	100	5700	gain	1	0	10	2.375	3791.682	26	272	0	100	Greece	Greece	Unemployed (and job seeking)	Greek	Greece	Male	No
766	5c6dd18f4e08ad00018cc5f6	69	0.828	random	3.799999952	1	11.33299994	0	2550	gain	0	0	10	2.375	3791.682	26	272	0	100	Greece	Greece	Unemployed (and job seeking)	Greek	Greece	Male	No
767	5c6dd18f4e08ad00018cc5f6	7	0.792	responsible	7.395999908	1	3.90199995	300	2100	gain	0	1	10	2.375	3791.682	26	272	0	100	Greece	Greece	Unemployed (and job seeking)	Greek	Greece	Male	No
768	5c6dd18f4e08ad00018cc5f6	71	0.148	random	19.8599999	0	14.54899979	100	13650	gain	1	0	10	2.375	3791.682	26	272	0	100	Greece	Greece	Unemployed (and job seeking)	Greek	Greece	Male	No
769	5c6dd18f4e08ad00018cc5f6	73	0.328	random	4.931999922	1	7.875	0	12750	gain	0	0	10	2.375	3791.682	26	272	0	100	Greece	Greece	Unemployed (and job seeking)	Greek	Greece	Male	No
770	5c6dd18f4e08ad00018cc5f6	75	0.164	random	2.430000067	1	2.546000004	300	4500	gain	1	0	10	2.375	3791.682	26	272	0	100	Greece	Greece	Unemployed (and job seeking)	Greek	Greece	Male	No
771	5c6dd18f4e08ad00018cc5f6	76	0.159	random	8.756000042	1	1.633999825	300	14350	gain	1	0	10	2.375	3791.682	26	272	0	100	Greece	Greece	Unemployed (and job seeking)	Greek	Greece	Male	No
772	5c6dd18f4e08ad00018cc5f6	77	0	random	2.680000067	1	1.996999741	300	7400	gain	1	0	10	2.375	3791.682	26	272	0	100	Greece	Greece	Unemployed (and job seeking)	Greek	Greece	Male	No
773	5c6dd18f4e08ad00018cc5f6	78	0.742	random	5.18599987	1	5.279000044	0	6150	gain	1	0	10	2.375	3791.682	26	272	0	100	Greece	Greece	Unemployed (and job seeking)	Greek	Greece	Male	No
774	5c6dd18f4e08ad00018cc5f6	79	0.181	random	2.723999977	1	6.121000051	0	4200	gain	1	0	10	2.375	3791.682	26	272	0	100	Greece	Greece	Unemployed (and job seeking)	Greek	Greece	Male	No
775	5c6dd18f4e08ad00018cc5f6	83	0.135	random	2.101999998	1	4.499000072	300	5600	gain	1	0	10	2.375	3791.682	26	272	0	100	Greece	Greece	Unemployed (and job seeking)	Greek	Greece	Male	No
776	5c6dd18f4e08ad00018cc5f6	84	0.691	random	2.91899991	1	17.43199992	0	1100	gain	1	0	10	2.375	3791.682	26	272	0	100	Greece	Greece	Unemployed (and job seeking)	Greek	Greece	Male	No
777	5c6dd18f4e08ad00018cc5f6	85	0.611	smart	5.519999981	0	15.18099999	100	7000	gain	0	0	10	2.375	3791.682	26	272	0	100	Greece	Greece	Unemployed (and job seeking)	Greek	Greece	Male	No
778	5c6dd18f4e08ad00018cc5f6	86	0.073	smart	8.20299983	1	3.064999819	300	4200	gain	1	0	10	2.375	3791.682	26	272	0	100	Greece	Greece	Unemployed (and job seeking)	Greek	Greece	Male	No
779	5c6dd18f4e08ad00018cc5f6	89	0.866	smart	8.95299983	1	2.872999907	0	10650	gain	1	0	10	2.375	3791.682	26	272	0	100	Greece	Greece	Unemployed (and job seeking)	Greek	Greece	Male	No
780	5c6dd18f4e08ad00018cc5f6	9	0.924	responsible	7.328999996	1	15.36299992	0	9750	gain	1	1	10	2.375	3791.682	26	272	0	100	Greece	Greece	Unemployed (and job seeking)	Greek	Greece	Male	No
781	5c6dd18f4e08ad00018cc5f6	90	0.224	smart	8.914000034	0	13.09499979	100	13250	gain	0	0	10	2.375	3791.682	26	272	0	100	Greece	Greece	Unemployed (and job seeking)	Greek	Greece	Male	No
782	5c6dd18f4e08ad00018cc5f6	93	0.762	smart	5.934000015	1	0.957999945	150	6300	gain	1	0	10	2.375	3791.682	26	272	0	100	Greece	Greece	Unemployed (and job seeking)	Greek	Greece	Male	No
783	5c6dd18f4e08ad00018cc5f6	95	0.111	smart	6.303999901	0	4.065000057	100	5300	gain	0	0	10	2.375	3791.682	26	272	0	100	Greece	Greece	Unemployed (and job seeking)	Greek	Greece	Male	No
784	5c6dd18f4e08ad00018cc5f6	98	0.72	smart	4.897000074	1	6.078999996	0	12750	gain	0	0	10	2.375	3791.682	26	272	0	100	Greece	Greece	Unemployed (and job seeking)	Greek	Greece	Male	No
785	5c6dd18f4e08ad00018cc5f6	99	0	smart	7.461999893	1	8.585999966	300	6900	gain	1	0	10	2.375	3791.682	26	272	0	100	Greece	Greece	Unemployed (and job seeking)	Greek	Greece	Male	No
786	5c86d4596ef9740017749ae4	0	0.886	responsible	1.459000111	1	0.75	0	4200	gain	1	1	10	2.875	2243.615	26	24	0	100	Poland	Poland	Full-Time	Polish	Poland	Male	Yes
787	5c86d4596ef9740017749ae4	1	0.271	responsible	2.365999937	1	1.630999804	300	7050	gain	1	1	10	2.875	2243.615	26	24	0	100	Poland	Poland	Full-Time	Polish	Poland	Male	Yes
788	5c86d4596ef9740017749ae4	100	0	smart	1.770999908	1	4.07400012	300	8550	gain	1	0	10	2.875	2243.615	26	24	0	100	Poland	Poland	Full-Time	Polish	Poland	Male	Yes
789	5c86d4596ef9740017749ae4	102	0.147	smart	2.215999842	1	2.296999931	300	9450	gain	1	0	10	2.875	2243.615	26	24	0	100	Poland	Poland	Full-Time	Polish	Poland	Male	Yes
790	5c86d4596ef9740017749ae4	104	0.236	smart	1.525000095	1	1.575999975	300	15100	gain	1	0	10	2.875	2243.615	26	24	0	100	Poland	Poland	Full-Time	Polish	Poland	Male	Yes
791	5c86d4596ef9740017749ae4	106	0.1	smart	5.269000053	1	4.103000164	300	8250	gain	0	0	10	2.875	2243.615	26	24	0	100	Poland	Poland	Full-Time	Polish	Poland	Male	Yes
792	5c86d4596ef9740017749ae4	107	0.189	smart	1.300000191	1	3.453999996	0	6450	gain	1	0	10	2.875	2243.615	26	24	0	100	Poland	Poland	Full-Time	Polish	Poland	Male	Yes
793	5c86d4596ef9740017749ae4	11	0	responsible	2.715000153	1	1.279000044	300	3500	gain	1	1	10	2.875	2243.615	26	24	0	100	Poland	Poland	Full-Time	Polish	Poland	Male	Yes
794	5c86d4596ef9740017749ae4	111	0.032	smart	1.493000031	1	1.404000044	300	16000	gain	1	0	10	2.875	2243.615	26	24	0	100	Poland	Poland	Full-Time	Polish	Poland	Male	Yes
795	5c86d4596ef9740017749ae4	112	0.133	smart	4.847000122	1	7.055999994	300	6750	gain	0	0	10	2.875	2243.615	26	24	0	100	Poland	Poland	Full-Time	Polish	Poland	Male	Yes
796	5c86d4596ef9740017749ae4	114	0.068	smart	3.628000021	1	6.553999901	150	16150	gain	0	0	10	2.875	2243.615	26	24	0	100	Poland	Poland	Full-Time	Polish	Poland	Male	Yes
797	5c86d4596ef9740017749ae4	117	0	smart	2.164000034	1	0.944000006	300	14800	gain	1	0	10	2.875	2243.615	26	24	0	100	Poland	Poland	Full-Time	Polish	Poland	Male	Yes
798	5c86d4596ef9740017749ae4	118	0.048	smart	1.842000008	1	2.54399991	0	7350	gain	1	0	10	2.875	2243.615	26	24	0	100	Poland	Poland	Full-Time	Polish	Poland	Male	Yes
799	5c86d4596ef9740017749ae4	119	0.045	smart	2.91899991	1	5.483999968	300	4950	gain	1	0	10	2.875	2243.615	26	24	0	100	Poland	Poland	Full-Time	Polish	Poland	Male	Yes
800	5c86d4596ef9740017749ae4	12	0.893	responsible	1.894999981	1	3.708999872	0	6750	gain	1	1	10	2.875	2243.615	26	24	0	100	Poland	Poland	Full-Time	Polish	Poland	Male	Yes
801	5c86d4596ef9740017749ae4	122	0	smart	1.078999996	1	0.929999828	300	12300	gain	1	0	10	2.875	2243.615	26	24	0	100	Poland	Poland	Full-Time	Polish	Poland	Male	Yes
802	5c86d4596ef9740017749ae4	124	0.243	smart	10.51400018	1	8.786999941	150	2200	gain	0	0	10	2.875	2243.615	26	24	0	100	Poland	Poland	Full-Time	Polish	Poland	Male	Yes
803	5c86d4596ef9740017749ae4	125	0.049	smart	0.854000092	1	3.565999985	300	7650	gain	1	0	10	2.875	2243.615	26	24	0	100	Poland	Poland	Full-Time	Polish	Poland	Male	Yes
804	5c86d4596ef9740017749ae4	128	0	smart	1.572000027	1	1.28399992	300	6150	gain	1	0	10	2.875	2243.615	26	24	0	100	Poland	Poland	Full-Time	Polish	Poland	Male	Yes
805	5c86d4596ef9740017749ae4	129	0.134	smart	3.573999882	1	3.016000032	0	7950	gain	0	0	10	2.875	2243.615	26	24	0	100	Poland	Poland	Full-Time	Polish	Poland	Male	Yes
806	5c86d4596ef9740017749ae4	130	0	smart	1.719000101	1	1.81099987	300	7350	gain	1	0	10	2.875	2243.615	26	24	0	100	Poland	Poland	Full-Time	Polish	Poland	Male	Yes
807	5c86d4596ef9740017749ae4	131	0.096	smart	5.578000069	1	4.855000019	300	2500	gain	1	0	10	2.875	2243.615	26	24	0	100	Poland	Poland	Full-Time	Polish	Poland	Male	Yes
808	5c86d4596ef9740017749ae4	132	0	smart	8.148999929	1	3.340999842	150	2050	gain	1	0	10	2.875	2243.615	26	24	0	100	Poland	Poland	Full-Time	Polish	Poland	Male	Yes
809	5c86d4596ef9740017749ae4	133	0.063	smart	6.683000088	1	24.29200006	300	1000	gain	1	0	10	2.875	2243.615	26	24	0	100	Poland	Poland	Full-Time	Polish	Poland	Male	Yes
810	5c86d4596ef9740017749ae4	134	0	smart	2.358999968	1	3.13499999	300	10200	gain	1	0	10	2.875	2243.615	26	24	0	100	Poland	Poland	Full-Time	Polish	Poland	Male	Yes
811	5c86d4596ef9740017749ae4	135	0	smart	3.358999968	1	1.045000076	300	3800	gain	1	0	10	2.875	2243.615	26	24	0	100	Poland	Poland	Full-Time	Polish	Poland	Male	Yes
812	5c86d4596ef9740017749ae4	137	0.045	smart	1.266000032	1	2.256999969	300	15400	gain	1	0	10	2.875	2243.615	26	24	0	100	Poland	Poland	Full-Time	Polish	Poland	Male	Yes
813	5c86d4596ef9740017749ae4	138	0.225	smart	11.546	1	31.22099996	300	300	gain	1	0	10	2.875	2243.615	26	24	0	100	Poland	Poland	Full-Time	Polish	Poland	Male	Yes
814	5c86d4596ef9740017749ae4	139	0.143	smart	3.760999918	1	15.19499993	300	4200	gain	1	0	10	2.875	2243.615	26	24	0	100	Poland	Poland	Full-Time	Polish	Poland	Male	Yes
815	5c86d4596ef9740017749ae4	14	0.227	responsible	2.00999999	1	0.575999975	300	7950	gain	0	1	10	2.875	2243.615	26	24	0	100	Poland	Poland	Full-Time	Polish	Poland	Male	Yes
816	5c86d4596ef9740017749ae4	140	0.23	smart	2.299000025	1	7.294000149	300	5400	gain	0	0	10	2.875	2243.615	26	24	0	100	Poland	Poland	Full-Time	Polish	Poland	Male	Yes
817	5c86d4596ef9740017749ae4	15	0.186	responsible	2.579999924	1	0.599999905	300	13900	gain	1	1	10	2.875	2243.615	26	24	0	100	Poland	Poland	Full-Time	Polish	Poland	Male	Yes
818	5c86d4596ef9740017749ae4	16	0.069	responsible	5.842000008	1	1.154000044	300	11700	gain	0	1	10	2.875	2243.615	26	24	0	100	Poland	Poland	Full-Time	Polish	Poland	Male	Yes
819	5c86d4596ef9740017749ae4	17	0.999	responsible	1.544000149	1	0.762000084	0	12600	gain	0	1	10	2.875	2243.615	26	24	0	100	Poland	Poland	Full-Time	Polish	Poland	Male	Yes
820	5c86d4596ef9740017749ae4	18	0.043	responsible	2.117999792	1	0.808000088	300	6450	gain	1	1	10	2.875	2243.615	26	24	0	100	Poland	Poland	Full-Time	Polish	Poland	Male	Yes
821	5c86d4596ef9740017749ae4	19	0.811	responsible	4.328999996	1	0.782000065	0	9450	gain	0	1	10	2.875	2243.615	26	24	0	100	Poland	Poland	Full-Time	Polish	Poland	Male	Yes
822	5c86d4596ef9740017749ae4	20	0.138	responsible	4.765999794	1	1.062999964	300	9000	gain	1	1	10	2.875	2243.615	26	24	0	100	Poland	Poland	Full-Time	Polish	Poland	Male	Yes
823	5c86d4596ef9740017749ae4	22	0.999	responsible	2.318000078	1	4.083999872	0	7350	gain	0	1	10	2.875	2243.615	26	24	0	100	Poland	Poland	Full-Time	Polish	Poland	Male	Yes
824	5c86d4596ef9740017749ae4	27	0.999	responsible	2.122999907	1	3.934999943	0	9600	gain	1	1	10	2.875	2243.615	26	24	0	100	Poland	Poland	Full-Time	Polish	Poland	Male	Yes
825	5c86d4596ef9740017749ae4	28	0.047	responsible	2.638999939	1	11.31700015	300	1900	gain	1	1	10	2.875	2243.615	26	24	0	100	Poland	Poland	Full-Time	Polish	Poland	Male	Yes
826	5c86d4596ef9740017749ae4	29	0.061	responsible	2.661000013	1	2.342000008	150	5850	gain	0	1	10	2.875	2243.615	26	24	0	100	Poland	Poland	Full-Time	Polish	Poland	Male	Yes
827	5c86d4596ef9740017749ae4	31	0.813	random	39.06999993	1	11.52599978	0	1900	gain	0	0	10	2.875	2243.615	26	24	0	100	Poland	Poland	Full-Time	Polish	Poland	Male	Yes
828	5c86d4596ef9740017749ae4	36	0.311	random	2.22300005	1	8.071000099	0	13500	gain	0	0	10	2.875	2243.615	26	24	0	100	Poland	Poland	Full-Time	Polish	Poland	Male	Yes
829	5c86d4596ef9740017749ae4	37	0.928	random	2.93599987	1	6.299000025	0	2900	gain	0	0	10	2.875	2243.615	26	24	0	100	Poland	Poland	Full-Time	Polish	Poland	Male	Yes
830	5c86d4596ef9740017749ae4	4	0.209	responsible	6.217000008	1	4.836999893	150	3050	gain	0	1	10	2.875	2243.615	26	24	0	100	Poland	Poland	Full-Time	Polish	Poland	Male	Yes
831	5c86d4596ef9740017749ae4	40	0	random	4.981000185	1	2.345999956	300	15700	gain	1	0	10	2.875	2243.615	26	24	0	100	Poland	Poland	Full-Time	Polish	Poland	Male	Yes
832	5c86d4596ef9740017749ae4	44	0.836	random	1.540999889	1	3.802999973	0	9000	gain	0	0	10	2.875	2243.615	26	24	0	100	Poland	Poland	Full-Time	Polish	Poland	Male	Yes
833	5c86d4596ef9740017749ae4	46	0.265	random	8.036000013	0	1.92200017	100	13600	gain	1	0	10	2.875	2243.615	26	24	0	100	Poland	Poland	Full-Time	Polish	Poland	Male	Yes
834	5c86d4596ef9740017749ae4	49	0.72	random	1.815999985	1	1.110999823	0	14500	gain	1	0	10	2.875	2243.615	26	24	0	100	Poland	Poland	Full-Time	Polish	Poland	Male	Yes
835	5c86d4596ef9740017749ae4	50	0.955	random	1.597000122	1	0.70600009	0	14800	gain	0	0	10	2.875	2243.615	26	24	0	100	Poland	Poland	Full-Time	Polish	Poland	Male	Yes
836	5c86d4596ef9740017749ae4	52	0	random	10.73099995	1	0.59499979	300	16600	gain	1	0	10	2.875	2243.615	26	24	0	100	Poland	Poland	Full-Time	Polish	Poland	Male	Yes
837	5c86d4596ef9740017749ae4	54	0.821	random	2.8349998	1	5.503999949	0	13900	gain	0	0	10	2.875	2243.615	26	24	0	100	Poland	Poland	Full-Time	Polish	Poland	Male	Yes
838	5c86d4596ef9740017749ae4	55	0.756	random	3.916999817	1	4.312000036	0	11700	gain	0	0	10	2.875	2243.615	26	24	0	100	Poland	Poland	Full-Time	Polish	Poland	Male	Yes
839	5c86d4596ef9740017749ae4	57	0.056	random	1.911000013	1	2.515000105	150	10350	gain	1	0	10	2.875	2243.615	26	24	0	100	Poland	Poland	Full-Time	Polish	Poland	Male	Yes
840	5c86d4596ef9740017749ae4	58	0.774	random	3.701000214	0	5.03399992	100	2600	gain	0	0	10	2.875	2243.615	26	24	0	100	Poland	Poland	Full-Time	Polish	Poland	Male	Yes
841	5c86d4596ef9740017749ae4	6	0	responsible	1.986999989	1	0.875999928	300	12900	gain	1	1	10	2.875	2243.615	26	24	0	100	Poland	Poland	Full-Time	Polish	Poland	Male	Yes
842	5c86d4596ef9740017749ae4	60	0	random	13.11400008	1	2.971000195	300	2900	gain	1	0	10	2.875	2243.615	26	24	0	100	Poland	Poland	Full-Time	Polish	Poland	Male	Yes
843	5c86d4596ef9740017749ae4	63	0.672	random	8.076999903	1	9.520000219	300	5700	gain	0	0	10	2.875	2243.615	26	24	0	100	Poland	Poland	Full-Time	Polish	Poland	Male	Yes
844	5c86d4596ef9740017749ae4	64	0.721	random	3.389000177	1	2.441000223	0	3800	gain	1	0	10	2.875	2243.615	26	24	0	100	Poland	Poland	Full-Time	Polish	Poland	Male	Yes
845	5c86d4596ef9740017749ae4	67	0.118	random	9.91899991	1	14.329	300	700	gain	1	0	10	2.875	2243.615	26	24	0	100	Poland	Poland	Full-Time	Polish	Poland	Male	Yes
846	5c86d4596ef9740017749ae4	69	0.056	random	2.344000101	1	3.912999868	150	13500	gain	0	0	10	2.875	2243.615	26	24	0	100	Poland	Poland	Full-Time	Polish	Poland	Male	Yes
847	5c86d4596ef9740017749ae4	7	0	responsible	0.778999805	1	0.423999786	300	14500	gain	1	1	10	2.875	2243.615	26	24	0	100	Poland	Poland	Full-Time	Polish	Poland	Male	Yes
848	5c86d4596ef9740017749ae4	72	0	random	1.718000174	1	2.000999928	300	12000	gain	0	0	10	2.875	2243.615	26	24	0	100	Poland	Poland	Full-Time	Polish	Poland	Male	Yes
849	5c86d4596ef9740017749ae4	74	0	random	1.298000097	1	1.835999966	300	10650	gain	1	0	10	2.875	2243.615	26	24	0	100	Poland	Poland	Full-Time	Polish	Poland	Male	Yes
850	5c86d4596ef9740017749ae4	75	0.831	random	10.796	1	10.26099992	0	1900	gain	0	0	10	2.875	2243.615	26	24	0	100	Poland	Poland	Full-Time	Polish	Poland	Male	Yes
851	5c86d4596ef9740017749ae4	76	0.135	random	12.6190002	1	5.924000025	300	1300	gain	1	0	10	2.875	2243.615	26	24	0	100	Poland	Poland	Full-Time	Polish	Poland	Male	Yes
852	5c86d4596ef9740017749ae4	77	0.174	random	2.394999981	1	5.388999939	300	4650	gain	1	0	10	2.875	2243.615	26	24	0	100	Poland	Poland	Full-Time	Polish	Poland	Male	Yes
853	5c86d4596ef9740017749ae4	8	0.162	responsible	0.835999966	1	0.127999783	300	13200	gain	1	1	10	2.875	2243.615	26	24	0	100	Poland	Poland	Full-Time	Polish	Poland	Male	Yes
854	5c86d4596ef9740017749ae4	82	0.072	random	4.164999962	1	3.29399991	300	10950	gain	1	0	10	2.875	2243.615	26	24	0	100	Poland	Poland	Full-Time	Polish	Poland	Male	Yes
855	5c86d4596ef9740017749ae4	85	0.124	random	2.65199995	1	2.174000025	0	9450	gain	1	0	10	2.875	2243.615	26	24	0	100	Poland	Poland	Full-Time	Polish	Poland	Male	Yes
856	5c86d4596ef9740017749ae4	86	0.098	random	2.253000021	1	1.210999966	300	12600	gain	1	0	10	2.875	2243.615	26	24	0	100	Poland	Poland	Full-Time	Polish	Poland	Male	Yes
857	5c86d4596ef9740017749ae4	88	0.844	random	12.45700002	0	5.863999844	100	3900	gain	0	0	10	2.875	2243.615	26	24	0	100	Poland	Poland	Full-Time	Polish	Poland	Male	Yes
858	5c86d4596ef9740017749ae4	9	0.051	responsible	1.072000027	1	0.111000061	0	13200	gain	1	1	10	2.875	2243.615	26	24	0	100	Poland	Poland	Full-Time	Polish	Poland	Male	Yes
859	5c86d4596ef9740017749ae4	90	0.897	random	26.47899985	0	10.33200002	100	400	gain	1	0	10	2.875	2243.615	26	24	0	100	Poland	Poland	Full-Time	Polish	Poland	Male	Yes
860	5c86d4596ef9740017749ae4	93	0.14	random	8.760999918	1	7.945999861	300	1600	gain	1	0	10	2.875	2243.615	26	24	0	100	Poland	Poland	Full-Time	Polish	Poland	Male	Yes
861	5c86d4596ef9740017749ae4	94	0.762	random	6.029000044	1	4.496999979	0	9600	gain	0	0	10	2.875	2243.615	26	24	0	100	Poland	Poland	Full-Time	Polish	Poland	Male	Yes
862	5c86d4596ef9740017749ae4	95	0.241	smart	7.964999914	1	3.950000048	300	14200	gain	0	0	10	2.875	2243.615	26	24	0	100	Poland	Poland	Full-Time	Polish	Poland	Male	Yes
863	5c86d4596ef9740017749ae4	96	0.084	smart	1.618000031	1	1.99000001	300	9900	gain	1	0	10	2.875	2243.615	26	24	0	100	Poland	Poland	Full-Time	Polish	Poland	Male	Yes
864	5c86d4596ef9740017749ae4	98	0.186	smart	3.812000036	1	3.714999914	0	5400	gain	1	0	10	2.875	2243.615	26	24	0	100	Poland	Poland	Full-Time	Polish	Poland	Male	Yes
865	5c86d4596ef9740017749ae4	99	0.058	smart	1.710999966	1	1.962000132	150	9600	gain	1	0	10	2.875	2243.615	26	24	0	100	Poland	Poland	Full-Time	Polish	Poland	Male	Yes
866	5cadfbb23b07550017e2eb90	0	0.133	responsible	21.46399999	1	1.442000151	300	8200	gain	0	1	10	2.375	4252.348	20	207	1	100	Poland	Poland	Not in paid work (e.g. homemaker', 'retired or disabled)	Polish	Poland	Male	Yes
867	5cadfbb23b07550017e2eb90	1	0.953	responsible	3.391000032	0	1.096000195	100	15150	gain	1	1	10	2.375	4252.348	20	207	1	100	Poland	Poland	Not in paid work (e.g. homemaker', 'retired or disabled)	Polish	Poland	Male	Yes
868	5cadfbb23b07550017e2eb90	100	0.168	smart	16.43200016	1	13.20099998	300	8500	gain	1	0	10	2.375	4252.348	20	207	1	100	Poland	Poland	Not in paid work (e.g. homemaker', 'retired or disabled)	Polish	Poland	Male	Yes
869	5cadfbb23b07550017e2eb90	101	0.057	smart	7.200000048	1	6.786999941	0	3000	gain	1	0	10	2.375	4252.348	20	207	1	100	Poland	Poland	Not in paid work (e.g. homemaker', 'retired or disabled)	Polish	Poland	Male	Yes
870	5cadfbb23b07550017e2eb90	103	0.178	smart	13.71099997	1	16.59800005	300	5500	gain	1	0	10	2.375	4252.348	20	207	1	100	Poland	Poland	Not in paid work (e.g. homemaker', 'retired or disabled)	Polish	Poland	Male	Yes
871	5cadfbb23b07550017e2eb90	105	0.078	smart	8.398000002	1	8.254999876	300	17550	gain	0	0	10	2.375	4252.348	20	207	1	100	Poland	Poland	Not in paid work (e.g. homemaker', 'retired or disabled)	Polish	Poland	Male	Yes
872	5cadfbb23b07550017e2eb90	107	0.145	smart	17.52900004	1	13.45800018	300	1900	gain	1	0	10	2.375	4252.348	20	207	1	100	Poland	Poland	Not in paid work (e.g. homemaker', 'retired or disabled)	Polish	Poland	Male	Yes
873	5cadfbb23b07550017e2eb90	108	0.126	smart	13.42600012	0	9.239000082	100	1000	gain	1	0	10	2.375	4252.348	20	207	1	100	Poland	Poland	Not in paid work (e.g. homemaker', 'retired or disabled)	Polish	Poland	Male	Yes
874	5cadfbb23b07550017e2eb90	11	0	responsible	2.919000149	1	4.598999977	300	6550	gain	1	1	10	2.375	4252.348	20	207	1	100	Poland	Poland	Not in paid work (e.g. homemaker', 'retired or disabled)	Polish	Poland	Male	Yes
875	5cadfbb23b07550017e2eb90	111	0.792	smart	9.197000027	1	1.930999994	0	12900	gain	0	0	10	2.375	4252.348	20	207	1	100	Poland	Poland	Not in paid work (e.g. homemaker', 'retired or disabled)	Polish	Poland	Male	Yes
876	5cadfbb23b07550017e2eb90	113	0	smart	14.43700004	1	9.671999931	300	6250	gain	1	0	10	2.375	4252.348	20	207	1	100	Poland	Poland	Not in paid work (e.g. homemaker', 'retired or disabled)	Polish	Poland	Male	Yes
877	5cadfbb23b07550017e2eb90	117	0	smart	7.654999971	1	4.84100008	300	12000	gain	1	0	10	2.375	4252.348	20	207	1	100	Poland	Poland	Not in paid work (e.g. homemaker', 'retired or disabled)	Polish	Poland	Male	Yes
878	5cadfbb23b07550017e2eb90	118	0.075	smart	6.40199995	1	16.90100002	300	300	gain	1	0	10	2.375	4252.348	20	207	1	100	Poland	Poland	Not in paid work (e.g. homemaker', 'retired or disabled)	Polish	Poland	Male	Yes
879	5cadfbb23b07550017e2eb90	12	0.999	responsible	18.94599986	0	10.73899984	100	3850	gain	0	1	10	2.375	4252.348	20	207	1	100	Poland	Poland	Not in paid work (e.g. homemaker', 'retired or disabled)	Polish	Poland	Male	Yes
880	5cadfbb23b07550017e2eb90	122	0.238	smart	15.00600004	1	10.6170001	150	6850	gain	0	0	10	2.375	4252.348	20	207	1	100	Poland	Poland	Not in paid work (e.g. homemaker', 'retired or disabled)	Polish	Poland	Male	Yes
881	5cadfbb23b07550017e2eb90	123	0.037	smart	1.49000001	1	3.187999964	300	15050	gain	1	0	10	2.375	4252.348	20	207	1	100	Poland	Poland	Not in paid work (e.g. homemaker', 'retired or disabled)	Polish	Poland	Male	Yes
882	5cadfbb23b07550017e2eb90	124	0.163	smart	4.567000151	1	12.579	300	15750	gain	1	0	10	2.375	4252.348	20	207	1	100	Poland	Poland	Not in paid work (e.g. homemaker', 'retired or disabled)	Polish	Poland	Male	Yes
883	5cadfbb23b07550017e2eb90	125	0.165	smart	8.138000011	1	3.450000048	300	18400	gain	1	0	10	2.375	4252.348	20	207	1	100	Poland	Poland	Not in paid work (e.g. homemaker', 'retired or disabled)	Polish	Poland	Male	Yes
884	5cadfbb23b07550017e2eb90	128	0.213	smart	5.828999996	1	9.001000166	300	11700	gain	1	0	10	2.375	4252.348	20	207	1	100	Poland	Poland	Not in paid work (e.g. homemaker', 'retired or disabled)	Polish	Poland	Male	Yes
885	5cadfbb23b07550017e2eb90	13	0.933	responsible	13.8039999	0	6.529000044	100	10200	gain	0	1	10	2.375	4252.348	20	207	1	100	Poland	Poland	Not in paid work (e.g. homemaker', 'retired or disabled)	Polish	Poland	Male	Yes
886	5cadfbb23b07550017e2eb90	130	0	smart	11.85100007	1	11.03399992	300	12900	gain	1	0	10	2.375	4252.348	20	207	1	100	Poland	Poland	Not in paid work (e.g. homemaker', 'retired or disabled)	Polish	Poland	Male	Yes
887	5cadfbb23b07550017e2eb90	133	0.245	smart	6.860999823	1	8.875999928	300	2700	gain	1	0	10	2.375	4252.348	20	207	1	100	Poland	Poland	Not in paid work (e.g. homemaker', 'retired or disabled)	Polish	Poland	Male	Yes
888	5cadfbb23b07550017e2eb90	134	0.075	smart	21.39300013	1	10.39299989	300	8900	gain	1	0	10	2.375	4252.348	20	207	1	100	Poland	Poland	Not in paid work (e.g. homemaker', 'retired or disabled)	Polish	Poland	Male	Yes
889	5cadfbb23b07550017e2eb90	137	0	smart	10.08299994	1	6.909000158	150	11100	gain	1	0	10	2.375	4252.348	20	207	1	100	Poland	Poland	Not in paid work (e.g. homemaker', 'retired or disabled)	Polish	Poland	Male	Yes
890	5cadfbb23b07550017e2eb90	138	0.313	smart	25.11100006	0	12.15199995	100	5050	gain	1	0	10	2.375	4252.348	20	207	1	100	Poland	Poland	Not in paid work (e.g. homemaker', 'retired or disabled)	Polish	Poland	Male	Yes
891	5cadfbb23b07550017e2eb90	14	0.085	responsible	12.83299994	1	1.677999973	300	16350	gain	0	1	10	2.375	4252.348	20	207	1	100	Poland	Poland	Not in paid work (e.g. homemaker', 'retired or disabled)	Polish	Poland	Male	Yes
892	5cadfbb23b07550017e2eb90	141	0.071	smart	16.65400004	1	5.657000065	0	10800	gain	0	0	10	2.375	4252.348	20	207	1	100	Poland	Poland	Not in paid work (e.g. homemaker', 'retired or disabled)	Polish	Poland	Male	Yes
893	5cadfbb23b07550017e2eb90	142	0	smart	8.648000002	1	5.388999939	300	10100	gain	1	0	10	2.375	4252.348	20	207	1	100	Poland	Poland	Not in paid work (e.g. homemaker', 'retired or disabled)	Polish	Poland	Male	Yes
894	5cadfbb23b07550017e2eb90	143	0.071	smart	8.641000032	1	13.62899995	300	9200	gain	1	0	10	2.375	4252.348	20	207	1	100	Poland	Poland	Not in paid work (e.g. homemaker', 'retired or disabled)	Polish	Poland	Male	Yes
895	5cadfbb23b07550017e2eb90	15	0.206	responsible	6.876000166	1	2.440999985	300	10500	gain	1	1	10	2.375	4252.348	20	207	1	100	Poland	Poland	Not in paid work (e.g. homemaker', 'retired or disabled)	Polish	Poland	Male	Yes
896	5cadfbb23b07550017e2eb90	17	0.133	responsible	24.88700008	1	11.70499992	300	3000	gain	1	1	10	2.375	4252.348	20	207	1	100	Poland	Poland	Not in paid work (e.g. homemaker', 'retired or disabled)	Polish	Poland	Male	Yes
897	5cadfbb23b07550017e2eb90	19	0.814	responsible	25.13400006	1	4.730000019	300	1450	gain	1	1	10	2.375	4252.348	20	207	1	100	Poland	Poland	Not in paid work (e.g. homemaker', 'retired or disabled)	Polish	Poland	Male	Yes
898	5cadfbb23b07550017e2eb90	2	0.075	responsible	48.85299993	1	2.095000029	300	14750	gain	0	1	10	2.375	4252.348	20	207	1	100	Poland	Poland	Not in paid work (e.g. homemaker', 'retired or disabled)	Polish	Poland	Male	Yes
899	5cadfbb23b07550017e2eb90	20	0.117	responsible	6.062999964	1	4.30700016	300	5950	gain	1	1	10	2.375	4252.348	20	207	1	100	Poland	Poland	Not in paid work (e.g. homemaker', 'retired or disabled)	Polish	Poland	Male	Yes
900	5cadfbb23b07550017e2eb90	21	0.756	responsible	11.01199985	1	4.894000053	0	8500	gain	1	1	10	2.375	4252.348	20	207	1	100	Poland	Poland	Not in paid work (e.g. homemaker', 'retired or disabled)	Polish	Poland	Male	Yes
901	5cadfbb23b07550017e2eb90	25	0.928	responsible	13.88400006	0	6.126000166	100	14450	gain	0	1	10	2.375	4252.348	20	207	1	100	Poland	Poland	Not in paid work (e.g. homemaker', 'retired or disabled)	Polish	Poland	Male	Yes
902	5cadfbb23b07550017e2eb90	28	0.207	responsible	6.898999929	1	1.811999798	300	12300	gain	1	1	10	2.375	4252.348	20	207	1	100	Poland	Poland	Not in paid work (e.g. homemaker', 'retired or disabled)	Polish	Poland	Male	Yes
903	5cadfbb23b07550017e2eb90	29	0.061	responsible	10.52499986	1	1.736000061	300	4450	gain	1	1	10	2.375	4252.348	20	207	1	100	Poland	Poland	Not in paid work (e.g. homemaker', 'retired or disabled)	Polish	Poland	Male	Yes
904	5cadfbb23b07550017e2eb90	3	0.102	responsible	3.211999893	1	4.070000172	300	15450	gain	1	1	10	2.375	4252.348	20	207	1	100	Poland	Poland	Not in paid work (e.g. homemaker', 'retired or disabled)	Polish	Poland	Male	Yes
905	5cadfbb23b07550017e2eb90	31	0.777	random	4.211999893	1	39.42600012	0	10800	gain	0	0	10	2.375	4252.348	20	207	1	100	Poland	Poland	Not in paid work (e.g. homemaker', 'retired or disabled)	Polish	Poland	Male	Yes
906	5cadfbb23b07550017e2eb90	32	0.932	random	11.80199981	0	11.87199998	100	8600	gain	0	0	10	2.375	4252.348	20	207	1	100	Poland	Poland	Not in paid work (e.g. homemaker', 'retired or disabled)	Polish	Poland	Male	Yes
907	5cadfbb23b07550017e2eb90	35	0.129	random	6.819000006	1	2.960999966	300	10800	gain	0	0	10	2.375	4252.348	20	207	1	100	Poland	Poland	Not in paid work (e.g. homemaker', 'retired or disabled)	Polish	Poland	Male	Yes
908	5cadfbb23b07550017e2eb90	36	0	random	4.254000187	1	4.065000057	300	17100	gain	1	0	10	2.375	4252.348	20	207	1	100	Poland	Poland	Not in paid work (e.g. homemaker', 'retired or disabled)	Polish	Poland	Male	Yes
909	5cadfbb23b07550017e2eb90	37	0.142	random	10.23399997	1	7.041999817	300	600	gain	1	0	10	2.375	4252.348	20	207	1	100	Poland	Poland	Not in paid work (e.g. homemaker', 'retired or disabled)	Polish	Poland	Male	Yes
910	5cadfbb23b07550017e2eb90	39	0.071	random	10.42200017	1	6.39199996	300	12600	gain	1	0	10	2.375	4252.348	20	207	1	100	Poland	Poland	Not in paid work (e.g. homemaker', 'retired or disabled)	Polish	Poland	Male	Yes
911	5cadfbb23b07550017e2eb90	4	0.958	responsible	7.924000025	1	0.719000101	0	16350	gain	0	1	10	2.375	4252.348	20	207	1	100	Poland	Poland	Not in paid work (e.g. homemaker', 'retired or disabled)	Polish	Poland	Male	Yes
912	5cadfbb23b07550017e2eb90	40	0.116	random	8.845999956	1	13.86000013	300	900	gain	1	0	10	2.375	4252.348	20	207	1	100	Poland	Poland	Not in paid work (e.g. homemaker', 'retired or disabled)	Polish	Poland	Male	Yes
913	5cadfbb23b07550017e2eb90	43	0.097	random	21.04099989	1	7.401000023	300	13300	gain	1	0	10	2.375	4252.348	20	207	1	100	Poland	Poland	Not in paid work (e.g. homemaker', 'retired or disabled)	Polish	Poland	Male	Yes
914	5cadfbb23b07550017e2eb90	5	0.792	responsible	16.07599998	0	4.131000042	100	4650	gain	1	1	10	2.375	4252.348	20	207	1	100	Poland	Poland	Not in paid work (e.g. homemaker', 'retired or disabled)	Polish	Poland	Male	Yes
915	5cadfbb23b07550017e2eb90	50	0.095	random	7.629999876	1	2.733999968	300	9500	gain	1	0	10	2.375	4252.348	20	207	1	100	Poland	Poland	Not in paid work (e.g. homemaker', 'retired or disabled)	Polish	Poland	Male	Yes
916	5cadfbb23b07550017e2eb90	52	0.95	random	4.631999969	0	8.698999882	100	13950	gain	0	0	10	2.375	4252.348	20	207	1	100	Poland	Poland	Not in paid work (e.g. homemaker', 'retired or disabled)	Polish	Poland	Male	Yes
917	5cadfbb23b07550017e2eb90	53	0.074	random	3.309999943	1	9.351999998	300	16650	gain	1	0	10	2.375	4252.348	20	207	1	100	Poland	Poland	Not in paid work (e.g. homemaker', 'retired or disabled)	Polish	Poland	Male	Yes
918	5cadfbb23b07550017e2eb90	55	0.151	random	7.611999989	1	7.458999872	300	7600	gain	1	0	10	2.375	4252.348	20	207	1	100	Poland	Poland	Not in paid work (e.g. homemaker', 'retired or disabled)	Polish	Poland	Male	Yes
919	5cadfbb23b07550017e2eb90	56	0.087	random	7.894999981	1	11.53900003	300	2200	gain	1	0	10	2.375	4252.348	20	207	1	100	Poland	Poland	Not in paid work (e.g. homemaker', 'retired or disabled)	Polish	Poland	Male	Yes
920	5cadfbb23b07550017e2eb90	58	0.871	random	13.90100002	0	6.213000059	100	18100	gain	0	0	10	2.375	4252.348	20	207	1	100	Poland	Poland	Not in paid work (e.g. homemaker', 'retired or disabled)	Polish	Poland	Male	Yes
921	5cadfbb23b07550017e2eb90	59	0.741	random	15.44899988	1	17.74099994	300	3600	gain	1	0	10	2.375	4252.348	20	207	1	100	Poland	Poland	Not in paid work (e.g. homemaker', 'retired or disabled)	Polish	Poland	Male	Yes
922	5cadfbb23b07550017e2eb90	60	0.934	random	10.78200006	0	9.371999979	100	2400	gain	0	0	10	2.375	4252.348	20	207	1	100	Poland	Poland	Not in paid work (e.g. homemaker', 'retired or disabled)	Polish	Poland	Male	Yes
923	5cadfbb23b07550017e2eb90	62	0.83	random	9.634000063	0	15.09899998	100	14350	gain	0	0	10	2.375	4252.348	20	207	1	100	Poland	Poland	Not in paid work (e.g. homemaker', 'retired or disabled)	Polish	Poland	Male	Yes
924	5cadfbb23b07550017e2eb90	64	0.07	random	3.975999832	1	4.452000141	300	9800	gain	1	0	10	2.375	4252.348	20	207	1	100	Poland	Poland	Not in paid work (e.g. homemaker', 'retired or disabled)	Polish	Poland	Male	Yes
925	5cadfbb23b07550017e2eb90	65	0.851	random	6.816999912	0	6.963000059	100	13550	gain	0	0	10	2.375	4252.348	20	207	1	100	Poland	Poland	Not in paid work (e.g. homemaker', 'retired or disabled)	Polish	Poland	Male	Yes
926	5cadfbb23b07550017e2eb90	66	0.1	random	6.440000057	1	6.701000214	0	4550	gain	1	0	10	2.375	4252.348	20	207	1	100	Poland	Poland	Not in paid work (e.g. homemaker', 'retired or disabled)	Polish	Poland	Male	Yes
927	5cadfbb23b07550017e2eb90	69	0	random	9.907999992	1	2.608999968	300	14250	gain	1	0	10	2.375	4252.348	20	207	1	100	Poland	Poland	Not in paid work (e.g. homemaker', 'retired or disabled)	Polish	Poland	Male	Yes
928	5cadfbb23b07550017e2eb90	72	0.129	random	24.06999993	1	15.29700017	300	4150	gain	1	0	10	2.375	4252.348	20	207	1	100	Poland	Poland	Not in paid work (e.g. homemaker', 'retired or disabled)	Polish	Poland	Male	Yes
929	5cadfbb23b07550017e2eb90	74	0	random	4.58100009	1	6.893000126	150	17250	gain	0	0	10	2.375	4252.348	20	207	1	100	Poland	Poland	Not in paid work (e.g. homemaker', 'retired or disabled)	Polish	Poland	Male	Yes
930	5cadfbb23b07550017e2eb90	75	0.999	random	4.24000001	0	7.860000134	100	4550	gain	0	0	10	2.375	4252.348	20	207	1	100	Poland	Poland	Not in paid work (e.g. homemaker', 'retired or disabled)	Polish	Poland	Male	Yes
931	5cadfbb23b07550017e2eb90	76	0.931	random	9.935000181	0	5.194000006	100	18500	gain	1	0	10	2.375	4252.348	20	207	1	100	Poland	Poland	Not in paid work (e.g. homemaker', 'retired or disabled)	Polish	Poland	Male	Yes
932	5cadfbb23b07550017e2eb90	78	0.102	random	5.090000153	1	3.809000015	300	4950	gain	1	0	10	2.375	4252.348	20	207	1	100	Poland	Poland	Not in paid work (e.g. homemaker', 'retired or disabled)	Polish	Poland	Male	Yes
933	5cadfbb23b07550017e2eb90	79	0.128	random	13.56900001	1	5.188000202	300	11400	gain	1	0	10	2.375	4252.348	20	207	1	100	Poland	Poland	Not in paid work (e.g. homemaker', 'retired or disabled)	Polish	Poland	Male	Yes
934	5cadfbb23b07550017e2eb90	8	0.168	responsible	21.40499997	1	1.249000072	300	7900	gain	1	1	10	2.375	4252.348	20	207	1	100	Poland	Poland	Not in paid work (e.g. homemaker', 'retired or disabled)	Polish	Poland	Male	Yes
935	5cadfbb23b07550017e2eb90	81	0.909	random	8.228999853	1	13.57400012	0	13450	gain	0	0	10	2.375	4252.348	20	207	1	100	Poland	Poland	Not in paid work (e.g. homemaker', 'retired or disabled)	Polish	Poland	Male	Yes
936	5cadfbb23b07550017e2eb90	87	0.313	random	17.02100015	1	17.52199984	300	3300	gain	1	0	10	2.375	4252.348	20	207	1	100	Poland	Poland	Not in paid work (e.g. homemaker', 'retired or disabled)	Polish	Poland	Male	Yes
937	5cadfbb23b07550017e2eb90	89	0.874	random	20.53799987	0	18.50199986	100	2300	gain	1	0	10	2.375	4252.348	20	207	1	100	Poland	Poland	Not in paid work (e.g. homemaker', 'retired or disabled)	Polish	Poland	Male	Yes
938	5cadfbb23b07550017e2eb90	9	0.938	responsible	6.916000128	1	0.832000017	0	13300	gain	0	1	10	2.375	4252.348	20	207	1	100	Poland	Poland	Not in paid work (e.g. homemaker', 'retired or disabled)	Polish	Poland	Male	Yes
939	5cadfbb23b07550017e2eb90	90	0.195	smart	19.95000005	1	4.461999893	300	16050	gain	0	0	10	2.375	4252.348	20	207	1	100	Poland	Poland	Not in paid work (e.g. homemaker', 'retired or disabled)	Polish	Poland	Male	Yes
940	5cadfbb23b07550017e2eb90	91	0.074	smart	2.802000046	1	2.947000027	300	17850	gain	1	0	10	2.375	4252.348	20	207	1	100	Poland	Poland	Not in paid work (e.g. homemaker', 'retired or disabled)	Polish	Poland	Male	Yes
941	5cadfbb23b07550017e2eb90	92	0.055	smart	7.226999998	1	6.390000105	150	5650	gain	1	0	10	2.375	4252.348	20	207	1	100	Poland	Poland	Not in paid work (e.g. homemaker', 'retired or disabled)	Polish	Poland	Male	Yes
942	5cadfbb23b07550017e2eb90	93	0.288	smart	6.539999962	1	8.382999897	0	1450	gain	0	0	10	2.375	4252.348	20	207	1	100	Poland	Poland	Not in paid work (e.g. homemaker', 'retired or disabled)	Polish	Poland	Male	Yes
943	5cadfbb23b07550017e2eb90	94	0.058	smart	13.73799992	1	7.693999767	300	7150	gain	1	0	10	2.375	4252.348	20	207	1	100	Poland	Poland	Not in paid work (e.g. homemaker', 'retired or disabled)	Polish	Poland	Male	Yes
944	5cadfbb23b07550017e2eb90	98	0.941	smart	25.44200015	0	4.110000134	100	13000	gain	1	0	10	2.375	4252.348	20	207	1	100	Poland	Poland	Not in paid work (e.g. homemaker', 'retired or disabled)	Polish	Poland	Male	Yes
945	5cadfbb23b07550017e2eb90	99	0.065	smart	9.051000118	1	14.24099994	300	13850	gain	1	0	10	2.375	4252.348	20	207	1	100	Poland	Poland	Not in paid work (e.g. homemaker', 'retired or disabled)	Polish	Poland	Male	Yes
946	5cf5fe247ce340001ac0bdd8	0	0.241	responsible	3.160000086	1	1.63499999	0	11900	loss	1	1	11	NA	2235.774	26	207	1	100	Mexico	Mexico	Part-Time	Spanish	Mexico	Male	Yes
947	5cf5fe247ce340001ac0bdd8	1	0.593	responsible	1.328000069	1	3.705999851	300	16950	loss	1	1	11	NA	2235.774	26	207	1	100	Mexico	Mexico	Part-Time	Spanish	Mexico	Male	Yes
948	5cf5fe247ce340001ac0bdd8	10	0	responsible	13.5480001	1	2.003000021	300	3600	loss	0	1	11	NA	2235.774	26	207	1	100	Mexico	Mexico	Part-Time	Spanish	Mexico	Male	Yes
949	5cf5fe247ce340001ac0bdd8	100	0.067	smart	2.450999975	1	3.648999929	300	14250	loss	1	0	11	NA	2235.774	26	207	1	100	Mexico	Mexico	Part-Time	Spanish	Mexico	Male	Yes
950	5cf5fe247ce340001ac0bdd8	104	0	smart	6.274999857	1	11.33599997	300	450	loss	1	0	11	NA	2235.774	26	207	1	100	Mexico	Mexico	Part-Time	Spanish	Mexico	Male	Yes
951	5cf5fe247ce340001ac0bdd8	105	0.262	smart	5.455000162	1	7	300	4350	loss	1	0	11	NA	2235.774	26	207	1	100	Mexico	Mexico	Part-Time	Spanish	Mexico	Male	Yes
952	5cf5fe247ce340001ac0bdd8	106	0.123	smart	16.06500006	1	4.496999979	300	5500	loss	1	0	11	NA	2235.774	26	207	1	100	Mexico	Mexico	Part-Time	Spanish	Mexico	Male	Yes
953	5cf5fe247ce340001ac0bdd8	11	0.056	responsible	5.299999952	1	1.256999969	300	10100	loss	1	1	11	NA	2235.774	26	207	1	100	Mexico	Mexico	Part-Time	Spanish	Mexico	Male	Yes
954	5cf5fe247ce340001ac0bdd8	112	0.081	smart	2.59800005	1	5.864000082	300	15550	loss	1	0	11	NA	2235.774	26	207	1	100	Mexico	Mexico	Part-Time	Spanish	Mexico	Male	Yes
955	5cf5fe247ce340001ac0bdd8	113	0.07	smart	3.161000013	1	5.365999937	150	17100	loss	1	0	11	NA	2235.774	26	207	1	100	Mexico	Mexico	Part-Time	Spanish	Mexico	Male	Yes
956	5cf5fe247ce340001ac0bdd8	116	0.142	smart	5.741999865	1	5.039000034	300	7300	loss	1	0	11	NA	2235.774	26	207	1	100	Mexico	Mexico	Part-Time	Spanish	Mexico	Male	Yes
957	5cf5fe247ce340001ac0bdd8	118	0.059	smart	5.950999975	1	7.287999868	300	1200	loss	1	0	11	NA	2235.774	26	207	1	100	Mexico	Mexico	Part-Time	Spanish	Mexico	Male	Yes
958	5cf5fe247ce340001ac0bdd8	12	0.076	responsible	9.41899991	1	6.323000193	300	2100	loss	1	1	11	NA	2235.774	26	207	1	100	Mexico	Mexico	Part-Time	Spanish	Mexico	Male	Yes
959	5cf5fe247ce340001ac0bdd8	121	0.07	smart	2.083999872	1	3.529000044	300	15250	loss	1	0	11	NA	2235.774	26	207	1	100	Mexico	Mexico	Part-Time	Spanish	Mexico	Male	Yes
960	5cf5fe247ce340001ac0bdd8	122	0.26	smart	2.84100008	1	1.726999998	300	11900	loss	1	0	11	NA	2235.774	26	207	1	100	Mexico	Mexico	Part-Time	Spanish	Mexico	Male	Yes
961	5cf5fe247ce340001ac0bdd8	123	0.048	smart	3.181999922	1	3.154000044	300	16550	loss	1	0	11	NA	2235.774	26	207	1	100	Mexico	Mexico	Part-Time	Spanish	Mexico	Male	Yes
962	5cf5fe247ce340001ac0bdd8	124	0.148	smart	4.182999849	1	5.800000191	300	9500	loss	1	0	11	NA	2235.774	26	207	1	100	Mexico	Mexico	Part-Time	Spanish	Mexico	Male	Yes
963	5cf5fe247ce340001ac0bdd8	126	0.139	smart	3.71600008	1	3.84100008	300	10400	loss	1	0	11	NA	2235.774	26	207	1	100	Mexico	Mexico	Part-Time	Spanish	Mexico	Male	Yes
964	5cf5fe247ce340001ac0bdd8	128	0.193	smart	6.803999901	1	4.696000099	0	8600	loss	0	0	11	NA	2235.774	26	207	1	100	Mexico	Mexico	Part-Time	Spanish	Mexico	Male	Yes
965	5cf5fe247ce340001ac0bdd8	129	0.158	smart	4.532000065	1	3.815000057	300	8500	loss	1	0	11	NA	2235.774	26	207	1	100	Mexico	Mexico	Part-Time	Spanish	Mexico	Male	Yes
966	5cf5fe247ce340001ac0bdd8	130	0.063	smart	5.529999971	1	5.022000074	300	4050	loss	1	0	11	NA	2235.774	26	207	1	100	Mexico	Mexico	Part-Time	Spanish	Mexico	Male	Yes
967	5cf5fe247ce340001ac0bdd8	132	0.232	smart	5.529000044	1	5.273000002	300	6100	loss	1	0	11	NA	2235.774	26	207	1	100	Mexico	Mexico	Part-Time	Spanish	Mexico	Male	Yes
968	5cf5fe247ce340001ac0bdd8	133	0	smart	2.143000126	1	2.614000082	300	15950	loss	1	0	11	NA	2235.774	26	207	1	100	Mexico	Mexico	Part-Time	Spanish	Mexico	Male	Yes
969	5cf5fe247ce340001ac0bdd8	134	0.95	smart	7.60800004	0	4.31400013	100	8600	loss	1	0	11	NA	2235.774	26	207	1	100	Mexico	Mexico	Part-Time	Spanish	Mexico	Male	Yes
970	5cf5fe247ce340001ac0bdd8	15	0.999	responsible	2.614000082	0	1.250999928	100	15650	loss	1	1	11	NA	2235.774	26	207	1	100	Mexico	Mexico	Part-Time	Spanish	Mexico	Male	Yes
971	5cf5fe247ce340001ac0bdd8	16	0.178	responsible	3.858999968	1	2.268000126	300	13950	loss	1	1	11	NA	2235.774	26	207	1	100	Mexico	Mexico	Part-Time	Spanish	Mexico	Male	Yes
972	5cf5fe247ce340001ac0bdd8	17	0	responsible	4.272000074	1	2.413000107	300	4650	loss	1	1	11	NA	2235.774	26	207	1	100	Mexico	Mexico	Part-Time	Spanish	Mexico	Male	Yes
973	5cf5fe247ce340001ac0bdd8	18	0.839	responsible	6.720000029	1	1.302000046	0	12200	loss	1	1	11	NA	2235.774	26	207	1	100	Mexico	Mexico	Part-Time	Spanish	Mexico	Male	Yes
974	5cf5fe247ce340001ac0bdd8	19	0.754	responsible	2.224999905	1	1.608999968	300	17400	loss	1	1	11	NA	2235.774	26	207	1	100	Mexico	Mexico	Part-Time	Spanish	Mexico	Male	Yes
975	5cf5fe247ce340001ac0bdd8	2	0.134	responsible	7.089999914	1	1.319000006	300	8900	loss	1	1	11	NA	2235.774	26	207	1	100	Mexico	Mexico	Part-Time	Spanish	Mexico	Male	Yes
976	5cf5fe247ce340001ac0bdd8	21	0.076	responsible	6.458999872	1	1.451999903	300	12200	loss	0	1	11	NA	2235.774	26	207	1	100	Mexico	Mexico	Part-Time	Spanish	Mexico	Male	Yes
977	5cf5fe247ce340001ac0bdd8	23	0.764	responsible	5.690000057	1	3.037999868	0	8500	loss	1	1	11	NA	2235.774	26	207	1	100	Mexico	Mexico	Part-Time	Spanish	Mexico	Male	Yes
978	5cf5fe247ce340001ac0bdd8	24	0.999	responsible	1.36500001	0	1.095999956	100	16650	loss	1	1	11	NA	2235.774	26	207	1	100	Mexico	Mexico	Part-Time	Spanish	Mexico	Male	Yes
979	5cf5fe247ce340001ac0bdd8	26	0.063	responsible	2.969000101	1	1.233999968	150	12950	loss	1	1	11	NA	2235.774	26	207	1	100	Mexico	Mexico	Part-Time	Spanish	Mexico	Male	Yes
980	5cf5fe247ce340001ac0bdd8	27	0.221	responsible	5.756999969	1	3.164000034	0	9800	loss	1	1	11	NA	2235.774	26	207	1	100	Mexico	Mexico	Part-Time	Spanish	Mexico	Male	Yes
981	5cf5fe247ce340001ac0bdd8	28	0.134	responsible	2.622000217	1	1.149999857	0	15650	loss	1	1	11	NA	2235.774	26	207	1	100	Mexico	Mexico	Part-Time	Spanish	Mexico	Male	Yes
982	5cf5fe247ce340001ac0bdd8	29	0.117	responsible	4.474999905	1	1.792000055	300	16250	loss	0	1	11	NA	2235.774	26	207	1	100	Mexico	Mexico	Part-Time	Spanish	Mexico	Male	Yes
983	5cf5fe247ce340001ac0bdd8	3	0.144	responsible	3.296000004	1	1.01699996	300	11150	loss	1	1	11	NA	2235.774	26	207	1	100	Mexico	Mexico	Part-Time	Spanish	Mexico	Male	Yes
984	5cf5fe247ce340001ac0bdd8	31	0.352	random	3.350000143	1	5.989000082	300	14850	loss	1	0	11	NA	2235.774	26	207	1	100	Mexico	Mexico	Part-Time	Spanish	Mexico	Male	Yes
985	5cf5fe247ce340001ac0bdd8	33	0.151	random	7.934000015	1	4.776000023	300	7600	loss	1	0	11	NA	2235.774	26	207	1	100	Mexico	Mexico	Part-Time	Spanish	Mexico	Male	Yes
986	5cf5fe247ce340001ac0bdd8	37	0.684	random	2.970000029	1	4.309000015	0	13950	loss	1	0	11	NA	2235.774	26	207	1	100	Mexico	Mexico	Part-Time	Spanish	Mexico	Male	Yes
987	5cf5fe247ce340001ac0bdd8	38	0.864	random	5.642999887	1	6.920000076	0	7300	loss	1	0	11	NA	2235.774	26	207	1	100	Mexico	Mexico	Part-Time	Spanish	Mexico	Male	Yes
988	5cf5fe247ce340001ac0bdd8	39	0	random	3.153000116	1	4.286999941	300	6400	loss	1	0	11	NA	2235.774	26	207	1	100	Mexico	Mexico	Part-Time	Spanish	Mexico	Male	Yes
989	5cf5fe247ce340001ac0bdd8	4	0.238	responsible	8.76699996	1	1.53399992	0	9200	loss	1	1	11	NA	2235.774	26	207	1	100	Mexico	Mexico	Part-Time	Spanish	Mexico	Male	Yes
990	5cf5fe247ce340001ac0bdd8	41	0	random	3.375999928	1	3.943000078	300	12800	loss	1	0	11	NA	2235.774	26	207	1	100	Mexico	Mexico	Part-Time	Spanish	Mexico	Male	Yes
991	5cf5fe247ce340001ac0bdd8	43	0.801	random	8.502000093	0	8.217999935	100	2300	loss	0	0	11	NA	2235.774	26	207	1	100	Mexico	Mexico	Part-Time	Spanish	Mexico	Male	Yes
992	5cf5fe247ce340001ac0bdd8	45	0	random	3.725999832	1	5.352999926	300	10700	loss	1	0	11	NA	2235.774	26	207	1	100	Mexico	Mexico	Part-Time	Spanish	Mexico	Male	Yes
993	5cf5fe247ce340001ac0bdd8	46	0.923	random	13.13599992	1	7.970999956	0	900	loss	1	0	11	NA	2235.774	26	207	1	100	Mexico	Mexico	Part-Time	Spanish	Mexico	Male	Yes
994	5cf5fe247ce340001ac0bdd8	47	0	random	6.476000071	1	4.866999865	300	2600	loss	1	0	11	NA	2235.774	26	207	1	100	Mexico	Mexico	Part-Time	Spanish	Mexico	Male	Yes
995	5cf5fe247ce340001ac0bdd8	48	0	random	2.986999989	1	4.960000038	300	17800	loss	1	0	11	NA	2235.774	26	207	1	100	Mexico	Mexico	Part-Time	Spanish	Mexico	Male	Yes
996	5cf5fe247ce340001ac0bdd8	49	0.107	random	3.041999817	0	2.95600009	100	14950	loss	0	0	11	NA	2235.774	26	207	1	100	Mexico	Mexico	Part-Time	Spanish	Mexico	Male	Yes
997	5cf5fe247ce340001ac0bdd8	50	0.125	random	7.450000048	1	5.827000141	150	3300	loss	1	0	11	NA	2235.774	26	207	1	100	Mexico	Mexico	Part-Time	Spanish	Mexico	Male	Yes
998	5cf5fe247ce340001ac0bdd8	52	0.215	random	3.58100009	1	7.295000076	300	6700	loss	1	0	11	NA	2235.774	26	207	1	100	Mexico	Mexico	Part-Time	Spanish	Mexico	Male	Yes
999	5cf5fe247ce340001ac0bdd8	53	0	random	3.21600008	1	4.664999962	150	11600	loss	1	0	11	NA	2235.774	26	207	1	100	Mexico	Mexico	Part-Time	Spanish	Mexico	Male	Yes
1000	5cf5fe247ce340001ac0bdd8	54	0.942	random	6.300000191	1	5.16899991	0	10700	loss	1	0	11	NA	2235.774	26	207	1	100	Mexico	Mexico	Part-Time	Spanish	Mexico	Male	Yes
1001	5cf5fe247ce340001ac0bdd8	55	0.097	random	9.068000078	1	10.40600014	300	1800	loss	0	0	11	NA	2235.774	26	207	1	100	Mexico	Mexico	Part-Time	Spanish	Mexico	Male	Yes
1002	5cf5fe247ce340001ac0bdd8	56	0.22	random	7.298000097	1	14.63899994	150	2750	loss	1	0	11	NA	2235.774	26	207	1	100	Mexico	Mexico	Part-Time	Spanish	Mexico	Male	Yes
1003	5cf5fe247ce340001ac0bdd8	58	0.704	random	3.989000082	1	4.192000151	300	8200	loss	1	0	11	NA	2235.774	26	207	1	100	Mexico	Mexico	Part-Time	Spanish	Mexico	Male	Yes
1004	5cf5fe247ce340001ac0bdd8	59	0	random	6.914999962	1	9.078999996	300	1500	loss	1	0	11	NA	2235.774	26	207	1	100	Mexico	Mexico	Part-Time	Spanish	Mexico	Male	Yes
1005	5cf5fe247ce340001ac0bdd8	6	0.18	responsible	4.509000063	1	4.835000038	300	11450	loss	1	1	11	NA	2235.774	26	207	1	100	Mexico	Mexico	Part-Time	Spanish	Mexico	Male	Yes
1006	5cf5fe247ce340001ac0bdd8	65	0.178	random	5.738000154	1	4.975000143	300	14550	loss	1	0	11	NA	2235.774	26	207	1	100	Mexico	Mexico	Part-Time	Spanish	Mexico	Male	Yes
1007	5cf5fe247ce340001ac0bdd8	66	0.881	random	4.080000162	0	6.00999999	100	13350	loss	0	0	11	NA	2235.774	26	207	1	100	Mexico	Mexico	Part-Time	Spanish	Mexico	Male	Yes
1008	5cf5fe247ce340001ac0bdd8	67	0	random	5.194000006	1	3.679000139	300	9800	loss	1	0	11	NA	2235.774	26	207	1	100	Mexico	Mexico	Part-Time	Spanish	Mexico	Male	Yes
1009	5cf5fe247ce340001ac0bdd8	68	0.133	random	5.758999825	1	4.688999891	0	7300	loss	1	0	11	NA	2235.774	26	207	1	100	Mexico	Mexico	Part-Time	Spanish	Mexico	Male	Yes
1010	5cf5fe247ce340001ac0bdd8	69	0.23	random	2.421000004	1	2.536999941	0	14250	loss	1	0	11	NA	2235.774	26	207	1	100	Mexico	Mexico	Part-Time	Spanish	Mexico	Male	Yes
1011	5cf5fe247ce340001ac0bdd8	7	0.954	responsible	4.507000208	1	2.248000145	0	3750	loss	0	1	11	NA	2235.774	26	207	1	100	Mexico	Mexico	Part-Time	Spanish	Mexico	Male	Yes
1012	5cf5fe247ce340001ac0bdd8	71	0.17	random	3.68900013	1	11.45499992	0	9200	loss	1	0	11	NA	2235.774	26	207	1	100	Mexico	Mexico	Part-Time	Spanish	Mexico	Male	Yes
1013	5cf5fe247ce340001ac0bdd8	73	0.305	random	3.628000021	1	6.667000055	300	5200	loss	1	0	11	NA	2235.774	26	207	1	100	Mexico	Mexico	Part-Time	Spanish	Mexico	Male	Yes
1014	5cf5fe247ce340001ac0bdd8	74	0.935	random	2.194999933	0	6.502000093	100	17500	loss	1	0	11	NA	2235.774	26	207	1	100	Mexico	Mexico	Part-Time	Spanish	Mexico	Male	Yes
1015	5cf5fe247ce340001ac0bdd8	75	0.146	random	3.976000071	1	4.984000206	300	13250	loss	1	0	11	NA	2235.774	26	207	1	100	Mexico	Mexico	Part-Time	Spanish	Mexico	Male	Yes
1016	5cf5fe247ce340001ac0bdd8	76	0.999	random	6.088000059	1	7.612999916	0	5200	loss	1	0	11	NA	2235.774	26	207	1	100	Mexico	Mexico	Part-Time	Spanish	Mexico	Male	Yes
1017	5cf5fe247ce340001ac0bdd8	77	0.073	smart	4.284000158	1	9.263000011	300	3150	loss	1	0	11	NA	2235.774	26	207	1	100	Mexico	Mexico	Part-Time	Spanish	Mexico	Male	Yes
1018	5cf5fe247ce340001ac0bdd8	78	0.726	smart	5.375999928	0	5.930999994	100	2850	loss	1	0	11	NA	2235.774	26	207	1	100	Mexico	Mexico	Part-Time	Spanish	Mexico	Male	Yes
1019	5cf5fe247ce340001ac0bdd8	8	0.133	responsible	6.618999958	1	1.625	300	9200	loss	1	1	11	NA	2235.774	26	207	1	100	Mexico	Mexico	Part-Time	Spanish	Mexico	Male	Yes
1020	5cf5fe247ce340001ac0bdd8	81	0.08	smart	2.644999981	1	6.541999817	300	12500	loss	1	0	11	NA	2235.774	26	207	1	100	Mexico	Mexico	Part-Time	Spanish	Mexico	Male	Yes
1021	5cf5fe247ce340001ac0bdd8	84	0	smart	11.296	1	5.945999861	300	750	loss	1	0	11	NA	2235.774	26	207	1	100	Mexico	Mexico	Part-Time	Spanish	Mexico	Male	Yes
1022	5cf5fe247ce340001ac0bdd8	86	0.066	smart	2.272000074	1	3.551000118	0	16550	loss	1	0	11	NA	2235.774	26	207	1	100	Mexico	Mexico	Part-Time	Spanish	Mexico	Male	Yes
1023	5cf5fe247ce340001ac0bdd8	87	0	smart	4.097000122	1	4.101999998	300	7900	loss	1	0	11	NA	2235.774	26	207	1	100	Mexico	Mexico	Part-Time	Spanish	Mexico	Male	Yes
1024	5cf5fe247ce340001ac0bdd8	90	0.812	smart	4.799999952	0	16.33899999	100	2200	loss	1	0	11	NA	2235.774	26	207	1	100	Mexico	Mexico	Part-Time	Spanish	Mexico	Male	Yes
1025	5cf5fe247ce340001ac0bdd8	91	0.046	smart	4.084000111	1	8.683000088	300	7000	loss	1	0	11	NA	2235.774	26	207	1	100	Mexico	Mexico	Part-Time	Spanish	Mexico	Male	Yes
1026	5cf5fe247ce340001ac0bdd8	93	0.724	smart	8.125999928	0	8.340999842	100	4750	loss	0	0	11	NA	2235.774	26	207	1	100	Mexico	Mexico	Part-Time	Spanish	Mexico	Male	Yes
1027	5cf5fe247ce340001ac0bdd8	94	0.93	smart	9.105999947	1	3.646999836	0	8200	loss	0	0	11	NA	2235.774	26	207	1	100	Mexico	Mexico	Part-Time	Spanish	Mexico	Male	Yes
1028	5cf5fe247ce340001ac0bdd8	99	0.169	smart	3.525000095	1	3.529999971	300	5800	loss	0	0	11	NA	2235.774	26	207	1	100	Mexico	Mexico	Part-Time	Spanish	Mexico	Male	Yes
1029	5cfd23397cb818001727695c	0	0.947	responsible	4.976000071	0	4.75999999	100	700	loss	0	1	9	1.875	2001.89	25	121	2	98	Netherlands	Netherlands	Full-Time	Dutch	Netherlands	Female	No
1030	5cfd23397cb818001727695c	1	0.037	responsible	1.753999949	1	1.000999928	300	12750	loss	1	1	9	1.875	2001.89	25	121	2	98	Netherlands	Netherlands	Full-Time	Dutch	Netherlands	Female	No
1031	5cfd23397cb818001727695c	10	0.112	responsible	1.294999838	1	0.667000055	300	12050	loss	1	1	9	1.875	2001.89	25	121	2	98	Netherlands	Netherlands	Full-Time	Dutch	Netherlands	Female	No
1032	5cfd23397cb818001727695c	106	0.295	smart	3.789000034	1	3.29399991	300	13500	loss	1	0	9	1.875	2001.89	25	121	2	98	Netherlands	Netherlands	Full-Time	Dutch	Netherlands	Female	No
1033	5cfd23397cb818001727695c	108	0.122	smart	1.877999783	1	3.711999893	300	9250	loss	1	0	9	1.875	2001.89	25	121	2	98	Netherlands	Netherlands	Full-Time	Dutch	Netherlands	Female	No
1034	5cfd23397cb818001727695c	11	0.163	responsible	2.09100008	1	1.39199996	300	7350	loss	1	1	9	1.875	2001.89	25	121	2	98	Netherlands	Netherlands	Full-Time	Dutch	Netherlands	Female	No
1035	5cfd23397cb818001727695c	112	0.066	smart	8.217999935	1	8.949999809	300	600	loss	0	0	9	1.875	2001.89	25	121	2	98	Netherlands	Netherlands	Full-Time	Dutch	Netherlands	Female	No
1036	5cfd23397cb818001727695c	113	0.139	smart	2.246000051	1	3.362999916	300	16850	loss	0	0	9	1.875	2001.89	25	121	2	98	Netherlands	Netherlands	Full-Time	Dutch	Netherlands	Female	No
1037	5cfd23397cb818001727695c	114	0.138	smart	4.703000069	1	2.286000013	300	15200	loss	1	0	9	1.875	2001.89	25	121	2	98	Netherlands	Netherlands	Full-Time	Dutch	Netherlands	Female	No
1038	5cfd23397cb818001727695c	115	0.256	smart	2.895999908	1	3.724999905	300	13800	loss	1	0	9	1.875	2001.89	25	121	2	98	Netherlands	Netherlands	Full-Time	Dutch	Netherlands	Female	No
1039	5cfd23397cb818001727695c	117	0.141	smart	3.955999851	1	2.450000048	0	13500	loss	1	0	9	1.875	2001.89	25	121	2	98	Netherlands	Netherlands	Full-Time	Dutch	Netherlands	Female	No
1040	5cfd23397cb818001727695c	118	0.125	smart	3.159999847	1	8.610999823	300	3200	loss	1	0	9	1.875	2001.89	25	121	2	98	Netherlands	Netherlands	Full-Time	Dutch	Netherlands	Female	No
1041	5cfd23397cb818001727695c	119	0.373	smart	3.631999731	1	4.324999809	300	7950	loss	0	0	9	1.875	2001.89	25	121	2	98	Netherlands	Netherlands	Full-Time	Dutch	Netherlands	Female	No
1042	5cfd23397cb818001727695c	12	0.195	responsible	3.22300005	1	1.429999828	300	15800	loss	1	1	9	1.875	2001.89	25	121	2	98	Netherlands	Netherlands	Full-Time	Dutch	Netherlands	Female	No
1043	5cfd23397cb818001727695c	120	0.1	smart	2.94299984	1	4.171999931	300	2900	loss	1	0	9	1.875	2001.89	25	121	2	98	Netherlands	Netherlands	Full-Time	Dutch	Netherlands	Female	No
1044	5cfd23397cb818001727695c	122	0.075	smart	3.410999775	1	6.113999844	0	700	loss	1	0	9	1.875	2001.89	25	121	2	98	Netherlands	Netherlands	Full-Time	Dutch	Netherlands	Female	No
1045	5cfd23397cb818001727695c	124	0.999	smart	2.760999918	1	2.642999887	0	3600	loss	1	0	9	1.875	2001.89	25	121	2	98	Netherlands	Netherlands	Full-Time	Dutch	Netherlands	Female	No
1046	5cfd23397cb818001727695c	125	0.69	smart	7.34800005	1	0.836999893	0	12150	loss	1	0	9	1.875	2001.89	25	121	2	98	Netherlands	Netherlands	Full-Time	Dutch	Netherlands	Female	No
1047	5cfd23397cb818001727695c	126	0.134	smart	4.951999903	0	4.520999908	100	1850	loss	1	0	9	1.875	2001.89	25	121	2	98	Netherlands	Netherlands	Full-Time	Dutch	Netherlands	Female	No
1048	5cfd23397cb818001727695c	13	0.14	responsible	3.092999935	1	2.059999943	300	3500	loss	1	1	9	1.875	2001.89	25	121	2	98	Netherlands	Netherlands	Full-Time	Dutch	Netherlands	Female	No
1049	5cfd23397cb818001727695c	130	0	smart	3.694000006	1	0.697999954	300	8650	loss	1	0	9	1.875	2001.89	25	121	2	98	Netherlands	Netherlands	Full-Time	Dutch	Netherlands	Female	No
1050	5cfd23397cb818001727695c	131	0.098	smart	1.575000048	1	4.842999935	300	4900	loss	1	0	9	1.875	2001.89	25	121	2	98	Netherlands	Netherlands	Full-Time	Dutch	Netherlands	Female	No
1051	5cfd23397cb818001727695c	134	0.105	smart	19.31299996	1	1.635999918	300	10450	loss	1	0	9	1.875	2001.89	25	121	2	98	Netherlands	Netherlands	Full-Time	Dutch	Netherlands	Female	No
1052	5cfd23397cb818001727695c	135	0.096	smart	3.945999861	1	8.315999746	300	300	loss	1	0	9	1.875	2001.89	25	121	2	98	Netherlands	Netherlands	Full-Time	Dutch	Netherlands	Female	No
1053	5cfd23397cb818001727695c	138	0	smart	3.07799983	1	1.394999981	300	11050	loss	1	0	9	1.875	2001.89	25	121	2	98	Netherlands	Netherlands	Full-Time	Dutch	Netherlands	Female	No
1054	5cfd23397cb818001727695c	141	0.212	smart	2.944999933	1	3.270999908	0	6600	loss	0	0	9	1.875	2001.89	25	121	2	98	Netherlands	Netherlands	Full-Time	Dutch	Netherlands	Female	No
1055	5cfd23397cb818001727695c	144	0.255	smart	4.9599998	1	1.875999928	300	1000	loss	1	0	9	1.875	2001.89	25	121	2	98	Netherlands	Netherlands	Full-Time	Dutch	Netherlands	Female	No
1056	5cfd23397cb818001727695c	145	0.087	smart	1.768999815	1	1.281999826	300	11750	loss	1	0	9	1.875	2001.89	25	121	2	98	Netherlands	Netherlands	Full-Time	Dutch	Netherlands	Female	No
1057	5cfd23397cb818001727695c	146	0.142	smart	4.078999996	1	3.0849998	0	5200	loss	1	0	9	1.875	2001.89	25	121	2	98	Netherlands	Netherlands	Full-Time	Dutch	Netherlands	Female	No
1058	5cfd23397cb818001727695c	148	0.315	smart	4.948999882	1	1.473999739	0	14900	loss	1	0	9	1.875	2001.89	25	121	2	98	Netherlands	Netherlands	Full-Time	Dutch	Netherlands	Female	No
1059	5cfd23397cb818001727695c	15	0.038	responsible	2.337999821	1	0.859999895	300	16100	loss	1	1	9	1.875	2001.89	25	121	2	98	Netherlands	Netherlands	Full-Time	Dutch	Netherlands	Female	No
1060	5cfd23397cb818001727695c	150	0.375	smart	2.434000015	1	6.164999962	300	9550	loss	1	0	9	1.875	2001.89	25	121	2	98	Netherlands	Netherlands	Full-Time	Dutch	Netherlands	Female	No
1061	5cfd23397cb818001727695c	152	0.086	smart	2.493999958	1	3.379999876	300	6600	loss	1	0	9	1.875	2001.89	25	121	2	98	Netherlands	Netherlands	Full-Time	Dutch	Netherlands	Female	No
1062	5cfd23397cb818001727695c	154	0.298	smart	4.513000011	1	4.687999964	300	5200	loss	1	0	9	1.875	2001.89	25	121	2	98	Netherlands	Netherlands	Full-Time	Dutch	Netherlands	Female	No
1063	5cfd23397cb818001727695c	155	0.999	smart	2.740999937	1	1.72300005	0	14400	loss	1	0	9	1.875	2001.89	25	121	2	98	Netherlands	Netherlands	Full-Time	Dutch	Netherlands	Female	No
1064	5cfd23397cb818001727695c	157	0.167	smart	4.115999937	1	2.832999945	300	8950	loss	1	0	9	1.875	2001.89	25	121	2	98	Netherlands	Netherlands	Full-Time	Dutch	Netherlands	Female	No
1065	5cfd23397cb818001727695c	16	0.122	responsible	3.374000072	1	1.997999907	300	10750	loss	1	1	9	1.875	2001.89	25	121	2	98	Netherlands	Netherlands	Full-Time	Dutch	Netherlands	Female	No
1066	5cfd23397cb818001727695c	17	0.152	responsible	1.565000057	1	2.011999846	300	4150	loss	1	1	9	1.875	2001.89	25	121	2	98	Netherlands	Netherlands	Full-Time	Dutch	Netherlands	Female	No
1067	5cfd23397cb818001727695c	18	0.792	responsible	2.944000006	1	1.046999931	300	14800	loss	1	1	9	1.875	2001.89	25	121	2	98	Netherlands	Netherlands	Full-Time	Dutch	Netherlands	Female	No
1068	5cfd23397cb818001727695c	19	0.067	responsible	3.938999891	1	1.296999931	300	11450	loss	0	1	9	1.875	2001.89	25	121	2	98	Netherlands	Netherlands	Full-Time	Dutch	Netherlands	Female	No
1069	5cfd23397cb818001727695c	2	0.999	responsible	3.036999941	0	1.085999966	100	3600	loss	1	1	9	1.875	2001.89	25	121	2	98	Netherlands	Netherlands	Full-Time	Dutch	Netherlands	Female	No
1070	5cfd23397cb818001727695c	21	0.138	responsible	2.789999962	1	2.861000061	300	6000	loss	1	1	9	1.875	2001.89	25	121	2	98	Netherlands	Netherlands	Full-Time	Dutch	Netherlands	Female	No
1071	5cfd23397cb818001727695c	23	0.898	responsible	3.463000059	0	0.988999844	100	14500	loss	0	1	9	1.875	2001.89	25	121	2	98	Netherlands	Netherlands	Full-Time	Dutch	Netherlands	Female	No
1072	5cfd23397cb818001727695c	25	0.344	responsible	1.893999815	1	1.368999958	0	1850	loss	1	1	9	1.875	2001.89	25	121	2	98	Netherlands	Netherlands	Full-Time	Dutch	Netherlands	Female	No
1073	5cfd23397cb818001727695c	26	0.924	responsible	3.046000004	1	1.400000095	0	2600	loss	0	1	9	1.875	2001.89	25	121	2	98	Netherlands	Netherlands	Full-Time	Dutch	Netherlands	Female	No
1074	5cfd23397cb818001727695c	28	0.315	responsible	3.148999929	0	2.343999863	100	14900	loss	1	1	9	1.875	2001.89	25	121	2	98	Netherlands	Netherlands	Full-Time	Dutch	Netherlands	Female	No
1075	5cfd23397cb818001727695c	29	0.916	responsible	3.336999893	1	0.924999952	0	12750	loss	0	1	9	1.875	2001.89	25	121	2	98	Netherlands	Netherlands	Full-Time	Dutch	Netherlands	Female	No
1076	5cfd23397cb818001727695c	3	0	responsible	1.898999929	1	0.394999981	150	16550	loss	1	1	9	1.875	2001.89	25	121	2	98	Netherlands	Netherlands	Full-Time	Dutch	Netherlands	Female	No
1077	5cfd23397cb818001727695c	31	0.738	random	2.251999855	1	3.371999979	0	2500	loss	0	0	9	1.875	2001.89	25	121	2	98	Netherlands	Netherlands	Full-Time	Dutch	Netherlands	Female	No
1078	5cfd23397cb818001727695c	32	0.932	random	3.190000057	1	3.381999969	300	6300	loss	0	0	9	1.875	2001.89	25	121	2	98	Netherlands	Netherlands	Full-Time	Dutch	Netherlands	Female	No
1079	5cfd23397cb818001727695c	35	0.898	random	2.111999989	0	1.704999924	100	2350	loss	1	0	9	1.875	2001.89	25	121	2	98	Netherlands	Netherlands	Full-Time	Dutch	Netherlands	Female	No
1080	5cfd23397cb818001727695c	37	0.862	random	3.595000029	1	1.377999783	300	13200	loss	0	0	9	1.875	2001.89	25	121	2	98	Netherlands	Netherlands	Full-Time	Dutch	Netherlands	Female	No
1081	5cfd23397cb818001727695c	39	0.843	random	3.281999826	1	3.660000086	0	6000	loss	0	0	9	1.875	2001.89	25	121	2	98	Netherlands	Netherlands	Full-Time	Dutch	Netherlands	Female	No
1082	5cfd23397cb818001727695c	4	0.858	responsible	1.926999807	0	1.787999868	100	12150	loss	0	1	9	1.875	2001.89	25	121	2	98	Netherlands	Netherlands	Full-Time	Dutch	Netherlands	Female	No
1083	5cfd23397cb818001727695c	41	0.188	random	2.664000034	1	2.769999743	300	14400	loss	1	0	9	1.875	2001.89	25	121	2	98	Netherlands	Netherlands	Full-Time	Dutch	Netherlands	Female	No
1084	5cfd23397cb818001727695c	42	0	random	2.362999916	1	0.881000042	300	9850	loss	1	0	9	1.875	2001.89	25	121	2	98	Netherlands	Netherlands	Full-Time	Dutch	Netherlands	Female	No
1085	5cfd23397cb818001727695c	44	0	random	2.855999947	1	3.467000008	300	16400	loss	1	0	9	1.875	2001.89	25	121	2	98	Netherlands	Netherlands	Full-Time	Dutch	Netherlands	Female	No
1086	5cfd23397cb818001727695c	46	0.213	random	2.089999914	1	3.307999849	300	7650	loss	1	0	9	1.875	2001.89	25	121	2	98	Netherlands	Netherlands	Full-Time	Dutch	Netherlands	Female	No
1087	5cfd23397cb818001727695c	48	0.301	random	2.194999933	0	1.661999702	100	8050	loss	0	0	9	1.875	2001.89	25	121	2	98	Netherlands	Netherlands	Full-Time	Dutch	Netherlands	Female	No
1088	5cfd23397cb818001727695c	5	0.942	responsible	5.253999949	1	1.258999825	300	1750	loss	0	1	9	1.875	2001.89	25	121	2	98	Netherlands	Netherlands	Full-Time	Dutch	Netherlands	Female	No
1089	5cfd23397cb818001727695c	51	0.065	random	2.292999983	1	5.647000074	300	4450	loss	0	0	9	1.875	2001.89	25	121	2	98	Netherlands	Netherlands	Full-Time	Dutch	Netherlands	Female	No
1090	5cfd23397cb818001727695c	52	0.938	random	4.954999924	1	5.21999979	0	15800	loss	1	0	9	1.875	2001.89	25	121	2	98	Netherlands	Netherlands	Full-Time	Dutch	Netherlands	Female	No
1091	5cfd23397cb818001727695c	54	0.873	random	2.859999895	0	3.080999851	100	5400	loss	0	0	9	1.875	2001.89	25	121	2	98	Netherlands	Netherlands	Full-Time	Dutch	Netherlands	Female	No
1092	5cfd23397cb818001727695c	55	0.214	random	3.646999836	1	5.611000061	150	1450	loss	1	0	9	1.875	2001.89	25	121	2	98	Netherlands	Netherlands	Full-Time	Dutch	Netherlands	Female	No
1093	5cfd23397cb818001727695c	6	0.167	responsible	1.421999931	1	0.881999969	300	8350	loss	1	1	9	1.875	2001.89	25	121	2	98	Netherlands	Netherlands	Full-Time	Dutch	Netherlands	Female	No
1094	5cfd23397cb818001727695c	60	0.158	random	1.720999956	1	2.997999907	0	7650	loss	0	0	9	1.875	2001.89	25	121	2	98	Netherlands	Netherlands	Full-Time	Dutch	Netherlands	Female	No
1095	5cfd23397cb818001727695c	62	0.218	random	2.514999866	0	6.040999889	100	3850	loss	0	0	9	1.875	2001.89	25	121	2	98	Netherlands	Netherlands	Full-Time	Dutch	Netherlands	Female	No
1096	5cfd23397cb818001727695c	65	0.605	random	2.321000099	1	0.984999895	300	2250	loss	0	0	9	1.875	2001.89	25	121	2	98	Netherlands	Netherlands	Full-Time	Dutch	Netherlands	Female	No
1097	5cfd23397cb818001727695c	66	0.763	random	4.018999815	1	4.916999817	0	13200	loss	1	0	9	1.875	2001.89	25	121	2	98	Netherlands	Netherlands	Full-Time	Dutch	Netherlands	Female	No
1098	5cfd23397cb818001727695c	7	0.289	responsible	3.802999973	1	0.482999802	300	14100	loss	1	1	9	1.875	2001.89	25	121	2	98	Netherlands	Netherlands	Full-Time	Dutch	Netherlands	Female	No
1099	5cfd23397cb818001727695c	70	0.073	random	4.023000002	1	3.714999914	150	10000	loss	0	0	9	1.875	2001.89	25	121	2	98	Netherlands	Netherlands	Full-Time	Dutch	Netherlands	Female	No
1100	5cfd23397cb818001727695c	72	0.062	random	1.494999886	1	7.351999998	300	12450	loss	0	0	9	1.875	2001.89	25	121	2	98	Netherlands	Netherlands	Full-Time	Dutch	Netherlands	Female	No
1101	5cfd23397cb818001727695c	75	0.948	random	2.00999999	0	1.875999928	100	1950	loss	0	0	9	1.875	2001.89	25	121	2	98	Netherlands	Netherlands	Full-Time	Dutch	Netherlands	Female	No
1102	5cfd23397cb818001727695c	79	0.519	random	3.070999861	0	12.2579999	100	2600	loss	0	0	9	1.875	2001.89	25	121	2	98	Netherlands	Netherlands	Full-Time	Dutch	Netherlands	Female	No
1103	5cfd23397cb818001727695c	81	0.822	random	2.924999714	0	2.167999983	100	11150	loss	0	0	9	1.875	2001.89	25	121	2	98	Netherlands	Netherlands	Full-Time	Dutch	Netherlands	Female	No
1104	5cfd23397cb818001727695c	82	0.906	random	2.08100009	1	5.09800005	0	5400	loss	0	0	9	1.875	2001.89	25	121	2	98	Netherlands	Netherlands	Full-Time	Dutch	Netherlands	Female	No
1105	5cfd23397cb818001727695c	83	0.937	random	3.730999947	0	3.284999847	100	5300	loss	0	0	9	1.875	2001.89	25	121	2	98	Netherlands	Netherlands	Full-Time	Dutch	Netherlands	Female	No
1106	5cfd23397cb818001727695c	84	0.799	random	4.013999939	1	3.086999893	0	7650	loss	0	0	9	1.875	2001.89	25	121	2	98	Netherlands	Netherlands	Full-Time	Dutch	Netherlands	Female	No
1107	5cfd23397cb818001727695c	85	0	random	4.56099987	1	5.415999889	300	6900	loss	1	0	9	1.875	2001.89	25	121	2	98	Netherlands	Netherlands	Full-Time	Dutch	Netherlands	Female	No
1108	5cfd23397cb818001727695c	9	0.882	responsible	4.287999868	1	2.201999903	0	1000	loss	0	1	9	1.875	2001.89	25	121	2	98	Netherlands	Netherlands	Full-Time	Dutch	Netherlands	Female	No
1109	5cfd23397cb818001727695c	90	0.299	random	3.871999741	1	2.816999912	300	15500	loss	1	0	9	1.875	2001.89	25	121	2	98	Netherlands	Netherlands	Full-Time	Dutch	Netherlands	Female	No
1110	5cfd23397cb818001727695c	91	0.156	random	2.059000015	1	3.38499999	0	6000	loss	1	0	9	1.875	2001.89	25	121	2	98	Netherlands	Netherlands	Full-Time	Dutch	Netherlands	Female	No
1111	5cfd23397cb818001727695c	92	0.23	random	2.166999817	1	7.220999956	300	5700	loss	0	0	9	1.875	2001.89	25	121	2	98	Netherlands	Netherlands	Full-Time	Dutch	Netherlands	Female	No
1112	5cfd23397cb818001727695c	97	0.079	smart	1.954999924	1	3.388999939	300	1300	loss	1	0	9	1.875	2001.89	25	121	2	98	Netherlands	Netherlands	Full-Time	Dutch	Netherlands	Female	No
1113	5d0aa9aa5047d20018b8490d	0	0.046	responsible	0.952000141	1	2.18900013	300	7400	gain	1	1	11	2.375	2510.422	21	135	1	100	Portugal	Portugal	Other	Portuguese	Portugal	Male	Yes
1114	5d0aa9aa5047d20018b8490d	0	0.046	responsible	0.952000141	1	2.18900013	300	7400	gain	1	1	11	2.375	2510.422	21	135	1	100	Portugal	Portugal	Other	Portuguese	Portugal	Male	Yes
1115	5d0aa9aa5047d20018b8490d	1	0.778	responsible	5.038000107	1	0.46600008	0	14450	gain	0	1	11	2.375	2510.422	21	135	1	100	Portugal	Portugal	Other	Portuguese	Portugal	Male	Yes
1116	5d0aa9aa5047d20018b8490d	1	0.778	responsible	5.038000107	1	0.46600008	0	14450	gain	0	1	11	2.375	2510.422	21	135	1	100	Portugal	Portugal	Other	Portuguese	Portugal	Male	Yes
1117	5d0aa9aa5047d20018b8490d	100	0.129	smart	0.649000168	1	3.805999994	300	13650	gain	1	0	11	2.375	2510.422	21	135	1	100	Portugal	Portugal	Other	Portuguese	Portugal	Male	Yes
1118	5d0aa9aa5047d20018b8490d	100	0.129	smart	0.649000168	1	3.805999994	300	13650	gain	1	0	11	2.375	2510.422	21	135	1	100	Portugal	Portugal	Other	Portuguese	Portugal	Male	Yes
1119	5d0aa9aa5047d20018b8490d	101	0.149	smart	0.97300005	1	1.200999975	300	12300	gain	1	0	11	2.375	2510.422	21	135	1	100	Portugal	Portugal	Other	Portuguese	Portugal	Male	Yes
1120	5d0aa9aa5047d20018b8490d	101	0.149	smart	0.97300005	1	1.200999975	300	12300	gain	1	0	11	2.375	2510.422	21	135	1	100	Portugal	Portugal	Other	Portuguese	Portugal	Male	Yes
1121	5d0aa9aa5047d20018b8490d	103	0.135	smart	2.904999971	0	5.179000139	100	8700	gain	0	0	11	2.375	2510.422	21	135	1	100	Portugal	Portugal	Other	Portuguese	Portugal	Male	Yes
1122	5d0aa9aa5047d20018b8490d	103	0.135	smart	2.904999971	0	5.179000139	100	8700	gain	0	0	11	2.375	2510.422	21	135	1	100	Portugal	Portugal	Other	Portuguese	Portugal	Male	Yes
1123	5d0aa9aa5047d20018b8490d	106	0	smart	0.480000019	1	1.57400012	300	15900	gain	1	0	11	2.375	2510.422	21	135	1	100	Portugal	Portugal	Other	Portuguese	Portugal	Male	Yes
1124	5d0aa9aa5047d20018b8490d	106	0	smart	0.480000019	1	1.57400012	300	15900	gain	1	0	11	2.375	2510.422	21	135	1	100	Portugal	Portugal	Other	Portuguese	Portugal	Male	Yes
1125	5d0aa9aa5047d20018b8490d	109	0.931	smart	0.624000072	1	1.523000002	150	8150	gain	1	0	11	2.375	2510.422	21	135	1	100	Portugal	Portugal	Other	Portuguese	Portugal	Male	Yes
1126	5d0aa9aa5047d20018b8490d	109	0.931	smart	0.624000072	1	1.523000002	150	8150	gain	1	0	11	2.375	2510.422	21	135	1	100	Portugal	Portugal	Other	Portuguese	Portugal	Male	Yes
1127	5d0aa9aa5047d20018b8490d	111	0	smart	0.838000059	1	1.741999865	300	8000	gain	1	0	11	2.375	2510.422	21	135	1	100	Portugal	Portugal	Other	Portuguese	Portugal	Male	Yes
1128	5d0aa9aa5047d20018b8490d	111	0	smart	0.838000059	1	1.741999865	300	8000	gain	1	0	11	2.375	2510.422	21	135	1	100	Portugal	Portugal	Other	Portuguese	Portugal	Male	Yes
1129	5d0aa9aa5047d20018b8490d	113	0.704	smart	1.103000164	1	0.886000156	300	16500	gain	1	0	11	2.375	2510.422	21	135	1	100	Portugal	Portugal	Other	Portuguese	Portugal	Male	Yes
1130	5d0aa9aa5047d20018b8490d	113	0.704	smart	1.103000164	1	0.886000156	300	16500	gain	1	0	11	2.375	2510.422	21	135	1	100	Portugal	Portugal	Other	Portuguese	Portugal	Male	Yes
1131	5d0aa9aa5047d20018b8490d	118	0.149	smart	4.207000017	1	3.845000029	300	750	gain	0	0	11	2.375	2510.422	21	135	1	100	Portugal	Portugal	Other	Portuguese	Portugal	Male	Yes
1132	5d0aa9aa5047d20018b8490d	118	0.149	smart	4.207000017	1	3.845000029	300	750	gain	0	0	11	2.375	2510.422	21	135	1	100	Portugal	Portugal	Other	Portuguese	Portugal	Male	Yes
1133	5d0aa9aa5047d20018b8490d	12	0	responsible	1.046000004	1	0.65500021	300	11050	gain	1	1	11	2.375	2510.422	21	135	1	100	Portugal	Portugal	Other	Portuguese	Portugal	Male	Yes
1134	5d0aa9aa5047d20018b8490d	12	0	responsible	1.046000004	1	0.65500021	300	11050	gain	1	1	11	2.375	2510.422	21	135	1	100	Portugal	Portugal	Other	Portuguese	Portugal	Male	Yes
1135	5d0aa9aa5047d20018b8490d	122	0	smart	0.69900012	1	4.213000059	300	15600	gain	0	0	11	2.375	2510.422	21	135	1	100	Portugal	Portugal	Other	Portuguese	Portugal	Male	Yes
1136	5d0aa9aa5047d20018b8490d	122	0	smart	0.69900012	1	4.213000059	300	15600	gain	0	0	11	2.375	2510.422	21	135	1	100	Portugal	Portugal	Other	Portuguese	Portugal	Male	Yes
1137	5d0aa9aa5047d20018b8490d	124	0.873	smart	0.756000042	1	2.638000011	0	9850	gain	1	0	11	2.375	2510.422	21	135	1	100	Portugal	Portugal	Other	Portuguese	Portugal	Male	Yes
1138	5d0aa9aa5047d20018b8490d	124	0.873	smart	0.756000042	1	2.638000011	0	9850	gain	1	0	11	2.375	2510.422	21	135	1	100	Portugal	Portugal	Other	Portuguese	Portugal	Male	Yes
1139	5d0aa9aa5047d20018b8490d	126	0.112	smart	0.710000038	1	1.02699995	300	10750	gain	1	0	11	2.375	2510.422	21	135	1	100	Portugal	Portugal	Other	Portuguese	Portugal	Male	Yes
1140	5d0aa9aa5047d20018b8490d	126	0.112	smart	0.710000038	1	1.02699995	300	10750	gain	1	0	11	2.375	2510.422	21	135	1	100	Portugal	Portugal	Other	Portuguese	Portugal	Male	Yes
1141	5d0aa9aa5047d20018b8490d	127	0.316	smart	2.626999855	0	2.569000006	100	3150	gain	0	0	11	2.375	2510.422	21	135	1	100	Portugal	Portugal	Other	Portuguese	Portugal	Male	Yes
1142	5d0aa9aa5047d20018b8490d	127	0.316	smart	2.626999855	0	2.569000006	100	3150	gain	0	0	11	2.375	2510.422	21	135	1	100	Portugal	Portugal	Other	Portuguese	Portugal	Male	Yes
1143	5d0aa9aa5047d20018b8490d	132	0.842	smart	0.894999981	0	1.467000008	100	15000	gain	0	0	11	2.375	2510.422	21	135	1	100	Portugal	Portugal	Other	Portuguese	Portugal	Male	Yes
1144	5d0aa9aa5047d20018b8490d	132	0.842	smart	0.894999981	0	1.467000008	100	15000	gain	0	0	11	2.375	2510.422	21	135	1	100	Portugal	Portugal	Other	Portuguese	Portugal	Male	Yes
1145	5d0aa9aa5047d20018b8490d	136	0.056	smart	1.430000067	1	2.207000017	300	16200	gain	1	0	11	2.375	2510.422	21	135	1	100	Portugal	Portugal	Other	Portuguese	Portugal	Male	Yes
1146	5d0aa9aa5047d20018b8490d	136	0.056	smart	1.430000067	1	2.207000017	300	16200	gain	1	0	11	2.375	2510.422	21	135	1	100	Portugal	Portugal	Other	Portuguese	Portugal	Male	Yes
1147	5d0aa9aa5047d20018b8490d	137	0.048	smart	3.448000193	1	28.98799992	300	450	gain	1	0	11	2.375	2510.422	21	135	1	100	Portugal	Portugal	Other	Portuguese	Portugal	Male	Yes
1148	5d0aa9aa5047d20018b8490d	137	0.048	smart	3.448000193	1	28.98799992	300	450	gain	1	0	11	2.375	2510.422	21	135	1	100	Portugal	Portugal	Other	Portuguese	Portugal	Male	Yes
1149	5d0aa9aa5047d20018b8490d	14	0.155	responsible	1.469000101	1	0.881999969	300	2600	gain	1	1	11	2.375	2510.422	21	135	1	100	Portugal	Portugal	Other	Portuguese	Portugal	Male	Yes
1150	5d0aa9aa5047d20018b8490d	14	0.155	responsible	1.469000101	1	0.881999969	300	2600	gain	1	1	11	2.375	2510.422	21	135	1	100	Portugal	Portugal	Other	Portuguese	Portugal	Male	Yes
1151	5d0aa9aa5047d20018b8490d	142	0.142	smart	0.04399991	0	7.539000034	100	4250	gain	1	0	11	2.375	2510.422	21	135	1	100	Portugal	Portugal	Other	Portuguese	Portugal	Male	Yes
1152	5d0aa9aa5047d20018b8490d	142	0.142	smart	0.04399991	0	7.539000034	100	4250	gain	1	0	11	2.375	2510.422	21	135	1	100	Portugal	Portugal	Other	Portuguese	Portugal	Male	Yes
1153	5d0aa9aa5047d20018b8490d	148	0	smart	0.595000029	1	3.093000174	300	6450	gain	1	0	11	2.375	2510.422	21	135	1	100	Portugal	Portugal	Other	Portuguese	Portugal	Male	Yes
1154	5d0aa9aa5047d20018b8490d	148	0	smart	0.595000029	1	3.093000174	300	6450	gain	1	0	11	2.375	2510.422	21	135	1	100	Portugal	Portugal	Other	Portuguese	Portugal	Male	Yes
1155	5d0aa9aa5047d20018b8490d	15	0.107	responsible	1.332000017	1	0.641000032	300	17050	gain	1	1	11	2.375	2510.422	21	135	1	100	Portugal	Portugal	Other	Portuguese	Portugal	Male	Yes
1156	5d0aa9aa5047d20018b8490d	15	0.107	responsible	1.332000017	1	0.641000032	300	17050	gain	1	1	11	2.375	2510.422	21	135	1	100	Portugal	Portugal	Other	Portuguese	Portugal	Male	Yes
1157	5d0aa9aa5047d20018b8490d	150	0.189	smart	0.039999962	1	4.078999996	300	4150	gain	1	0	11	2.375	2510.422	21	135	1	100	Portugal	Portugal	Other	Portuguese	Portugal	Male	Yes
1158	5d0aa9aa5047d20018b8490d	150	0.189	smart	0.039999962	1	4.078999996	300	4150	gain	1	0	11	2.375	2510.422	21	135	1	100	Portugal	Portugal	Other	Portuguese	Portugal	Male	Yes
1159	5d0aa9aa5047d20018b8490d	153	0.227	smart	2.134000063	0	4.114000082	100	2300	gain	0	0	11	2.375	2510.422	21	135	1	100	Portugal	Portugal	Other	Portuguese	Portugal	Male	Yes
1160	5d0aa9aa5047d20018b8490d	153	0.227	smart	2.134000063	0	4.114000082	100	2300	gain	0	0	11	2.375	2510.422	21	135	1	100	Portugal	Portugal	Other	Portuguese	Portugal	Male	Yes
1161	5d0aa9aa5047d20018b8490d	156	0.062	smart	4.842999935	1	2.926000118	150	3400	gain	1	0	11	2.375	2510.422	21	135	1	100	Portugal	Portugal	Other	Portuguese	Portugal	Male	Yes
1162	5d0aa9aa5047d20018b8490d	156	0.062	smart	4.842999935	1	2.926000118	150	3400	gain	1	0	11	2.375	2510.422	21	135	1	100	Portugal	Portugal	Other	Portuguese	Portugal	Male	Yes
1163	5d0aa9aa5047d20018b8490d	158	0.223	smart	0.039999962	1	3.819000006	300	4550	gain	1	0	11	2.375	2510.422	21	135	1	100	Portugal	Portugal	Other	Portuguese	Portugal	Male	Yes
1164	5d0aa9aa5047d20018b8490d	158	0.223	smart	0.039999962	1	3.819000006	300	4550	gain	1	0	11	2.375	2510.422	21	135	1	100	Portugal	Portugal	Other	Portuguese	Portugal	Male	Yes
1165	5d0aa9aa5047d20018b8490d	16	0	responsible	0.559000015	1	0.552000046	300	10450	gain	1	1	11	2.375	2510.422	21	135	1	100	Portugal	Portugal	Other	Portuguese	Portugal	Male	Yes
1166	5d0aa9aa5047d20018b8490d	16	0	responsible	0.559000015	1	0.552000046	300	10450	gain	1	1	11	2.375	2510.422	21	135	1	100	Portugal	Portugal	Other	Portuguese	Portugal	Male	Yes
1167	5d0aa9aa5047d20018b8490d	161	0.164	smart	1.788000107	1	0.465999842	300	3050	gain	1	0	11	2.375	2510.422	21	135	1	100	Portugal	Portugal	Other	Portuguese	Portugal	Male	Yes
1168	5d0aa9aa5047d20018b8490d	161	0.164	smart	1.788000107	1	0.465999842	300	3050	gain	1	0	11	2.375	2510.422	21	135	1	100	Portugal	Portugal	Other	Portuguese	Portugal	Male	Yes
1169	5d0aa9aa5047d20018b8490d	162	0.194	smart	0.046999931	1	2.223999977	0	4550	gain	1	0	11	2.375	2510.422	21	135	1	100	Portugal	Portugal	Other	Portuguese	Portugal	Male	Yes
1170	5d0aa9aa5047d20018b8490d	162	0.194	smart	0.046999931	1	2.223999977	0	4550	gain	1	0	11	2.375	2510.422	21	135	1	100	Portugal	Portugal	Other	Portuguese	Portugal	Male	Yes
1171	5d0aa9aa5047d20018b8490d	164	0.208	smart	3.259000063	1	2.736999989	300	11450	gain	1	0	11	2.375	2510.422	21	135	1	100	Portugal	Portugal	Other	Portuguese	Portugal	Male	Yes
1172	5d0aa9aa5047d20018b8490d	164	0.208	smart	3.259000063	1	2.736999989	300	11450	gain	1	0	11	2.375	2510.422	21	135	1	100	Portugal	Portugal	Other	Portuguese	Portugal	Male	Yes
1173	5d0aa9aa5047d20018b8490d	166	0	smart	0.268000126	1	0.885999918	300	5250	gain	1	0	11	2.375	2510.422	21	135	1	100	Portugal	Portugal	Other	Portuguese	Portugal	Male	Yes
1174	5d0aa9aa5047d20018b8490d	166	0	smart	0.268000126	1	0.885999918	300	5250	gain	1	0	11	2.375	2510.422	21	135	1	100	Portugal	Portugal	Other	Portuguese	Portugal	Male	Yes
1175	5d0aa9aa5047d20018b8490d	167	0	smart	0.691999912	1	2.493000031	300	1600	gain	1	0	11	2.375	2510.422	21	135	1	100	Portugal	Portugal	Other	Portuguese	Portugal	Male	Yes
1176	5d0aa9aa5047d20018b8490d	167	0	smart	0.691999912	1	2.493000031	300	1600	gain	1	0	11	2.375	2510.422	21	135	1	100	Portugal	Portugal	Other	Portuguese	Portugal	Male	Yes
1177	5d0aa9aa5047d20018b8490d	17	0.215	responsible	0.921000004	1	0.525000095	0	6900	gain	1	1	11	2.375	2510.422	21	135	1	100	Portugal	Portugal	Other	Portuguese	Portugal	Male	Yes
1178	5d0aa9aa5047d20018b8490d	17	0.215	responsible	0.921000004	1	0.525000095	0	6900	gain	1	1	11	2.375	2510.422	21	135	1	100	Portugal	Portugal	Other	Portuguese	Portugal	Male	Yes
1179	5d0aa9aa5047d20018b8490d	170	0.511	smart	0.970000029	0	3.197999954	100	12400	gain	0	0	11	2.375	2510.422	21	135	1	100	Portugal	Portugal	Other	Portuguese	Portugal	Male	Yes
1180	5d0aa9aa5047d20018b8490d	170	0.511	smart	0.970000029	0	3.197999954	100	12400	gain	0	0	11	2.375	2510.422	21	135	1	100	Portugal	Portugal	Other	Portuguese	Portugal	Male	Yes
1181	5d0aa9aa5047d20018b8490d	19	0	responsible	2.641000032	1	0.921000004	150	8600	gain	1	1	11	2.375	2510.422	21	135	1	100	Portugal	Portugal	Other	Portuguese	Portugal	Male	Yes
1182	5d0aa9aa5047d20018b8490d	19	0	responsible	2.641000032	1	0.921000004	150	8600	gain	1	1	11	2.375	2510.422	21	135	1	100	Portugal	Portugal	Other	Portuguese	Portugal	Male	Yes
1183	5d0aa9aa5047d20018b8490d	2	0.807	responsible	20.852	0	4.846000195	100	9250	gain	0	1	11	2.375	2510.422	21	135	1	100	Portugal	Portugal	Other	Portuguese	Portugal	Male	Yes
1184	5d0aa9aa5047d20018b8490d	2	0.807	responsible	20.852	0	4.846000195	100	9250	gain	0	1	11	2.375	2510.422	21	135	1	100	Portugal	Portugal	Other	Portuguese	Portugal	Male	Yes
1185	5d0aa9aa5047d20018b8490d	21	0.247	responsible	0.039999962	1	1.734999895	0	3700	gain	1	1	11	2.375	2510.422	21	135	1	100	Portugal	Portugal	Other	Portuguese	Portugal	Male	Yes
1186	5d0aa9aa5047d20018b8490d	21	0.247	responsible	0.039999962	1	1.734999895	0	3700	gain	1	1	11	2.375	2510.422	21	135	1	100	Portugal	Portugal	Other	Portuguese	Portugal	Male	Yes
1187	5d0aa9aa5047d20018b8490d	23	0	responsible	3.177000046	1	0.469000101	300	14750	gain	1	1	11	2.375	2510.422	21	135	1	100	Portugal	Portugal	Other	Portuguese	Portugal	Male	Yes
1188	5d0aa9aa5047d20018b8490d	23	0	responsible	3.177000046	1	0.469000101	300	14750	gain	1	1	11	2.375	2510.422	21	135	1	100	Portugal	Portugal	Other	Portuguese	Portugal	Male	Yes
1189	5d0aa9aa5047d20018b8490d	24	0.929	responsible	1.042000055	1	0.484999895	0	12300	gain	0	1	11	2.375	2510.422	21	135	1	100	Portugal	Portugal	Other	Portuguese	Portugal	Male	Yes
1190	5d0aa9aa5047d20018b8490d	24	0.929	responsible	1.042000055	1	0.484999895	0	12300	gain	0	1	11	2.375	2510.422	21	135	1	100	Portugal	Portugal	Other	Portuguese	Portugal	Male	Yes
1191	5d0aa9aa5047d20018b8490d	25	0.224	responsible	1.176999807	1	0.664000034	300	9150	gain	1	1	11	2.375	2510.422	21	135	1	100	Portugal	Portugal	Other	Portuguese	Portugal	Male	Yes
1192	5d0aa9aa5047d20018b8490d	25	0.224	responsible	1.176999807	1	0.664000034	300	9150	gain	1	1	11	2.375	2510.422	21	135	1	100	Portugal	Portugal	Other	Portuguese	Portugal	Male	Yes
1193	5d0aa9aa5047d20018b8490d	26	0.867	responsible	2.218000174	1	4.99000001	0	6900	gain	0	1	11	2.375	2510.422	21	135	1	100	Portugal	Portugal	Other	Portuguese	Portugal	Male	Yes
1194	5d0aa9aa5047d20018b8490d	26	0.867	responsible	2.218000174	1	4.99000001	0	6900	gain	0	1	11	2.375	2510.422	21	135	1	100	Portugal	Portugal	Other	Portuguese	Portugal	Male	Yes
1195	5d0aa9aa5047d20018b8490d	29	0.056	responsible	0.789000034	1	0.59100008	300	6900	gain	1	1	11	2.375	2510.422	21	135	1	100	Portugal	Portugal	Other	Portuguese	Portugal	Male	Yes
1196	5d0aa9aa5047d20018b8490d	29	0.056	responsible	0.789000034	1	0.59100008	300	6900	gain	1	1	11	2.375	2510.422	21	135	1	100	Portugal	Portugal	Other	Portuguese	Portugal	Male	Yes
1197	5d0aa9aa5047d20018b8490d	3	0.226	responsible	3.365999937	1	1.735000134	300	14450	gain	1	1	11	2.375	2510.422	21	135	1	100	Portugal	Portugal	Other	Portuguese	Portugal	Male	Yes
1198	5d0aa9aa5047d20018b8490d	3	0.226	responsible	3.365999937	1	1.735000134	300	14450	gain	1	1	11	2.375	2510.422	21	135	1	100	Portugal	Portugal	Other	Portuguese	Portugal	Male	Yes
1199	5d0aa9aa5047d20018b8490d	35	0.052	random	1.473999977	1	1.319999933	300	8450	gain	1	0	11	2.375	2510.422	21	135	1	100	Portugal	Portugal	Other	Portuguese	Portugal	Male	Yes
1200	5d0aa9aa5047d20018b8490d	35	0.052	random	1.473999977	1	1.319999933	300	8450	gain	1	0	11	2.375	2510.422	21	135	1	100	Portugal	Portugal	Other	Portuguese	Portugal	Male	Yes
1201	5d0aa9aa5047d20018b8490d	36	0.999	random	1.1650002	0	4.050000191	100	11150	gain	0	0	11	2.375	2510.422	21	135	1	100	Portugal	Portugal	Other	Portuguese	Portugal	Male	Yes
1202	5d0aa9aa5047d20018b8490d	36	0.999	random	1.1650002	0	4.050000191	100	11150	gain	0	0	11	2.375	2510.422	21	135	1	100	Portugal	Portugal	Other	Portuguese	Portugal	Male	Yes
1203	5d0aa9aa5047d20018b8490d	39	0.239	random	0.671999931	1	1.329999924	300	10150	gain	1	0	11	2.375	2510.422	21	135	1	100	Portugal	Portugal	Other	Portuguese	Portugal	Male	Yes
1204	5d0aa9aa5047d20018b8490d	39	0.239	random	0.671999931	1	1.329999924	300	10150	gain	1	0	11	2.375	2510.422	21	135	1	100	Portugal	Portugal	Other	Portuguese	Portugal	Male	Yes
1205	5d0aa9aa5047d20018b8490d	4	0.252	responsible	0.871999979	1	0.378000021	300	9550	gain	0	1	11	2.375	2510.422	21	135	1	100	Portugal	Portugal	Other	Portuguese	Portugal	Male	Yes
1206	5d0aa9aa5047d20018b8490d	4	0.252	responsible	0.871999979	1	0.378000021	300	9550	gain	0	1	11	2.375	2510.422	21	135	1	100	Portugal	Portugal	Other	Portuguese	Portugal	Male	Yes
1207	5d0aa9aa5047d20018b8490d	41	0	random	3.532000065	1	3.089000225	300	7700	gain	0	0	11	2.375	2510.422	21	135	1	100	Portugal	Portugal	Other	Portuguese	Portugal	Male	Yes
1208	5d0aa9aa5047d20018b8490d	41	0	random	3.532000065	1	3.089000225	300	7700	gain	0	0	11	2.375	2510.422	21	135	1	100	Portugal	Portugal	Other	Portuguese	Portugal	Male	Yes
1209	5d0aa9aa5047d20018b8490d	42	0.036	random	0.758000135	1	1.080000162	300	15300	gain	1	0	11	2.375	2510.422	21	135	1	100	Portugal	Portugal	Other	Portuguese	Portugal	Male	Yes
1210	5d0aa9aa5047d20018b8490d	42	0.036	random	0.758000135	1	1.080000162	300	15300	gain	1	0	11	2.375	2510.422	21	135	1	100	Portugal	Portugal	Other	Portuguese	Portugal	Male	Yes
1211	5d0aa9aa5047d20018b8490d	43	0.077	random	0.825000048	0	4.812000036	100	4950	gain	1	0	11	2.375	2510.422	21	135	1	100	Portugal	Portugal	Other	Portuguese	Portugal	Male	Yes
1212	5d0aa9aa5047d20018b8490d	43	0.077	random	0.825000048	0	4.812000036	100	4950	gain	1	0	11	2.375	2510.422	21	135	1	100	Portugal	Portugal	Other	Portuguese	Portugal	Male	Yes
1213	5d0aa9aa5047d20018b8490d	44	0.069	random	0.559000015	1	2.350999832	300	13950	gain	1	0	11	2.375	2510.422	21	135	1	100	Portugal	Portugal	Other	Portuguese	Portugal	Male	Yes
1214	5d0aa9aa5047d20018b8490d	44	0.069	random	0.559000015	1	2.350999832	300	13950	gain	1	0	11	2.375	2510.422	21	135	1	100	Portugal	Portugal	Other	Portuguese	Portugal	Male	Yes
1215	5d0aa9aa5047d20018b8490d	46	0.059	random	0.812999964	0	2.678999901	100	7000	gain	0	0	11	2.375	2510.422	21	135	1	100	Portugal	Portugal	Other	Portuguese	Portugal	Male	Yes
1216	5d0aa9aa5047d20018b8490d	46	0.059	random	0.812999964	0	2.678999901	100	7000	gain	0	0	11	2.375	2510.422	21	135	1	100	Portugal	Portugal	Other	Portuguese	Portugal	Male	Yes
1217	5d0aa9aa5047d20018b8490d	5	0.954	responsible	5.829999924	0	8.335000038	100	1150	gain	1	1	11	2.375	2510.422	21	135	1	100	Portugal	Portugal	Other	Portuguese	Portugal	Male	Yes
1218	5d0aa9aa5047d20018b8490d	5	0.954	responsible	5.829999924	0	8.335000038	100	1150	gain	1	1	11	2.375	2510.422	21	135	1	100	Portugal	Portugal	Other	Portuguese	Portugal	Male	Yes
1219	5d0aa9aa5047d20018b8490d	51	0.297	random	0.809000015	1	3.512000084	300	11900	gain	0	0	11	2.375	2510.422	21	135	1	100	Portugal	Portugal	Other	Portuguese	Portugal	Male	Yes
1220	5d0aa9aa5047d20018b8490d	51	0.297	random	0.809000015	1	3.512000084	300	11900	gain	0	0	11	2.375	2510.422	21	135	1	100	Portugal	Portugal	Other	Portuguese	Portugal	Male	Yes
1221	5d0aa9aa5047d20018b8490d	53	0.18	random	2.280999899	1	5.535000086	300	1900	gain	1	0	11	2.375	2510.422	21	135	1	100	Portugal	Portugal	Other	Portuguese	Portugal	Male	Yes
1222	5d0aa9aa5047d20018b8490d	53	0.18	random	2.280999899	1	5.535000086	300	1900	gain	1	0	11	2.375	2510.422	21	135	1	100	Portugal	Portugal	Other	Portuguese	Portugal	Male	Yes
1223	5d0aa9aa5047d20018b8490d	58	0.07	random	0.674999952	1	8.388999939	300	12800	gain	1	0	11	2.375	2510.422	21	135	1	100	Portugal	Portugal	Other	Portuguese	Portugal	Male	Yes
1224	5d0aa9aa5047d20018b8490d	58	0.07	random	0.674999952	1	8.388999939	300	12800	gain	1	0	11	2.375	2510.422	21	135	1	100	Portugal	Portugal	Other	Portuguese	Portugal	Male	Yes
1225	5d0aa9aa5047d20018b8490d	6	0.929	responsible	1.250999928	1	0.493999958	0	12400	gain	1	1	11	2.375	2510.422	21	135	1	100	Portugal	Portugal	Other	Portuguese	Portugal	Male	Yes
1226	5d0aa9aa5047d20018b8490d	6	0.929	responsible	1.250999928	1	0.493999958	0	12400	gain	1	1	11	2.375	2510.422	21	135	1	100	Portugal	Portugal	Other	Portuguese	Portugal	Male	Yes
1227	5d0aa9aa5047d20018b8490d	65	0.928	random	1.395999908	1	2.277999878	0	10750	gain	1	0	11	2.375	2510.422	21	135	1	100	Portugal	Portugal	Other	Portuguese	Portugal	Male	Yes
1228	5d0aa9aa5047d20018b8490d	65	0.928	random	1.395999908	1	2.277999878	0	10750	gain	1	0	11	2.375	2510.422	21	135	1	100	Portugal	Portugal	Other	Portuguese	Portugal	Male	Yes
1229	5d0aa9aa5047d20018b8490d	66	0.873	random	0.78000021	1	1.761000156	0	12500	gain	1	0	11	2.375	2510.422	21	135	1	100	Portugal	Portugal	Other	Portuguese	Portugal	Male	Yes
1230	5d0aa9aa5047d20018b8490d	66	0.873	random	0.78000021	1	1.761000156	0	12500	gain	1	0	11	2.375	2510.422	21	135	1	100	Portugal	Portugal	Other	Portuguese	Portugal	Male	Yes
1231	5d0aa9aa5047d20018b8490d	67	0.903	random	1.988000154	1	3.343999863	0	8150	gain	1	0	11	2.375	2510.422	21	135	1	100	Portugal	Portugal	Other	Portuguese	Portugal	Male	Yes
1232	5d0aa9aa5047d20018b8490d	67	0.903	random	1.988000154	1	3.343999863	0	8150	gain	1	0	11	2.375	2510.422	21	135	1	100	Portugal	Portugal	Other	Portuguese	Portugal	Male	Yes
1233	5d0aa9aa5047d20018b8490d	68	0.129	random	0.572000027	0	3.55099988	100	14050	gain	0	0	11	2.375	2510.422	21	135	1	100	Portugal	Portugal	Other	Portuguese	Portugal	Male	Yes
1234	5d0aa9aa5047d20018b8490d	68	0.129	random	0.572000027	0	3.55099988	100	14050	gain	0	0	11	2.375	2510.422	21	135	1	100	Portugal	Portugal	Other	Portuguese	Portugal	Male	Yes
1235	5d0aa9aa5047d20018b8490d	69	0.071	random	1.285000086	1	44.50300002	150	6600	gain	1	0	11	2.375	2510.422	21	135	1	100	Portugal	Portugal	Other	Portuguese	Portugal	Male	Yes
1236	5d0aa9aa5047d20018b8490d	69	0.071	random	1.285000086	1	44.50300002	150	6600	gain	1	0	11	2.375	2510.422	21	135	1	100	Portugal	Portugal	Other	Portuguese	Portugal	Male	Yes
1237	5d0aa9aa5047d20018b8490d	7	0.07	responsible	1.370999813	1	7.114000082	300	2200	gain	1	1	11	2.375	2510.422	21	135	1	100	Portugal	Portugal	Other	Portuguese	Portugal	Male	Yes
1238	5d0aa9aa5047d20018b8490d	7	0.07	responsible	1.370999813	1	7.114000082	300	2200	gain	1	1	11	2.375	2510.422	21	135	1	100	Portugal	Portugal	Other	Portuguese	Portugal	Male	Yes
1239	5d0aa9aa5047d20018b8490d	70	0.159	random	0.691999912	0	2.007999897	100	16750	gain	0	0	11	2.375	2510.422	21	135	1	100	Portugal	Portugal	Other	Portuguese	Portugal	Male	Yes
1240	5d0aa9aa5047d20018b8490d	70	0.159	random	0.691999912	0	2.007999897	100	16750	gain	0	0	11	2.375	2510.422	21	135	1	100	Portugal	Portugal	Other	Portuguese	Portugal	Male	Yes
1241	5d0aa9aa5047d20018b8490d	71	0.785	random	5.829999924	0	6.599000216	100	7100	gain	0	0	11	2.375	2510.422	21	135	1	100	Portugal	Portugal	Other	Portuguese	Portugal	Male	Yes
1242	5d0aa9aa5047d20018b8490d	71	0.785	random	5.829999924	0	6.599000216	100	7100	gain	0	0	11	2.375	2510.422	21	135	1	100	Portugal	Portugal	Other	Portuguese	Portugal	Male	Yes
1243	5d0aa9aa5047d20018b8490d	72	0.54	random	0.812999964	0	2.938000202	100	12000	gain	0	0	11	2.375	2510.422	21	135	1	100	Portugal	Portugal	Other	Portuguese	Portugal	Male	Yes
1244	5d0aa9aa5047d20018b8490d	72	0.54	random	0.812999964	0	2.938000202	100	12000	gain	0	0	11	2.375	2510.422	21	135	1	100	Portugal	Portugal	Other	Portuguese	Portugal	Male	Yes
1245	5d0aa9aa5047d20018b8490d	73	0.867	random	2.213000059	1	3.437999964	0	9150	gain	0	0	11	2.375	2510.422	21	135	1	100	Portugal	Portugal	Other	Portuguese	Portugal	Male	Yes
1246	5d0aa9aa5047d20018b8490d	73	0.867	random	2.213000059	1	3.437999964	0	9150	gain	0	0	11	2.375	2510.422	21	135	1	100	Portugal	Portugal	Other	Portuguese	Portugal	Male	Yes
1247	5d0aa9aa5047d20018b8490d	75	0.423	random	4.825000048	0	2.442000151	100	12900	gain	0	0	11	2.375	2510.422	21	135	1	100	Portugal	Portugal	Other	Portuguese	Portugal	Male	Yes
1248	5d0aa9aa5047d20018b8490d	75	0.423	random	4.825000048	0	2.442000151	100	12900	gain	0	0	11	2.375	2510.422	21	135	1	100	Portugal	Portugal	Other	Portuguese	Portugal	Male	Yes
1249	5d0aa9aa5047d20018b8490d	79	0	random	1.730999947	1	1.312999964	150	11600	gain	1	0	11	2.375	2510.422	21	135	1	100	Portugal	Portugal	Other	Portuguese	Portugal	Male	Yes
1250	5d0aa9aa5047d20018b8490d	79	0	random	1.730999947	1	1.312999964	150	11600	gain	1	0	11	2.375	2510.422	21	135	1	100	Portugal	Portugal	Other	Portuguese	Portugal	Male	Yes
1251	5d0aa9aa5047d20018b8490d	8	0.075	responsible	0.913000107	1	3.470999956	300	5550	gain	1	1	11	2.375	2510.422	21	135	1	100	Portugal	Portugal	Other	Portuguese	Portugal	Male	Yes
1252	5d0aa9aa5047d20018b8490d	8	0.075	responsible	0.913000107	1	3.470999956	300	5550	gain	1	1	11	2.375	2510.422	21	135	1	100	Portugal	Portugal	Other	Portuguese	Portugal	Male	Yes
1253	5d0aa9aa5047d20018b8490d	80	0.267	random	1.997999907	1	1.902000189	300	3700	gain	1	0	11	2.375	2510.422	21	135	1	100	Portugal	Portugal	Other	Portuguese	Portugal	Male	Yes
1254	5d0aa9aa5047d20018b8490d	80	0.267	random	1.997999907	1	1.902000189	300	3700	gain	1	0	11	2.375	2510.422	21	135	1	100	Portugal	Portugal	Other	Portuguese	Portugal	Male	Yes
1255	5d0aa9aa5047d20018b8490d	81	0.853	random	0.88499999	1	1.299000025	0	3250	gain	1	0	11	2.375	2510.422	21	135	1	100	Portugal	Portugal	Other	Portuguese	Portugal	Male	Yes
1256	5d0aa9aa5047d20018b8490d	81	0.853	random	0.88499999	1	1.299000025	0	3250	gain	1	0	11	2.375	2510.422	21	135	1	100	Portugal	Portugal	Other	Portuguese	Portugal	Male	Yes
1257	5d0aa9aa5047d20018b8490d	82	0.769	random	0.101999998	1	3.578999996	300	4850	gain	1	0	11	2.375	2510.422	21	135	1	100	Portugal	Portugal	Other	Portuguese	Portugal	Male	Yes
1258	5d0aa9aa5047d20018b8490d	82	0.769	random	0.101999998	1	3.578999996	300	4850	gain	1	0	11	2.375	2510.422	21	135	1	100	Portugal	Portugal	Other	Portuguese	Portugal	Male	Yes
1259	5d0aa9aa5047d20018b8490d	83	0.961	random	0.578999996	0	1.644999981	100	14150	gain	1	0	11	2.375	2510.422	21	135	1	100	Portugal	Portugal	Other	Portuguese	Portugal	Male	Yes
1260	5d0aa9aa5047d20018b8490d	83	0.961	random	0.578999996	0	1.644999981	100	14150	gain	1	0	11	2.375	2510.422	21	135	1	100	Portugal	Portugal	Other	Portuguese	Portugal	Male	Yes
1261	5d0aa9aa5047d20018b8490d	85	0.999	random	1.198999882	0	0.888999939	100	12500	gain	0	0	11	2.375	2510.422	21	135	1	100	Portugal	Portugal	Other	Portuguese	Portugal	Male	Yes
1262	5d0aa9aa5047d20018b8490d	85	0.999	random	1.198999882	0	0.888999939	100	12500	gain	0	0	11	2.375	2510.422	21	135	1	100	Portugal	Portugal	Other	Portuguese	Portugal	Male	Yes
1263	5d0aa9aa5047d20018b8490d	87	0.126	random	1.378000021	1	2.357000113	300	1050	gain	1	0	11	2.375	2510.422	21	135	1	100	Portugal	Portugal	Other	Portuguese	Portugal	Male	Yes
1264	5d0aa9aa5047d20018b8490d	87	0.126	random	1.378000021	1	2.357000113	300	1050	gain	1	0	11	2.375	2510.422	21	135	1	100	Portugal	Portugal	Other	Portuguese	Portugal	Male	Yes
1265	5d0aa9aa5047d20018b8490d	89	0.999	random	1.042000055	0	1.822999954	100	3250	gain	0	0	11	2.375	2510.422	21	135	1	100	Portugal	Portugal	Other	Portuguese	Portugal	Male	Yes
1266	5d0aa9aa5047d20018b8490d	89	0.999	random	1.042000055	0	1.822999954	100	3250	gain	0	0	11	2.375	2510.422	21	135	1	100	Portugal	Portugal	Other	Portuguese	Portugal	Male	Yes
1267	5d0aa9aa5047d20018b8490d	90	0.201	random	0.38499999	1	2.382999897	300	6150	gain	1	0	11	2.375	2510.422	21	135	1	100	Portugal	Portugal	Other	Portuguese	Portugal	Male	Yes
1268	5d0aa9aa5047d20018b8490d	90	0.201	random	0.38499999	1	2.382999897	300	6150	gain	1	0	11	2.375	2510.422	21	135	1	100	Portugal	Portugal	Other	Portuguese	Portugal	Male	Yes
1269	5d0aa9aa5047d20018b8490d	91	0.112	smart	0.549999952	1	2.552999973	300	9850	gain	0	0	11	2.375	2510.422	21	135	1	100	Portugal	Portugal	Other	Portuguese	Portugal	Male	Yes
1270	5d0aa9aa5047d20018b8490d	91	0.112	smart	0.549999952	1	2.552999973	300	9850	gain	0	0	11	2.375	2510.422	21	135	1	100	Portugal	Portugal	Other	Portuguese	Portugal	Male	Yes
1271	5d0aa9aa5047d20018b8490d	92	0.039	smart	1.684000015	1	3.407999992	300	13200	gain	1	0	11	2.375	2510.422	21	135	1	100	Portugal	Portugal	Other	Portuguese	Portugal	Male	Yes
1272	5d0aa9aa5047d20018b8490d	92	0.039	smart	1.684000015	1	3.407999992	300	13200	gain	1	0	11	2.375	2510.422	21	135	1	100	Portugal	Portugal	Other	Portuguese	Portugal	Male	Yes
1273	5d0aa9aa5047d20018b8490d	94	0	smart	2.743000031	1	0.561000109	150	2750	gain	1	0	11	2.375	2510.422	21	135	1	100	Portugal	Portugal	Other	Portuguese	Portugal	Male	Yes
1274	5d0aa9aa5047d20018b8490d	94	0	smart	2.743000031	1	0.561000109	150	2750	gain	1	0	11	2.375	2510.422	21	135	1	100	Portugal	Portugal	Other	Portuguese	Portugal	Male	Yes
1275	5d65356a96a9600001b59099	0	0.742	responsible	2.814999819	1	0.501999855	300	11200	loss	0	1	10	1	1991.369	23	104	0	100	United Kingdom	United Kingdom	Other	English	United Kingdom	Male	Yes
1276	5d65356a96a9600001b59099	1	0.685	responsible	3.235000134	1	0.654999971	0	7600	loss	0	1	10	1	1991.369	23	104	0	100	United Kingdom	United Kingdom	Other	English	United Kingdom	Male	Yes
1277	5d65356a96a9600001b59099	10	0.06	responsible	3.437999964	1	0.802999735	300	9100	loss	1	1	10	1	1991.369	23	104	0	100	United Kingdom	United Kingdom	Other	English	United Kingdom	Male	Yes
1278	5d65356a96a9600001b59099	100	0.068	smart	2.667000055	1	3.434000015	0	5350	loss	1	0	10	1	1991.369	23	104	0	100	United Kingdom	United Kingdom	Other	English	United Kingdom	Male	Yes
1279	5d65356a96a9600001b59099	101	0.074	smart	1.33100009	1	1.264999866	300	12700	loss	1	0	10	1	1991.369	23	104	0	100	United Kingdom	United Kingdom	Other	English	United Kingdom	Male	Yes
1280	5d65356a96a9600001b59099	102	0.059	smart	2.765999794	1	4.68599987	300	1200	loss	1	0	10	1	1991.369	23	104	0	100	United Kingdom	United Kingdom	Other	English	United Kingdom	Male	Yes
1281	5d65356a96a9600001b59099	103	0.055	smart	2.072999954	1	4.433000088	150	16900	loss	0	0	10	1	1991.369	23	104	0	100	United Kingdom	United Kingdom	Other	English	United Kingdom	Male	Yes
1282	5d65356a96a9600001b59099	104	0	smart	4.540999889	1	4.054999828	300	4450	loss	1	0	10	1	1991.369	23	104	0	100	United Kingdom	United Kingdom	Other	English	United Kingdom	Male	Yes
1283	5d65356a96a9600001b59099	106	0.126	smart	2.946999788	1	3.506999969	300	16300	loss	0	0	10	1	1991.369	23	104	0	100	United Kingdom	United Kingdom	Other	English	United Kingdom	Male	Yes
1284	5d65356a96a9600001b59099	108	0	smart	2.955999851	1	2.245999813	300	16750	loss	1	0	10	1	1991.369	23	104	0	100	United Kingdom	United Kingdom	Other	English	United Kingdom	Male	Yes
1285	5d65356a96a9600001b59099	109	0.122	smart	2.065999985	1	1.100999832	300	2950	loss	0	0	10	1	1991.369	23	104	0	100	United Kingdom	United Kingdom	Other	English	United Kingdom	Male	Yes
1286	5d65356a96a9600001b59099	11	0.031	responsible	3.981999874	1	0.648000002	300	13900	loss	1	1	10	1	1991.369	23	104	0	100	United Kingdom	United Kingdom	Other	English	United Kingdom	Male	Yes
1287	5d65356a96a9600001b59099	112	0.163	smart	5.700000048	1	2.721999884	300	5350	loss	1	0	10	1	1991.369	23	104	0	100	United Kingdom	United Kingdom	Other	English	United Kingdom	Male	Yes
1288	5d65356a96a9600001b59099	116	0.1	smart	1.738999844	1	1.615999937	300	3550	loss	1	0	10	1	1991.369	23	104	0	100	United Kingdom	United Kingdom	Other	English	United Kingdom	Male	Yes
1289	5d65356a96a9600001b59099	117	0.029	smart	3.586999893	1	3.150999784	300	4750	loss	1	0	10	1	1991.369	23	104	0	100	United Kingdom	United Kingdom	Other	English	United Kingdom	Male	Yes
1290	5d65356a96a9600001b59099	118	0.066	smart	1.732999802	1	5.006999731	300	13300	loss	0	0	10	1	1991.369	23	104	0	100	United Kingdom	United Kingdom	Other	English	United Kingdom	Male	Yes
1291	5d65356a96a9600001b59099	12	0	responsible	2.76699996	1	2.215999842	300	7600	loss	1	1	10	1	1991.369	23	104	0	100	United Kingdom	United Kingdom	Other	English	United Kingdom	Male	Yes
1292	5d65356a96a9600001b59099	123	0.167	smart	3.331999779	1	3.385999918	300	14200	loss	0	0	10	1	1991.369	23	104	0	100	United Kingdom	United Kingdom	Other	English	United Kingdom	Male	Yes
1293	5d65356a96a9600001b59099	124	0.85	smart	5.178999901	1	5.085999966	0	13600	loss	1	0	10	1	1991.369	23	104	0	100	United Kingdom	United Kingdom	Other	English	United Kingdom	Male	Yes
1294	5d65356a96a9600001b59099	125	0.999	smart	4.079999924	1	3.654999971	0	2650	loss	0	0	10	1	1991.369	23	104	0	100	United Kingdom	United Kingdom	Other	English	United Kingdom	Male	Yes
1295	5d65356a96a9600001b59099	127	0.686	smart	1.855999947	1	5.156999826	300	10000	loss	0	0	10	1	1991.369	23	104	0	100	United Kingdom	United Kingdom	Other	English	United Kingdom	Male	Yes
1296	5d65356a96a9600001b59099	128	0.161	smart	2.770999908	1	1.885999918	300	16000	loss	1	0	10	1	1991.369	23	104	0	100	United Kingdom	United Kingdom	Other	English	United Kingdom	Male	Yes
1297	5d65356a96a9600001b59099	129	0.685	smart	3.500999928	1	0.776000023	0	16300	loss	1	0	10	1	1991.369	23	104	0	100	United Kingdom	United Kingdom	Other	English	United Kingdom	Male	Yes
1298	5d65356a96a9600001b59099	13	0.044	responsible	3.170000076	1	1.855999947	300	7300	loss	1	1	10	1	1991.369	23	104	0	100	United Kingdom	United Kingdom	Other	English	United Kingdom	Male	Yes
1299	5d65356a96a9600001b59099	130	0	smart	2.598999977	1	2.278000116	300	6700	loss	1	0	10	1	1991.369	23	104	0	100	United Kingdom	United Kingdom	Other	English	United Kingdom	Male	Yes
1300	5d65356a96a9600001b59099	131	0.085	smart	5.284999847	1	3.734999895	0	16450	loss	0	0	10	1	1991.369	23	104	0	100	United Kingdom	United Kingdom	Other	English	United Kingdom	Male	Yes
1301	5d65356a96a9600001b59099	132	0	smart	6.557999849	1	0.961999893	300	15400	loss	0	0	10	1	1991.369	23	104	0	100	United Kingdom	United Kingdom	Other	English	United Kingdom	Male	Yes
1302	5d65356a96a9600001b59099	133	0.209	smart	7.125999928	1	0.836999893	300	12100	loss	0	0	10	1	1991.369	23	104	0	100	United Kingdom	United Kingdom	Other	English	United Kingdom	Male	Yes
1303	5d65356a96a9600001b59099	137	0.311	smart	5.806999922	1	2.496000051	300	9400	loss	0	0	10	1	1991.369	23	104	0	100	United Kingdom	United Kingdom	Other	English	United Kingdom	Male	Yes
1304	5d65356a96a9600001b59099	138	0.209	smart	3.920999765	1	1.655999899	300	2250	loss	1	0	10	1	1991.369	23	104	0	100	United Kingdom	United Kingdom	Other	English	United Kingdom	Male	Yes
1305	5d65356a96a9600001b59099	14	0.219	responsible	2.427999973	1	3.835999966	300	2650	loss	1	1	10	1	1991.369	23	104	0	100	United Kingdom	United Kingdom	Other	English	United Kingdom	Male	Yes
1306	5d65356a96a9600001b59099	15	0.556	responsible	4.315000057	1	0.588000059	0	13600	loss	0	1	10	1	1991.369	23	104	0	100	United Kingdom	United Kingdom	Other	English	United Kingdom	Male	Yes
1307	5d65356a96a9600001b59099	16	0.802	responsible	8.355000019	1	0.552999973	0	16450	loss	0	1	10	1	1991.369	23	104	0	100	United Kingdom	United Kingdom	Other	English	United Kingdom	Male	Yes
1308	5d65356a96a9600001b59099	17	0.347	responsible	2.056999922	1	4.840999842	300	6400	loss	1	1	10	1	1991.369	23	104	0	100	United Kingdom	United Kingdom	Other	English	United Kingdom	Male	Yes
1309	5d65356a96a9600001b59099	18	0.172	responsible	4.713999987	1	1.746999979	300	600	loss	0	1	10	1	1991.369	23	104	0	100	United Kingdom	United Kingdom	Other	English	United Kingdom	Male	Yes
1310	5d65356a96a9600001b59099	19	0.696	responsible	9.900999784	1	0.846999884	0	13300	loss	1	1	10	1	1991.369	23	104	0	100	United Kingdom	United Kingdom	Other	English	United Kingdom	Male	Yes
1311	5d65356a96a9600001b59099	20	0.136	responsible	3.019999743	1	0.93599987	0	16750	loss	0	1	10	1	1991.369	23	104	0	100	United Kingdom	United Kingdom	Other	English	United Kingdom	Male	Yes
1312	5d65356a96a9600001b59099	21	0.224	responsible	2.743999958	1	1.170999765	300	17200	loss	0	1	10	1	1991.369	23	104	0	100	United Kingdom	United Kingdom	Other	English	United Kingdom	Male	Yes
1313	5d65356a96a9600001b59099	22	0.784	responsible	2.657999992	1	1.355999708	300	7000	loss	0	1	10	1	1991.369	23	104	0	100	United Kingdom	United Kingdom	Other	English	United Kingdom	Male	Yes
1314	5d65356a96a9600001b59099	23	0	responsible	2.56099987	1	2.122999907	300	10900	loss	1	1	10	1	1991.369	23	104	0	100	United Kingdom	United Kingdom	Other	English	United Kingdom	Male	Yes
1315	5d65356a96a9600001b59099	25	0.118	responsible	2.729000092	1	3.215999842	0	4150	loss	0	1	10	1	1991.369	23	104	0	100	United Kingdom	United Kingdom	Other	English	United Kingdom	Male	Yes
1316	5d65356a96a9600001b59099	26	0.084	responsible	2.369999886	1	0.927999973	300	14500	loss	1	1	10	1	1991.369	23	104	0	100	United Kingdom	United Kingdom	Other	English	United Kingdom	Male	Yes
1317	5d65356a96a9600001b59099	27	0.751	responsible	4.929999828	1	0.977999926	0	16450	loss	1	1	10	1	1991.369	23	104	0	100	United Kingdom	United Kingdom	Other	English	United Kingdom	Male	Yes
1318	5d65356a96a9600001b59099	28	0.999	responsible	7.019999743	1	7.973999977	0	0	loss	0	1	10	1	1991.369	23	104	0	100	United Kingdom	United Kingdom	Other	English	United Kingdom	Male	Yes
1319	5d65356a96a9600001b59099	29	0.047	responsible	1.387999773	1	0.688999891	300	13000	loss	1	1	10	1	1991.369	23	104	0	100	United Kingdom	United Kingdom	Other	English	United Kingdom	Male	Yes
1320	5d65356a96a9600001b59099	31	0	random	9.029000044	1	2.299999952	300	1650	loss	1	0	10	1	1991.369	23	104	0	100	United Kingdom	United Kingdom	Other	English	United Kingdom	Male	Yes
1321	5d65356a96a9600001b59099	32	0.205	random	1.601999998	1	4.490999937	300	5800	loss	1	0	10	1	1991.369	23	104	0	100	United Kingdom	United Kingdom	Other	English	United Kingdom	Male	Yes
1322	5d65356a96a9600001b59099	34	0.23	random	3.052999973	1	0.871999979	300	15100	loss	1	0	10	1	1991.369	23	104	0	100	United Kingdom	United Kingdom	Other	English	United Kingdom	Male	Yes
1323	5d65356a96a9600001b59099	37	0.939	random	2.875999928	1	0.592000008	0	15100	loss	0	0	10	1	1991.369	23	104	0	100	United Kingdom	United Kingdom	Other	English	United Kingdom	Male	Yes
1324	5d65356a96a9600001b59099	4	0.15	responsible	3.8349998	1	0.438999891	300	11500	loss	1	1	10	1	1991.369	23	104	0	100	United Kingdom	United Kingdom	Other	English	United Kingdom	Male	Yes
1325	5d65356a96a9600001b59099	41	0.23	random	1.708999872	1	4.577000141	300	8500	loss	0	0	10	1	1991.369	23	104	0	100	United Kingdom	United Kingdom	Other	English	United Kingdom	Male	Yes
1326	5d65356a96a9600001b59099	43	0.927	random	5.130000114	1	16.93799996	0	7900	loss	0	0	10	1	1991.369	23	104	0	100	United Kingdom	United Kingdom	Other	English	United Kingdom	Male	Yes
1327	5d65356a96a9600001b59099	44	0	random	5.578999996	1	1.331999779	300	12400	loss	1	0	10	1	1991.369	23	104	0	100	United Kingdom	United Kingdom	Other	English	United Kingdom	Male	Yes
1328	5d65356a96a9600001b59099	48	0	random	8.046000004	1	8.200000048	300	300	loss	0	0	10	1	1991.369	23	104	0	100	United Kingdom	United Kingdom	Other	English	United Kingdom	Male	Yes
1329	5d65356a96a9600001b59099	5	0	responsible	1.144999981	1	1.373999834	300	7900	loss	1	1	10	1	1991.369	23	104	0	100	United Kingdom	United Kingdom	Other	English	United Kingdom	Male	Yes
1330	5d65356a96a9600001b59099	50	0.122	random	4.385999918	1	0.835999966	300	14800	loss	0	0	10	1	1991.369	23	104	0	100	United Kingdom	United Kingdom	Other	English	United Kingdom	Male	Yes
1331	5d65356a96a9600001b59099	53	0	random	2.873999834	1	4.017999887	150	1350	loss	0	0	10	1	1991.369	23	104	0	100	United Kingdom	United Kingdom	Other	English	United Kingdom	Male	Yes
1332	5d65356a96a9600001b59099	54	0.589	random	2.282999992	1	4.014999866	300	6100	loss	1	0	10	1	1991.369	23	104	0	100	United Kingdom	United Kingdom	Other	English	United Kingdom	Male	Yes
1333	5d65356a96a9600001b59099	55	0.066	random	3.507999897	0	6.01699996	100	2350	loss	1	0	10	1	1991.369	23	104	0	100	United Kingdom	United Kingdom	Other	English	United Kingdom	Male	Yes
1334	5d65356a96a9600001b59099	56	0.063	random	1.730999947	1	4.457999945	300	10600	loss	0	0	10	1	1991.369	23	104	0	100	United Kingdom	United Kingdom	Other	English	United Kingdom	Male	Yes
1335	5d65356a96a9600001b59099	58	0.824	random	8.463000059	1	0.883999825	0	16450	loss	1	0	10	1	1991.369	23	104	0	100	United Kingdom	United Kingdom	Other	English	United Kingdom	Male	Yes
1336	5d65356a96a9600001b59099	59	0.999	random	0.977999926	1	2.731999874	0	16450	loss	0	0	10	1	1991.369	23	104	0	100	United Kingdom	United Kingdom	Other	English	United Kingdom	Male	Yes
1337	5d65356a96a9600001b59099	6	0.796	responsible	2.457999945	1	1.770999908	0	4450	loss	0	1	10	1	1991.369	23	104	0	100	United Kingdom	United Kingdom	Other	English	United Kingdom	Male	Yes
1338	5d65356a96a9600001b59099	62	0.798	random	1.710999966	1	2.42599988	0	7000	loss	0	0	10	1	1991.369	23	104	0	100	United Kingdom	United Kingdom	Other	English	United Kingdom	Male	Yes
1339	5d65356a96a9600001b59099	63	0.044	random	2.17599988	1	0.648000002	300	15700	loss	0	0	10	1	1991.369	23	104	0	100	United Kingdom	United Kingdom	Other	English	United Kingdom	Male	Yes
1340	5d65356a96a9600001b59099	64	0.046	random	2.871999979	1	2.292999744	300	10300	loss	1	0	10	1	1991.369	23	104	0	100	United Kingdom	United Kingdom	Other	English	United Kingdom	Male	Yes
1341	5d65356a96a9600001b59099	67	0.245	random	3.393999815	1	1.234999895	150	16450	loss	0	0	10	1	1991.369	23	104	0	100	United Kingdom	United Kingdom	Other	English	United Kingdom	Male	Yes
1342	5d65356a96a9600001b59099	68	0.848	random	9.981999874	1	3.770999908	0	300	loss	0	0	10	1	1991.369	23	104	0	100	United Kingdom	United Kingdom	Other	English	United Kingdom	Male	Yes
1343	5d65356a96a9600001b59099	69	0.657	random	5.304999828	1	3.582999945	0	9400	loss	0	0	10	1	1991.369	23	104	0	100	United Kingdom	United Kingdom	Other	English	United Kingdom	Male	Yes
1344	5d65356a96a9600001b59099	7	0.064	responsible	2.511999846	1	1.006000042	300	8800	loss	1	1	10	1	1991.369	23	104	0	100	United Kingdom	United Kingdom	Other	English	United Kingdom	Male	Yes
1345	5d65356a96a9600001b59099	72	0.849	random	3.282999754	1	0.662999868	0	13000	loss	1	0	10	1	1991.369	23	104	0	100	United Kingdom	United Kingdom	Other	English	United Kingdom	Male	Yes
1346	5d65356a96a9600001b59099	75	0.999	random	3.247999907	1	4.143999815	0	2650	loss	0	0	10	1	1991.369	23	104	0	100	United Kingdom	United Kingdom	Other	English	United Kingdom	Male	Yes
1347	5d65356a96a9600001b59099	77	0.999	random	4.453999996	1	6.055000067	0	9700	loss	1	0	10	1	1991.369	23	104	0	100	United Kingdom	United Kingdom	Other	English	United Kingdom	Male	Yes
1348	5d65356a96a9600001b59099	78	0.07	random	3.282999992	1	1.59499979	0	13300	loss	0	0	10	1	1991.369	23	104	0	100	United Kingdom	United Kingdom	Other	English	United Kingdom	Male	Yes
1349	5d65356a96a9600001b59099	8	0.999	responsible	2.218999863	1	0.743000031	0	16750	loss	0	1	10	1	1991.369	23	104	0	100	United Kingdom	United Kingdom	Other	English	United Kingdom	Male	Yes
1350	5d65356a96a9600001b59099	80	0.948	random	3.575999975	1	1.164999962	0	13300	loss	0	0	10	1	1991.369	23	104	0	100	United Kingdom	United Kingdom	Other	English	United Kingdom	Male	Yes
1351	5d65356a96a9600001b59099	82	0.239	random	4.375999928	1	3.412999868	300	3250	loss	0	0	10	1	1991.369	23	104	0	100	United Kingdom	United Kingdom	Other	English	United Kingdom	Male	Yes
1352	5d65356a96a9600001b59099	83	0.062	random	4.682999849	1	2.411999941	300	11800	loss	0	0	10	1	1991.369	23	104	0	100	United Kingdom	United Kingdom	Other	English	United Kingdom	Male	Yes
1353	5d65356a96a9600001b59099	85	0.671	random	2.644999981	1	7.531999826	0	7900	loss	1	0	10	1	1991.369	23	104	0	100	United Kingdom	United Kingdom	Other	English	United Kingdom	Male	Yes
1354	5d65356a96a9600001b59099	87	0.999	random	5.083999872	1	0.789000034	0	15700	loss	0	0	10	1	1991.369	23	104	0	100	United Kingdom	United Kingdom	Other	English	United Kingdom	Male	Yes
1355	5d65356a96a9600001b59099	88	0.144	smart	7.315000057	1	2.575999975	300	9700	loss	1	0	10	1	1991.369	23	104	0	100	United Kingdom	United Kingdom	Other	English	United Kingdom	Male	Yes
1356	5d65356a96a9600001b59099	89	0.244	smart	2.610999823	1	2.506000042	300	5050	loss	1	0	10	1	1991.369	23	104	0	100	United Kingdom	United Kingdom	Other	English	United Kingdom	Male	Yes
1357	5d65356a96a9600001b59099	9	0.322	responsible	2.939999819	1	1.838000059	300	900	loss	1	1	10	1	1991.369	23	104	0	100	United Kingdom	United Kingdom	Other	English	United Kingdom	Male	Yes
1358	5d65356a96a9600001b59099	92	0.126	smart	6.776000023	1	2.80099988	300	13600	loss	0	0	10	1	1991.369	23	104	0	100	United Kingdom	United Kingdom	Other	English	United Kingdom	Male	Yes
1359	5d65356a96a9600001b59099	93	0.092	smart	1.924999952	1	0.674999952	300	4150	loss	1	0	10	1	1991.369	23	104	0	100	United Kingdom	United Kingdom	Other	English	United Kingdom	Male	Yes
1360	5d65356a96a9600001b59099	95	0	smart	2.774999857	1	1.555000067	300	3850	loss	1	0	10	1	1991.369	23	104	0	100	United Kingdom	United Kingdom	Other	English	United Kingdom	Male	Yes
1361	5d65356a96a9600001b59099	96	0.397	smart	2.877000093	1	16.26499987	300	8200	loss	1	0	10	1	1991.369	23	104	0	100	United Kingdom	United Kingdom	Other	English	United Kingdom	Male	Yes
1362	5d6700c3790543000146c5fb	0	0.933	responsible	0.440999746	0	1.799000025	100	15100	gain	0	1	8	1.875	1994.79	46	86	2	96	United Kingdom	United Kingdom	Full-Time	English	United Kingdom	Male	No
1363	5d6700c3790543000146c5fb	1	0.786	responsible	1.422999859	1	7.007999897	300	7600	gain	0	1	8	1.875	1994.79	46	86	2	96	United Kingdom	United Kingdom	Full-Time	English	United Kingdom	Male	No
1364	5d6700c3790543000146c5fb	10	0.175	responsible	1.008000135	0	3.311000109	100	10200	gain	1	1	8	1.875	1994.79	46	86	2	96	United Kingdom	United Kingdom	Full-Time	English	United Kingdom	Male	No
1365	5d6700c3790543000146c5fb	101	0.138	smart	0.713999987	1	1.032999754	300	14150	gain	1	0	8	1.875	1994.79	46	86	2	96	United Kingdom	United Kingdom	Full-Time	English	United Kingdom	Male	No
1366	5d6700c3790543000146c5fb	102	0.274	smart	0.950000048	1	1.36500001	300	8200	gain	1	0	8	1.875	1994.79	46	86	2	96	United Kingdom	United Kingdom	Full-Time	English	United Kingdom	Male	No
1367	5d6700c3790543000146c5fb	104	0.074	smart	8.125999928	1	4.764999866	300	600	gain	1	0	8	1.875	1994.79	46	86	2	96	United Kingdom	United Kingdom	Full-Time	English	United Kingdom	Male	No
1368	5d6700c3790543000146c5fb	106	0.094	smart	0.744999886	1	0.751999855	300	11800	gain	0	0	8	1.875	1994.79	46	86	2	96	United Kingdom	United Kingdom	Full-Time	English	United Kingdom	Male	No
1369	5d6700c3790543000146c5fb	107	0.068	smart	1.638999939	1	0.609999895	300	6000	gain	1	0	8	1.875	1994.79	46	86	2	96	United Kingdom	United Kingdom	Full-Time	English	United Kingdom	Male	No
1370	5d6700c3790543000146c5fb	11	0.59	responsible	0.746000051	1	7.638999939	300	7900	gain	0	1	8	1.875	1994.79	46	86	2	96	United Kingdom	United Kingdom	Full-Time	English	United Kingdom	Male	No
1371	5d6700c3790543000146c5fb	111	0.061	smart	0.851000071	1	1.051999807	300	14600	gain	0	0	8	1.875	1994.79	46	86	2	96	United Kingdom	United Kingdom	Full-Time	English	United Kingdom	Male	No
1372	5d6700c3790543000146c5fb	112	0.873	smart	1.049999952	1	0.865999937	0	16100	gain	0	0	8	1.875	1994.79	46	86	2	96	United Kingdom	United Kingdom	Full-Time	English	United Kingdom	Male	No
1373	5d6700c3790543000146c5fb	113	0.069	smart	1.426000118	1	3.941999912	300	16100	gain	1	0	8	1.875	1994.79	46	86	2	96	United Kingdom	United Kingdom	Full-Time	English	United Kingdom	Male	No
1374	5d6700c3790543000146c5fb	116	0.294	smart	0.993000031	1	0.826999903	300	8500	gain	1	0	8	1.875	1994.79	46	86	2	96	United Kingdom	United Kingdom	Full-Time	English	United Kingdom	Male	No
1375	5d6700c3790543000146c5fb	119	0	smart	2.065000057	1	2.361999989	150	1150	gain	1	0	8	1.875	1994.79	46	86	2	96	United Kingdom	United Kingdom	Full-Time	English	United Kingdom	Male	No
1376	5d6700c3790543000146c5fb	12	0.875	responsible	1.019000053	0	2.773999929	100	13250	gain	1	1	8	1.875	1994.79	46	86	2	96	United Kingdom	United Kingdom	Full-Time	English	United Kingdom	Male	No
1377	5d6700c3790543000146c5fb	121	0.154	smart	2.517999887	1	0.633999825	300	5700	gain	1	0	8	1.875	1994.79	46	86	2	96	United Kingdom	United Kingdom	Full-Time	English	United Kingdom	Male	No
1378	5d6700c3790543000146c5fb	122	0.084	smart	1.042999983	1	1.200999975	300	11500	gain	0	0	8	1.875	1994.79	46	86	2	96	United Kingdom	United Kingdom	Full-Time	English	United Kingdom	Male	No
1379	5d6700c3790543000146c5fb	123	0	smart	0.950999975	1	0.906999826	300	9200	gain	1	0	8	1.875	1994.79	46	86	2	96	United Kingdom	United Kingdom	Full-Time	English	United Kingdom	Male	No
1380	5d6700c3790543000146c5fb	125	0.103	smart	0.898999929	1	0.846999884	0	15400	gain	0	0	8	1.875	1994.79	46	86	2	96	United Kingdom	United Kingdom	Full-Time	English	United Kingdom	Male	No
1381	5d6700c3790543000146c5fb	126	0.322	smart	3.46600008	1	0.752999783	0	3850	gain	0	0	8	1.875	1994.79	46	86	2	96	United Kingdom	United Kingdom	Full-Time	English	United Kingdom	Male	No
1382	5d6700c3790543000146c5fb	129	0.172	smart	4.932999849	1	0.896000147	300	4950	gain	0	0	8	1.875	1994.79	46	86	2	96	United Kingdom	United Kingdom	Full-Time	English	United Kingdom	Male	No
1383	5d6700c3790543000146c5fb	130	0.999	smart	1.427999973	1	0.848999977	0	4450	gain	0	0	8	1.875	1994.79	46	86	2	96	United Kingdom	United Kingdom	Full-Time	English	United Kingdom	Male	No
1384	5d6700c3790543000146c5fb	131	0.328	smart	1.450999975	1	1.432999849	150	5400	gain	0	0	8	1.875	1994.79	46	86	2	96	United Kingdom	United Kingdom	Full-Time	English	United Kingdom	Male	No
1385	5d6700c3790543000146c5fb	132	0.157	smart	4.457000017	1	0.733999968	300	3750	gain	1	0	8	1.875	1994.79	46	86	2	96	United Kingdom	United Kingdom	Full-Time	English	United Kingdom	Male	No
1386	5d6700c3790543000146c5fb	133	0.071	smart	0.752000093	1	0.751999855	300	10100	gain	1	0	8	1.875	1994.79	46	86	2	96	United Kingdom	United Kingdom	Full-Time	English	United Kingdom	Male	No
1387	5d6700c3790543000146c5fb	134	0.096	smart	0.965999842	1	1.348999739	300	12550	gain	0	0	8	1.875	1994.79	46	86	2	96	United Kingdom	United Kingdom	Full-Time	English	United Kingdom	Male	No
1388	5d6700c3790543000146c5fb	137	0	smart	1.129999876	1	0.887000084	300	2850	gain	0	0	8	1.875	1994.79	46	86	2	96	United Kingdom	United Kingdom	Full-Time	English	United Kingdom	Male	No
1389	5d6700c3790543000146c5fb	138	0.118	smart	0.887999773	1	1.053999901	300	13150	gain	0	0	8	1.875	1994.79	46	86	2	96	United Kingdom	United Kingdom	Full-Time	English	United Kingdom	Male	No
1390	5d6700c3790543000146c5fb	139	0.187	smart	1.924999952	0	3.680999994	100	1250	gain	0	0	8	1.875	1994.79	46	86	2	96	United Kingdom	United Kingdom	Full-Time	English	United Kingdom	Male	No
1391	5d6700c3790543000146c5fb	14	0.908	responsible	8.947999954	1	13.63499975	300	300	gain	0	1	8	1.875	1994.79	46	86	2	96	United Kingdom	United Kingdom	Full-Time	English	United Kingdom	Male	No
1392	5d6700c3790543000146c5fb	142	0.835	smart	1.845999956	1	1.536000013	0	11200	gain	0	0	8	1.875	1994.79	46	86	2	96	United Kingdom	United Kingdom	Full-Time	English	United Kingdom	Male	No
1393	5d6700c3790543000146c5fb	143	0.077	smart	1.884000063	1	4.874000072	300	5250	gain	0	0	8	1.875	1994.79	46	86	2	96	United Kingdom	United Kingdom	Full-Time	English	United Kingdom	Male	No
1394	5d6700c3790543000146c5fb	145	0.185	smart	1.761000156	1	1.883000135	300	7300	gain	0	0	8	1.875	1994.79	46	86	2	96	United Kingdom	United Kingdom	Full-Time	English	United Kingdom	Male	No
1395	5d6700c3790543000146c5fb	146	0	smart	0.630999804	1	2.370999813	300	13850	gain	1	0	8	1.875	1994.79	46	86	2	96	United Kingdom	United Kingdom	Full-Time	English	United Kingdom	Male	No
1396	5d6700c3790543000146c5fb	15	0	responsible	1.243999958	0	2.775999784	100	11200	gain	1	1	8	1.875	1994.79	46	86	2	96	United Kingdom	United Kingdom	Full-Time	English	United Kingdom	Male	No
1397	5d6700c3790543000146c5fb	152	0.057	smart	1.871000051	1	0.463000059	300	3150	gain	1	0	8	1.875	1994.79	46	86	2	96	United Kingdom	United Kingdom	Full-Time	English	United Kingdom	Male	No
1398	5d6700c3790543000146c5fb	16	0.637	responsible	0.677999973	1	2.272000074	0	14300	gain	0	1	8	1.875	1994.79	46	86	2	96	United Kingdom	United Kingdom	Full-Time	English	United Kingdom	Male	No
1399	5d6700c3790543000146c5fb	17	0.188	responsible	0.75	0	2.492999792	100	14700	gain	0	1	8	1.875	1994.79	46	86	2	96	United Kingdom	United Kingdom	Full-Time	English	United Kingdom	Male	No
1400	5d6700c3790543000146c5fb	18	0.72	responsible	1.227999926	1	2.751999855	0	8900	gain	0	1	8	1.875	1994.79	46	86	2	96	United Kingdom	United Kingdom	Full-Time	English	United Kingdom	Male	No
1401	5d6700c3790543000146c5fb	19	0.071	responsible	3.507999897	1	5.402999878	300	1950	gain	0	1	8	1.875	1994.79	46	86	2	96	United Kingdom	United Kingdom	Full-Time	English	United Kingdom	Male	No
1402	5d6700c3790543000146c5fb	2	0	responsible	7.325999975	1	2.984999895	300	10500	gain	0	1	8	1.875	1994.79	46	86	2	96	United Kingdom	United Kingdom	Full-Time	English	United Kingdom	Male	No
1403	5d6700c3790543000146c5fb	20	0.942	responsible	2.236999989	0	1.514000177	100	15800	gain	0	1	8	1.875	1994.79	46	86	2	96	United Kingdom	United Kingdom	Full-Time	English	United Kingdom	Male	No
1404	5d6700c3790543000146c5fb	21	0.196	responsible	0.949999809	1	3.485999823	300	2250	gain	0	1	8	1.875	1994.79	46	86	2	96	United Kingdom	United Kingdom	Full-Time	English	United Kingdom	Male	No
1405	5d6700c3790543000146c5fb	22	0.714	responsible	1.66899991	0	5.796000004	100	4650	gain	1	1	8	1.875	1994.79	46	86	2	96	United Kingdom	United Kingdom	Full-Time	English	United Kingdom	Male	No
1406	5d6700c3790543000146c5fb	23	0.95	responsible	1.023999929	1	3.031999826	0	11200	gain	1	1	8	1.875	1994.79	46	86	2	96	United Kingdom	United Kingdom	Full-Time	English	United Kingdom	Male	No
1407	5d6700c3790543000146c5fb	24	0.92	responsible	2.375999928	0	4.791999817	100	1650	gain	1	1	8	1.875	1994.79	46	86	2	96	United Kingdom	United Kingdom	Full-Time	English	United Kingdom	Male	No
1408	5d6700c3790543000146c5fb	25	0.845	responsible	8.432999849	1	3.881000042	300	1000	gain	1	1	8	1.875	1994.79	46	86	2	96	United Kingdom	United Kingdom	Full-Time	English	United Kingdom	Male	No
1409	5d6700c3790543000146c5fb	27	0.155	responsible	0.857999802	0	6.125	100	8900	gain	0	1	8	1.875	1994.79	46	86	2	96	United Kingdom	United Kingdom	Full-Time	English	United Kingdom	Male	No
1410	5d6700c3790543000146c5fb	28	0.675	responsible	0.657999992	1	2.461999893	0	14700	gain	1	1	8	1.875	1994.79	46	86	2	96	United Kingdom	United Kingdom	Full-Time	English	United Kingdom	Male	No
1411	5d6700c3790543000146c5fb	29	0.303	responsible	1.278000116	1	3.913000107	300	6850	gain	1	1	8	1.875	1994.79	46	86	2	96	United Kingdom	United Kingdom	Full-Time	English	United Kingdom	Male	No
1412	5d6700c3790543000146c5fb	3	0.914	responsible	3.388999939	1	7.35800004	0	3850	gain	1	1	8	1.875	1994.79	46	86	2	96	United Kingdom	United Kingdom	Full-Time	English	United Kingdom	Male	No
1413	5d6700c3790543000146c5fb	31	0.062	random	2.634000063	0	2.542000055	100	3850	gain	0	0	8	1.875	1994.79	46	86	2	96	United Kingdom	United Kingdom	Full-Time	English	United Kingdom	Male	No
1414	5d6700c3790543000146c5fb	32	0.059	random	0.41899991	1	0.716999769	300	11100	gain	0	0	8	1.875	1994.79	46	86	2	96	United Kingdom	United Kingdom	Full-Time	English	United Kingdom	Male	No
1415	5d6700c3790543000146c5fb	33	0	random	1.229000092	1	1.819999933	300	15000	gain	1	0	8	1.875	1994.79	46	86	2	96	United Kingdom	United Kingdom	Full-Time	English	United Kingdom	Male	No
1416	5d6700c3790543000146c5fb	34	0.07	random	1.995999813	1	0.57400012	300	9800	gain	0	0	8	1.875	1994.79	46	86	2	96	United Kingdom	United Kingdom	Full-Time	English	United Kingdom	Male	No
1417	5d6700c3790543000146c5fb	35	0.11	random	1.644999981	1	0.724999905	0	12550	gain	0	0	8	1.875	1994.79	46	86	2	96	United Kingdom	United Kingdom	Full-Time	English	United Kingdom	Male	No
1418	5d6700c3790543000146c5fb	4	0.05	responsible	1.723999739	1	2.336999893	300	4150	gain	0	1	8	1.875	1994.79	46	86	2	96	United Kingdom	United Kingdom	Full-Time	English	United Kingdom	Male	No
1419	5d6700c3790543000146c5fb	40	0.048	random	3.142999887	1	1.190000057	150	7000	gain	0	0	8	1.875	1994.79	46	86	2	96	United Kingdom	United Kingdom	Full-Time	English	United Kingdom	Male	No
1420	5d6700c3790543000146c5fb	41	0	random	3.23699975	1	1.376999855	300	9500	gain	1	0	8	1.875	1994.79	46	86	2	96	United Kingdom	United Kingdom	Full-Time	English	United Kingdom	Male	No
1421	5d6700c3790543000146c5fb	42	0	random	0.968999863	1	1.154999971	300	12850	gain	1	0	8	1.875	1994.79	46	86	2	96	United Kingdom	United Kingdom	Full-Time	English	United Kingdom	Male	No
1422	5d6700c3790543000146c5fb	43	0.848	random	2.332999945	1	0.792999744	0	10200	gain	0	0	8	1.875	1994.79	46	86	2	96	United Kingdom	United Kingdom	Full-Time	English	United Kingdom	Male	No
1423	5d6700c3790543000146c5fb	44	0	random	2.496999741	1	0.773000002	300	4450	gain	1	0	8	1.875	1994.79	46	86	2	96	United Kingdom	United Kingdom	Full-Time	English	United Kingdom	Male	No
1424	5d6700c3790543000146c5fb	46	0.071	random	6.476000071	0	6.890000105	100	700	gain	0	0	8	1.875	1994.79	46	86	2	96	United Kingdom	United Kingdom	Full-Time	English	United Kingdom	Male	No
1425	5d6700c3790543000146c5fb	47	0.11	random	0.572999954	1	0.954999924	300	12100	gain	1	0	8	1.875	1994.79	46	86	2	96	United Kingdom	United Kingdom	Full-Time	English	United Kingdom	Male	No
1426	5d6700c3790543000146c5fb	48	0.956	random	0.345999718	1	0.592000008	0	8900	gain	0	0	8	1.875	1994.79	46	86	2	96	United Kingdom	United Kingdom	Full-Time	English	United Kingdom	Male	No
1427	5d6700c3790543000146c5fb	5	0.821	responsible	2.723999977	1	3.442000151	0	3150	gain	1	1	8	1.875	1994.79	46	86	2	96	United Kingdom	United Kingdom	Full-Time	English	United Kingdom	Male	No
1428	5d6700c3790543000146c5fb	52	0.733	random	8.138000011	1	1.931999922	300	1550	gain	0	0	8	1.875	1994.79	46	86	2	96	United Kingdom	United Kingdom	Full-Time	English	United Kingdom	Male	No
1429	5d6700c3790543000146c5fb	53	0.149	random	1.473999977	1	0.820999861	300	8800	gain	1	0	8	1.875	1994.79	46	86	2	96	United Kingdom	United Kingdom	Full-Time	English	United Kingdom	Male	No
1430	5d6700c3790543000146c5fb	54	0.142	random	2.259000063	1	2.479999781	300	2550	gain	1	0	8	1.875	1994.79	46	86	2	96	United Kingdom	United Kingdom	Full-Time	English	United Kingdom	Male	No
1431	5d6700c3790543000146c5fb	55	0.333	random	1.628999949	1	0.951999903	300	16400	gain	0	0	8	1.875	1994.79	46	86	2	96	United Kingdom	United Kingdom	Full-Time	English	United Kingdom	Male	No
1432	5d6700c3790543000146c5fb	57	0.34	random	0.784000158	1	0.684999943	0	10800	gain	0	0	8	1.875	1994.79	46	86	2	96	United Kingdom	United Kingdom	Full-Time	English	United Kingdom	Male	No
1433	5d6700c3790543000146c5fb	58	0.428	random	0.943000078	1	1.505000114	0	15400	gain	0	0	8	1.875	1994.79	46	86	2	96	United Kingdom	United Kingdom	Full-Time	English	United Kingdom	Male	No
1434	5d6700c3790543000146c5fb	6	0.269	responsible	0.875	1	3.332999945	0	15400	gain	1	1	8	1.875	1994.79	46	86	2	96	United Kingdom	United Kingdom	Full-Time	English	United Kingdom	Male	No
1435	5d6700c3790543000146c5fb	61	0	random	1.242999792	0	2.585999966	100	4550	gain	1	0	8	1.875	1994.79	46	86	2	96	United Kingdom	United Kingdom	Full-Time	English	United Kingdom	Male	No
1436	5d6700c3790543000146c5fb	63	0.343	random	2.100999832	1	5.152999878	0	12250	gain	1	0	8	1.875	1994.79	46	86	2	96	United Kingdom	United Kingdom	Full-Time	English	United Kingdom	Male	No
1437	5d6700c3790543000146c5fb	7	0.305	responsible	1.067000151	1	3.565999985	0	9800	gain	1	1	8	1.875	1994.79	46	86	2	96	United Kingdom	United Kingdom	Full-Time	English	United Kingdom	Male	No
1438	5d6700c3790543000146c5fb	70	0.106	random	1.30099988	1	1.24000001	300	6300	gain	1	0	8	1.875	1994.79	46	86	2	96	United Kingdom	United Kingdom	Full-Time	English	United Kingdom	Male	No
1439	5d6700c3790543000146c5fb	71	0.844	random	0.476999998	1	0.85800004	0	13850	gain	0	0	8	1.875	1994.79	46	86	2	96	United Kingdom	United Kingdom	Full-Time	English	United Kingdom	Male	No
1440	5d6700c3790543000146c5fb	75	0	random	1.292999983	0	4.816999912	100	6550	gain	0	0	8	1.875	1994.79	46	86	2	96	United Kingdom	United Kingdom	Full-Time	English	United Kingdom	Male	No
1441	5d6700c3790543000146c5fb	76	0.11	random	8.022000074	1	0.483999968	300	3450	gain	1	0	8	1.875	1994.79	46	86	2	96	United Kingdom	United Kingdom	Full-Time	English	United Kingdom	Male	No
1442	5d6700c3790543000146c5fb	79	0.285	random	0.592000008	1	0.96999979	300	13550	gain	1	0	8	1.875	1994.79	46	86	2	96	United Kingdom	United Kingdom	Full-Time	English	United Kingdom	Male	No
1443	5d6700c3790543000146c5fb	8	0.065	responsible	1.736000061	1	1.939999819	300	15700	gain	0	1	8	1.875	1994.79	46	86	2	96	United Kingdom	United Kingdom	Full-Time	English	United Kingdom	Male	No
1444	5d6700c3790543000146c5fb	9	0.329	responsible	1.902999878	1	5.721999884	0	3850	gain	1	1	8	1.875	1994.79	46	86	2	96	United Kingdom	United Kingdom	Full-Time	English	United Kingdom	Male	No
1445	5d6700c3790543000146c5fb	92	0	random	1.055000067	1	14.8349998	300	10800	gain	0	0	8	1.875	1994.79	46	86	2	96	United Kingdom	United Kingdom	Full-Time	English	United Kingdom	Male	No
1446	5d6700c3790543000146c5fb	94	0.241	random	2.412999868	1	1.157999992	0	1250	gain	0	0	8	1.875	1994.79	46	86	2	96	United Kingdom	United Kingdom	Full-Time	English	United Kingdom	Male	No
1447	5d6700c3790543000146c5fb	95	0.836	random	1.176999807	1	0.723999977	0	2850	gain	1	0	8	1.875	1994.79	46	86	2	96	United Kingdom	United Kingdom	Full-Time	English	United Kingdom	Male	No
1448	5d6700c3790543000146c5fb	96	0.048	random	0.710999966	1	0.724999905	300	15400	gain	0	0	8	1.875	1994.79	46	86	2	96	United Kingdom	United Kingdom	Full-Time	English	United Kingdom	Male	No
1449	5d6700c3790543000146c5fb	97	0.121	smart	3.828000069	1	0.701999903	150	6450	gain	0	0	8	1.875	1994.79	46	86	2	96	United Kingdom	United Kingdom	Full-Time	English	United Kingdom	Male	No
1450	5d7ea5c53338120001abae9e	0	0.848	responsible	5.849999905	1	3.203000069	0	11150	gain	0	1	10	2.25	3343.463	21	176	0	100	Portugal	Portugal	Part-Time	Portuguese	Portugal	Female	Yes
1451	5d7ea5c53338120001abae9e	100	0.125	smart	2.401000023	1	13.07099986	300	3800	gain	1	0	10	2.25	3343.463	21	176	0	100	Portugal	Portugal	Part-Time	Portuguese	Portugal	Female	Yes
1452	5d7ea5c53338120001abae9e	103	0.146	smart	7.388000011	1	9.682999849	300	1400	gain	1	0	10	2.25	3343.463	21	176	0	100	Portugal	Portugal	Part-Time	Portuguese	Portugal	Female	Yes
1453	5d7ea5c53338120001abae9e	104	0.086	smart	2.545000076	1	10.12700009	300	11150	gain	0	0	10	2.25	3343.463	21	176	0	100	Portugal	Portugal	Part-Time	Portuguese	Portugal	Female	Yes
1454	5d7ea5c53338120001abae9e	106	0.171	smart	11.11199975	1	4.011999846	0	5000	gain	1	0	10	2.25	3343.463	21	176	0	100	Portugal	Portugal	Part-Time	Portuguese	Portugal	Female	Yes
1455	5d7ea5c53338120001abae9e	107	0.106	smart	14.42499995	1	19.15899992	0	0	gain	1	0	10	2.25	3343.463	21	176	0	100	Portugal	Portugal	Part-Time	Portuguese	Portugal	Female	Yes
1456	5d7ea5c53338120001abae9e	108	0.071	smart	3.193999767	0	27.48900008	100	5100	gain	0	0	10	2.25	3343.463	21	176	0	100	Portugal	Portugal	Part-Time	Portuguese	Portugal	Female	Yes
1457	5d7ea5c53338120001abae9e	109	0.122	smart	5.065999985	1	21.44999981	300	6750	gain	1	0	10	2.25	3343.463	21	176	0	100	Portugal	Portugal	Part-Time	Portuguese	Portugal	Female	Yes
1458	5d7ea5c53338120001abae9e	111	0.243	smart	3.013000011	0	2.768000126	100	4450	gain	0	0	10	2.25	3343.463	21	176	0	100	Portugal	Portugal	Part-Time	Portuguese	Portugal	Female	Yes
1459	5d7ea5c53338120001abae9e	113	0	smart	3.824999809	1	9.487999916	300	700	gain	1	0	10	2.25	3343.463	21	176	0	100	Portugal	Portugal	Part-Time	Portuguese	Portugal	Female	Yes
1460	5d7ea5c53338120001abae9e	114	0.114	smart	1.440000057	1	3.780999899	300	15000	gain	1	0	10	2.25	3343.463	21	176	0	100	Portugal	Portugal	Part-Time	Portuguese	Portugal	Female	Yes
1461	5d7ea5c53338120001abae9e	115	0	smart	3.860999823	1	11.63599992	150	10450	gain	0	0	10	2.25	3343.463	21	176	0	100	Portugal	Portugal	Part-Time	Portuguese	Portugal	Female	Yes
1462	5d7ea5c53338120001abae9e	117	0.062	smart	2.513000011	0	6.059999943	100	6450	gain	0	0	10	2.25	3343.463	21	176	0	100	Portugal	Portugal	Part-Time	Portuguese	Portugal	Female	Yes
1463	5d7ea5c53338120001abae9e	119	0.158	smart	2.229999781	1	10.78699994	300	15450	gain	0	0	10	2.25	3343.463	21	176	0	100	Portugal	Portugal	Part-Time	Portuguese	Portugal	Female	Yes
1464	5d7ea5c53338120001abae9e	121	0.248	smart	2.410999775	0	12.02399993	100	14100	gain	0	0	10	2.25	3343.463	21	176	0	100	Portugal	Portugal	Part-Time	Portuguese	Portugal	Female	Yes
1465	5d7ea5c53338120001abae9e	128	0.074	smart	2.495000124	1	2.477999926	300	2600	gain	0	0	10	2.25	3343.463	21	176	0	100	Portugal	Portugal	Part-Time	Portuguese	Portugal	Female	Yes
1466	5d7ea5c53338120001abae9e	129	0.108	smart	2.751999855	1	0.884000063	300	3000	gain	1	0	10	2.25	3343.463	21	176	0	100	Portugal	Portugal	Part-Time	Portuguese	Portugal	Female	Yes
1467	5d7ea5c53338120001abae9e	13	0	responsible	2.25999999	1	1.975999832	300	13600	gain	1	1	10	2.25	3343.463	21	176	0	100	Portugal	Portugal	Part-Time	Portuguese	Portugal	Female	Yes
1468	5d7ea5c53338120001abae9e	130	0.064	smart	3.123999834	1	3.26699996	300	8000	gain	1	0	10	2.25	3343.463	21	176	0	100	Portugal	Portugal	Part-Time	Portuguese	Portugal	Female	Yes
1469	5d7ea5c53338120001abae9e	132	0	smart	3.062000036	1	3.838999987	300	5400	gain	1	0	10	2.25	3343.463	21	176	0	100	Portugal	Portugal	Part-Time	Portuguese	Portugal	Female	Yes
1470	5d7ea5c53338120001abae9e	135	0.115	smart	3.525999784	0	4.005000114	100	10850	gain	1	0	10	2.25	3343.463	21	176	0	100	Portugal	Portugal	Part-Time	Portuguese	Portugal	Female	Yes
1471	5d7ea5c53338120001abae9e	14	0.053	responsible	2.679999828	1	2.681999922	300	8650	gain	1	1	10	2.25	3343.463	21	176	0	100	Portugal	Portugal	Part-Time	Portuguese	Portugal	Female	Yes
1472	5d7ea5c53338120001abae9e	140	0.201	smart	2.298999786	0	6.604000092	100	8350	gain	0	0	10	2.25	3343.463	21	176	0	100	Portugal	Portugal	Part-Time	Portuguese	Portugal	Female	Yes
1473	5d7ea5c53338120001abae9e	142	0.304	smart	2.239000082	0	17.43899989	100	1900	gain	0	0	10	2.25	3343.463	21	176	0	100	Portugal	Portugal	Part-Time	Portuguese	Portugal	Female	Yes
1474	5d7ea5c53338120001abae9e	143	0.116	smart	2.239999771	0	17.35500002	100	4700	gain	0	0	10	2.25	3343.463	21	176	0	100	Portugal	Portugal	Part-Time	Portuguese	Portugal	Female	Yes
1475	5d7ea5c53338120001abae9e	144	0.048	smart	2.916999817	1	3.30099988	300	9500	gain	1	0	10	2.25	3343.463	21	176	0	100	Portugal	Portugal	Part-Time	Portuguese	Portugal	Female	Yes
1476	5d7ea5c53338120001abae9e	145	0.225	smart	4.842999935	0	2.355000019	100	8750	gain	0	0	10	2.25	3343.463	21	176	0	100	Portugal	Portugal	Part-Time	Portuguese	Portugal	Female	Yes
1477	5d7ea5c53338120001abae9e	149	0	smart	3.013999939	1	8.703999996	300	7450	gain	1	0	10	2.25	3343.463	21	176	0	100	Portugal	Portugal	Part-Time	Portuguese	Portugal	Female	Yes
1478	5d7ea5c53338120001abae9e	15	0.067	responsible	9.489999771	1	6.319999933	300	5700	gain	0	1	10	2.25	3343.463	21	176	0	100	Portugal	Portugal	Part-Time	Portuguese	Portugal	Female	Yes
1479	5d7ea5c53338120001abae9e	18	0.285	responsible	2.769999981	1	2.190000057	300	10200	gain	0	1	10	2.25	3343.463	21	176	0	100	Portugal	Portugal	Part-Time	Portuguese	Portugal	Female	Yes
1480	5d7ea5c53338120001abae9e	19	0.817	responsible	5.099999905	1	16.04599977	0	10450	gain	0	1	10	2.25	3343.463	21	176	0	100	Portugal	Portugal	Part-Time	Portuguese	Portugal	Female	Yes
1481	5d7ea5c53338120001abae9e	2	0	responsible	1.466999769	1	6.601999998	300	4200	gain	1	1	10	2.25	3343.463	21	176	0	100	Portugal	Portugal	Part-Time	Portuguese	Portugal	Female	Yes
1482	5d7ea5c53338120001abae9e	21	0.312	responsible	3.162999868	1	1.884000063	300	12200	gain	0	1	10	2.25	3343.463	21	176	0	100	Portugal	Portugal	Part-Time	Portuguese	Portugal	Female	Yes
1483	5d7ea5c53338120001abae9e	23	0.88	responsible	2.309000015	1	4.267999887	300	5000	gain	0	1	10	2.25	3343.463	21	176	0	100	Portugal	Portugal	Part-Time	Portuguese	Portugal	Female	Yes
1484	5d7ea5c53338120001abae9e	24	0.045	responsible	7.453999758	1	1.463999987	300	13900	gain	1	1	10	2.25	3343.463	21	176	0	100	Portugal	Portugal	Part-Time	Portuguese	Portugal	Female	Yes
1485	5d7ea5c53338120001abae9e	26	0.189	responsible	1.428999901	1	2.131999969	300	11450	gain	1	1	10	2.25	3343.463	21	176	0	100	Portugal	Portugal	Part-Time	Portuguese	Portugal	Female	Yes
1486	5d7ea5c53338120001abae9e	28	0.091	responsible	4.480999947	1	3.711999893	300	7150	gain	0	1	10	2.25	3343.463	21	176	0	100	Portugal	Portugal	Part-Time	Portuguese	Portugal	Female	Yes
1487	5d7ea5c53338120001abae9e	3	0.13	responsible	3.31099987	1	10.50900006	300	1100	gain	1	1	10	2.25	3343.463	21	176	0	100	Portugal	Portugal	Part-Time	Portuguese	Portugal	Female	Yes
1488	5d7ea5c53338120001abae9e	32	0	random	3.493999958	1	2.920000076	300	12750	gain	1	0	10	2.25	3343.463	21	176	0	100	Portugal	Portugal	Part-Time	Portuguese	Portugal	Female	Yes
1489	5d7ea5c53338120001abae9e	33	0.799	random	4.260999918	1	3.944999933	0	1400	gain	0	0	10	2.25	3343.463	21	176	0	100	Portugal	Portugal	Part-Time	Portuguese	Portugal	Female	Yes
1490	5d7ea5c53338120001abae9e	36	0.763	random	4.947999954	0	2.717000008	100	7550	gain	0	0	10	2.25	3343.463	21	176	0	100	Portugal	Portugal	Part-Time	Portuguese	Portugal	Female	Yes
1491	5d7ea5c53338120001abae9e	37	0.926	random	21.93299985	0	7.869999886	100	14000	gain	0	0	10	2.25	3343.463	21	176	0	100	Portugal	Portugal	Part-Time	Portuguese	Portugal	Female	Yes
1492	5d7ea5c53338120001abae9e	4	0.038	responsible	1.803999901	1	2.652999878	300	10750	gain	1	1	10	2.25	3343.463	21	176	0	100	Portugal	Portugal	Part-Time	Portuguese	Portugal	Female	Yes
1493	5d7ea5c53338120001abae9e	40	0	random	3.062999964	1	5.269999981	300	11900	gain	1	0	10	2.25	3343.463	21	176	0	100	Portugal	Portugal	Part-Time	Portuguese	Portugal	Female	Yes
1494	5d7ea5c53338120001abae9e	43	0.893	random	2.276999712	1	7.093999863	0	2600	gain	1	0	10	2.25	3343.463	21	176	0	100	Portugal	Portugal	Part-Time	Portuguese	Portugal	Female	Yes
1495	5d7ea5c53338120001abae9e	45	0.043	random	5.125	0	8.204999924	100	400	gain	0	0	10	2.25	3343.463	21	176	0	100	Portugal	Portugal	Part-Time	Portuguese	Portugal	Female	Yes
1496	5d7ea5c53338120001abae9e	49	0.858	random	5.667999983	0	6.35199976	100	12850	gain	1	0	10	2.25	3343.463	21	176	0	100	Portugal	Portugal	Part-Time	Portuguese	Portugal	Female	Yes
1497	5d7ea5c53338120001abae9e	52	0.781	random	2.850999832	0	0.924999952	100	12300	gain	0	0	10	2.25	3343.463	21	176	0	100	Portugal	Portugal	Part-Time	Portuguese	Portugal	Female	Yes
1498	5d7ea5c53338120001abae9e	53	0.313	random	3.630999804	0	9.25999999	100	8250	gain	0	0	10	2.25	3343.463	21	176	0	100	Portugal	Portugal	Part-Time	Portuguese	Portugal	Female	Yes
1499	5d7ea5c53338120001abae9e	55	0.769	random	2.467999935	0	5.387999773	100	6250	gain	0	0	10	2.25	3343.463	21	176	0	100	Portugal	Portugal	Part-Time	Portuguese	Portugal	Female	Yes
1500	5d7ea5c53338120001abae9e	56	0.791	random	11.94899988	1	12.01200008	0	7700	gain	0	0	10	2.25	3343.463	21	176	0	100	Portugal	Portugal	Part-Time	Portuguese	Portugal	Female	Yes
1501	5d7ea5c53338120001abae9e	59	0.321	random	2.754999876	1	3.82799983	300	2200	gain	0	0	10	2.25	3343.463	21	176	0	100	Portugal	Portugal	Part-Time	Portuguese	Portugal	Female	Yes
1502	5d7ea5c53338120001abae9e	6	0.243	responsible	2.280999899	1	1.74000001	0	14100	gain	0	1	10	2.25	3343.463	21	176	0	100	Portugal	Portugal	Part-Time	Portuguese	Portugal	Female	Yes
1503	5d7ea5c53338120001abae9e	60	0.874	random	6.314999819	1	2.888000011	0	5000	gain	1	0	10	2.25	3343.463	21	176	0	100	Portugal	Portugal	Part-Time	Portuguese	Portugal	Female	Yes
1504	5d7ea5c53338120001abae9e	62	0.999	random	5.437000036	0	5.289000034	100	10300	gain	0	0	10	2.25	3343.463	21	176	0	100	Portugal	Portugal	Part-Time	Portuguese	Portugal	Female	Yes
1505	5d7ea5c53338120001abae9e	65	0.115	random	2.5849998	0	4.138000011	100	6350	gain	0	0	10	2.25	3343.463	21	176	0	100	Portugal	Portugal	Part-Time	Portuguese	Portugal	Female	Yes
1506	5d7ea5c53338120001abae9e	66	0.845	random	3.596999884	0	15.13399982	100	1800	gain	0	0	10	2.25	3343.463	21	176	0	100	Portugal	Portugal	Part-Time	Portuguese	Portugal	Female	Yes
1507	5d7ea5c53338120001abae9e	68	0.999	random	4.239000082	0	2.17599988	100	800	gain	0	0	10	2.25	3343.463	21	176	0	100	Portugal	Portugal	Part-Time	Portuguese	Portugal	Female	Yes
1508	5d7ea5c53338120001abae9e	69	0.091	random	7.945999861	1	7.895999908	300	300	gain	0	0	10	2.25	3343.463	21	176	0	100	Portugal	Portugal	Part-Time	Portuguese	Portugal	Female	Yes
1509	5d7ea5c53338120001abae9e	71	0.999	random	3.605999708	0	1.460000038	100	2300	gain	0	0	10	2.25	3343.463	21	176	0	100	Portugal	Portugal	Part-Time	Portuguese	Portugal	Female	Yes
1510	5d7ea5c53338120001abae9e	73	0.883	random	3.544999838	1	19.03900003	300	6150	gain	0	0	10	2.25	3343.463	21	176	0	100	Portugal	Portugal	Part-Time	Portuguese	Portugal	Female	Yes
1511	5d7ea5c53338120001abae9e	74	0.197	random	3.369999886	1	12.38499975	0	13600	gain	1	0	10	2.25	3343.463	21	176	0	100	Portugal	Portugal	Part-Time	Portuguese	Portugal	Female	Yes
1512	5d7ea5c53338120001abae9e	76	0.93	random	2.846999884	0	1.487999916	100	3900	gain	0	0	10	2.25	3343.463	21	176	0	100	Portugal	Portugal	Part-Time	Portuguese	Portugal	Female	Yes
1513	5d7ea5c53338120001abae9e	77	0.686	random	1.436999798	1	12.32599974	0	13600	gain	1	0	10	2.25	3343.463	21	176	0	100	Portugal	Portugal	Part-Time	Portuguese	Portugal	Female	Yes
1514	5d7ea5c53338120001abae9e	78	0.894	random	2.769999981	1	9.177999735	0	1400	gain	0	0	10	2.25	3343.463	21	176	0	100	Portugal	Portugal	Part-Time	Portuguese	Portugal	Female	Yes
1515	5d7ea5c53338120001abae9e	79	0.211	random	7.203999758	1	6.328000069	300	13150	gain	1	0	10	2.25	3343.463	21	176	0	100	Portugal	Portugal	Part-Time	Portuguese	Portugal	Female	Yes
1516	5d7ea5c53338120001abae9e	80	0.074	random	3.019999981	1	13.28500009	300	3500	gain	0	0	10	2.25	3343.463	21	176	0	100	Portugal	Portugal	Part-Time	Portuguese	Portugal	Female	Yes
1517	5d7ea5c53338120001abae9e	83	0.695	random	2.551999807	1	7.477999926	0	12200	gain	0	0	10	2.25	3343.463	21	176	0	100	Portugal	Portugal	Part-Time	Portuguese	Portugal	Female	Yes
1518	5d7ea5c53338120001abae9e	84	0.787	random	5.714999914	0	14.4519999	100	9900	gain	0	0	10	2.25	3343.463	21	176	0	100	Portugal	Portugal	Part-Time	Portuguese	Portugal	Female	Yes
1519	5d7ea5c53338120001abae9e	85	0.999	random	3.922999859	0	11.83500004	100	3200	gain	0	0	10	2.25	3343.463	21	176	0	100	Portugal	Portugal	Part-Time	Portuguese	Portugal	Female	Yes
1520	5d7ea5c53338120001abae9e	88	0.126	smart	7.427000046	0	58.83299994	100	6850	gain	1	0	10	2.25	3343.463	21	176	0	100	Portugal	Portugal	Part-Time	Portuguese	Portugal	Female	Yes
1521	5d7ea5c53338120001abae9e	9	0	responsible	3.798999786	1	0.91899991	300	14700	gain	1	1	10	2.25	3343.463	21	176	0	100	Portugal	Portugal	Part-Time	Portuguese	Portugal	Female	Yes
1522	5d7ea5c53338120001abae9e	92	0.122	smart	6.280999899	1	55.64899993	300	9200	gain	1	0	10	2.25	3343.463	21	176	0	100	Portugal	Portugal	Part-Time	Portuguese	Portugal	Female	Yes
1523	5d7ea5c53338120001abae9e	93	0.679	smart	4.305999756	0	6.327000141	100	3100	gain	0	0	10	2.25	3343.463	21	176	0	100	Portugal	Portugal	Part-Time	Portuguese	Portugal	Female	Yes
1524	5d7ea5c53338120001abae9e	98	0.07	smart	1.64199996	1	4.207000017	300	14400	gain	1	0	10	2.25	3343.463	21	176	0	100	Portugal	Portugal	Part-Time	Portuguese	Portugal	Female	Yes
1525	5d7ea5c53338120001abae9e	99	0.087	smart	2.11500001	0	18.09299994	100	2700	gain	1	0	10	2.25	3343.463	21	176	0	100	Portugal	Portugal	Part-Time	Portuguese	Portugal	Female	Yes
1526	5db43b6a2f45e7000bb7ab5c	1	0.809	responsible	1.643000126	1	2.522000074	0	5200	loss	0	1	11	1.625	1464.132	33	156	0	100	Italy	Italy	Full-Time	Italian	Italy	Male	No
1527	5db43b6a2f45e7000bb7ab5c	10	0.894	responsible	1.40899992	1	0.583999872	0	8900	loss	0	1	11	1.625	1464.132	33	156	0	100	Italy	Italy	Full-Time	Italian	Italy	Male	No
1528	5db43b6a2f45e7000bb7ab5c	100	0.131	smart	2.125999928	1	0.656999826	300	14750	loss	0	0	11	1.625	1464.132	33	156	0	100	Italy	Italy	Full-Time	Italian	Italy	Male	No
1529	5db43b6a2f45e7000bb7ab5c	101	0.146	smart	1.216999769	1	1.336999893	0	13400	loss	0	0	11	1.625	1464.132	33	156	0	100	Italy	Italy	Full-Time	Italian	Italy	Male	No
1530	5db43b6a2f45e7000bb7ab5c	102	0.189	smart	4.693999767	1	1.513000011	300	15050	loss	1	0	11	1.625	1464.132	33	156	0	100	Italy	Italy	Full-Time	Italian	Italy	Male	No
1531	5db43b6a2f45e7000bb7ab5c	103	0.041	smart	0.608999968	1	1.684000015	300	13000	loss	0	0	11	1.625	1464.132	33	156	0	100	Italy	Italy	Full-Time	Italian	Italy	Male	No
1532	5db43b6a2f45e7000bb7ab5c	105	0.199	smart	5.591999769	1	11.07299995	0	1550	loss	1	0	11	1.625	1464.132	33	156	0	100	Italy	Italy	Full-Time	Italian	Italy	Male	No
1533	5db43b6a2f45e7000bb7ab5c	106	0	smart	4.681999922	1	1.349999905	300	8600	loss	0	0	11	1.625	1464.132	33	156	0	100	Italy	Italy	Full-Time	Italian	Italy	Male	No
1534	5db43b6a2f45e7000bb7ab5c	109	0.072	smart	1.375	1	1.268000126	0	9200	loss	0	0	11	1.625	1464.132	33	156	0	100	Italy	Italy	Full-Time	Italian	Italy	Male	No
1535	5db43b6a2f45e7000bb7ab5c	110	0.064	smart	8.246000051	1	10.62899995	300	300	loss	0	0	11	1.625	1464.132	33	156	0	100	Italy	Italy	Full-Time	Italian	Italy	Male	No
1536	5db43b6a2f45e7000bb7ab5c	112	0	smart	1.093999863	1	2.353999853	300	5600	loss	1	0	11	1.625	1464.132	33	156	0	100	Italy	Italy	Full-Time	Italian	Italy	Male	No
1537	5db43b6a2f45e7000bb7ab5c	113	0	smart	1.421999931	1	0.809000015	300	2150	loss	1	0	11	1.625	1464.132	33	156	0	100	Italy	Italy	Full-Time	Italian	Italy	Male	No
1538	5db43b6a2f45e7000bb7ab5c	115	0.132	smart	1.318000078	1	0.70299983	300	11500	loss	0	0	11	1.625	1464.132	33	156	0	100	Italy	Italy	Full-Time	Italian	Italy	Male	No
1539	5db43b6a2f45e7000bb7ab5c	116	0.072	smart	2.198999882	1	1.372999907	300	13700	loss	1	0	11	1.625	1464.132	33	156	0	100	Italy	Italy	Full-Time	Italian	Italy	Male	No
1540	5db43b6a2f45e7000bb7ab5c	118	0.096	smart	1.182999849	1	3.051999807	0	9200	loss	1	0	11	1.625	1464.132	33	156	0	100	Italy	Italy	Full-Time	Italian	Italy	Male	No
1541	5db43b6a2f45e7000bb7ab5c	119	0.067	smart	2.289000034	1	1.222999811	300	2450	loss	1	0	11	1.625	1464.132	33	156	0	100	Italy	Italy	Full-Time	Italian	Italy	Male	No
1542	5db43b6a2f45e7000bb7ab5c	120	0.668	smart	1.53399992	1	1.223999977	0	13000	loss	0	0	11	1.625	1464.132	33	156	0	100	Italy	Italy	Full-Time	Italian	Italy	Male	No
1543	5db43b6a2f45e7000bb7ab5c	121	0.204	smart	1.042999983	1	2.036000013	300	4150	loss	0	0	11	1.625	1464.132	33	156	0	100	Italy	Italy	Full-Time	Italian	Italy	Male	No
1544	5db43b6a2f45e7000bb7ab5c	123	0	smart	7.730999947	1	1.582000017	300	10300	loss	1	0	11	1.625	1464.132	33	156	0	100	Italy	Italy	Full-Time	Italian	Italy	Male	No
1545	5db43b6a2f45e7000bb7ab5c	126	0.315	smart	1.974999905	1	1.224999905	300	7550	loss	1	0	11	1.625	1464.132	33	156	0	100	Italy	Italy	Full-Time	Italian	Italy	Male	No
1546	5db43b6a2f45e7000bb7ab5c	128	0	smart	2.210999966	1	2.267999887	300	12700	loss	1	0	11	1.625	1464.132	33	156	0	100	Italy	Italy	Full-Time	Italian	Italy	Male	No
1547	5db43b6a2f45e7000bb7ab5c	129	0.147	smart	5.15199995	1	0.81099987	300	10900	loss	0	0	11	1.625	1464.132	33	156	0	100	Italy	Italy	Full-Time	Italian	Italy	Male	No
1548	5db43b6a2f45e7000bb7ab5c	131	0.778	smart	3.469000101	0	4.555999994	100	700	loss	1	0	11	1.625	1464.132	33	156	0	100	Italy	Italy	Full-Time	Italian	Italy	Male	No
1549	5db43b6a2f45e7000bb7ab5c	132	0.496	smart	1.506999731	1	0.792999983	0	11100	loss	0	0	11	1.625	1464.132	33	156	0	100	Italy	Italy	Full-Time	Italian	Italy	Male	No
1550	5db43b6a2f45e7000bb7ab5c	133	0	smart	2.325999975	1	1.365999699	300	4900	loss	0	0	11	1.625	1464.132	33	156	0	100	Italy	Italy	Full-Time	Italian	Italy	Male	No
1551	5db43b6a2f45e7000bb7ab5c	135	0	smart	1.753999949	1	1.318000078	300	8300	loss	1	0	11	1.625	1464.132	33	156	0	100	Italy	Italy	Full-Time	Italian	Italy	Male	No
1552	5db43b6a2f45e7000bb7ab5c	136	0.731	smart	1.544999838	1	1.167999744	0	13400	loss	0	0	11	1.625	1464.132	33	156	0	100	Italy	Italy	Full-Time	Italian	Italy	Male	No
1553	5db43b6a2f45e7000bb7ab5c	138	0.171	smart	2.296000004	1	1.133999825	300	10600	loss	1	0	11	1.625	1464.132	33	156	0	100	Italy	Italy	Full-Time	Italian	Italy	Male	No
1554	5db43b6a2f45e7000bb7ab5c	140	0.085	smart	1.997999907	0	1.769999981	100	1250	loss	0	0	11	1.625	1464.132	33	156	0	100	Italy	Italy	Full-Time	Italian	Italy	Male	No
1555	5db43b6a2f45e7000bb7ab5c	142	0.146	smart	1.697000027	1	1.649999857	0	13400	loss	1	0	11	1.625	1464.132	33	156	0	100	Italy	Italy	Full-Time	Italian	Italy	Male	No
1556	5db43b6a2f45e7000bb7ab5c	143	0.14	smart	1.820999861	1	1.796999931	300	11800	loss	0	0	11	1.625	1464.132	33	156	0	100	Italy	Italy	Full-Time	Italian	Italy	Male	No
1557	5db43b6a2f45e7000bb7ab5c	145	0.24	smart	0.88499999	1	2.736000061	0	8600	loss	0	0	11	1.625	1464.132	33	156	0	100	Italy	Italy	Full-Time	Italian	Italy	Male	No
1558	5db43b6a2f45e7000bb7ab5c	15	0.59	responsible	4.411999941	1	4.068000078	0	300	loss	1	1	11	1.625	1464.132	33	156	0	100	Italy	Italy	Full-Time	Italian	Italy	Male	No
1559	5db43b6a2f45e7000bb7ab5c	16	0	responsible	1.237999916	1	0.529000044	300	3650	loss	1	1	11	1.625	1464.132	33	156	0	100	Italy	Italy	Full-Time	Italian	Italy	Male	No
1560	5db43b6a2f45e7000bb7ab5c	18	0.089	responsible	1.56099987	1	1.089999914	300	8900	loss	1	1	11	1.625	1464.132	33	156	0	100	Italy	Italy	Full-Time	Italian	Italy	Male	No
1561	5db43b6a2f45e7000bb7ab5c	19	0.215	responsible	1.324999809	1	0.456999779	300	15350	loss	0	1	11	1.625	1464.132	33	156	0	100	Italy	Italy	Full-Time	Italian	Italy	Male	No
1562	5db43b6a2f45e7000bb7ab5c	21	0.236	responsible	3.448999882	1	1.155999899	300	1000	loss	1	1	11	1.625	1464.132	33	156	0	100	Italy	Italy	Full-Time	Italian	Italy	Male	No
1563	5db43b6a2f45e7000bb7ab5c	22	0.218	responsible	3.028999805	1	0.558999777	300	3350	loss	1	1	11	1.625	1464.132	33	156	0	100	Italy	Italy	Full-Time	Italian	Italy	Male	No
1564	5db43b6a2f45e7000bb7ab5c	23	0.999	responsible	3.386999846	1	0.493000031	0	5900	loss	1	1	11	1.625	1464.132	33	156	0	100	Italy	Italy	Full-Time	Italian	Italy	Male	No
1565	5db43b6a2f45e7000bb7ab5c	24	0.21	responsible	2.716999769	0	4.082000017	100	3750	loss	1	1	11	1.625	1464.132	33	156	0	100	Italy	Italy	Full-Time	Italian	Italy	Male	No
1566	5db43b6a2f45e7000bb7ab5c	25	0	responsible	2.330999851	1	0.956999779	300	9800	loss	1	1	11	1.625	1464.132	33	156	0	100	Italy	Italy	Full-Time	Italian	Italy	Male	No
1567	5db43b6a2f45e7000bb7ab5c	26	0.759	responsible	4.860999823	1	0.674999952	0	7700	loss	0	1	11	1.625	1464.132	33	156	0	100	Italy	Italy	Full-Time	Italian	Italy	Male	No
1568	5db43b6a2f45e7000bb7ab5c	27	0.215	responsible	2.187999964	1	0.566999912	300	2750	loss	1	1	11	1.625	1464.132	33	156	0	100	Italy	Italy	Full-Time	Italian	Italy	Male	No
1569	5db43b6a2f45e7000bb7ab5c	28	0.752	responsible	1.164999962	1	0.21600008	0	7700	loss	0	1	11	1.625	1464.132	33	156	0	100	Italy	Italy	Full-Time	Italian	Italy	Male	No
1570	5db43b6a2f45e7000bb7ab5c	29	0.279	responsible	1.01699996	1	0.439999819	300	6950	loss	1	1	11	1.625	1464.132	33	156	0	100	Italy	Italy	Full-Time	Italian	Italy	Male	No
1571	5db43b6a2f45e7000bb7ab5c	3	0	responsible	1.239000082	1	0.59100008	300	5200	loss	1	1	11	1.625	1464.132	33	156	0	100	Italy	Italy	Full-Time	Italian	Italy	Male	No
1572	5db43b6a2f45e7000bb7ab5c	31	0.831	random	2.398999929	0	4.755999804	100	1550	loss	0	0	11	1.625	1464.132	33	156	0	100	Italy	Italy	Full-Time	Italian	Italy	Male	No
1573	5db43b6a2f45e7000bb7ab5c	33	0.224	random	1.566999912	0	0.616999865	100	3850	loss	0	0	11	1.625	1464.132	33	156	0	100	Italy	Italy	Full-Time	Italian	Italy	Male	No
1574	5db43b6a2f45e7000bb7ab5c	35	0.87	random	1.153999805	1	3.762000084	0	9200	loss	0	0	11	1.625	1464.132	33	156	0	100	Italy	Italy	Full-Time	Italian	Italy	Male	No
1575	5db43b6a2f45e7000bb7ab5c	4	0.649	responsible	1.020999908	1	0.39199996	0	13400	loss	0	1	11	1.625	1464.132	33	156	0	100	Italy	Italy	Full-Time	Italian	Italy	Male	No
1576	5db43b6a2f45e7000bb7ab5c	43	0.499	random	2.445999861	1	7.967000008	300	13300	loss	0	0	11	1.625	1464.132	33	156	0	100	Italy	Italy	Full-Time	Italian	Italy	Male	No
1577	5db43b6a2f45e7000bb7ab5c	44	0.854	random	1.226000071	1	5.181999922	0	5200	loss	0	0	11	1.625	1464.132	33	156	0	100	Italy	Italy	Full-Time	Italian	Italy	Male	No
1578	5db43b6a2f45e7000bb7ab5c	45	0.055	random	2.297999859	1	0.743999958	300	7250	loss	1	0	11	1.625	1464.132	33	156	0	100	Italy	Italy	Full-Time	Italian	Italy	Male	No
1579	5db43b6a2f45e7000bb7ab5c	47	0	random	1.917000055	1	1.888999939	300	3050	loss	1	0	11	1.625	1464.132	33	156	0	100	Italy	Italy	Full-Time	Italian	Italy	Male	No
1580	5db43b6a2f45e7000bb7ab5c	5	0.835	responsible	2.085000038	1	0.632999897	0	12700	loss	0	1	11	1.625	1464.132	33	156	0	100	Italy	Italy	Full-Time	Italian	Italy	Male	No
1581	5db43b6a2f45e7000bb7ab5c	50	0.3	random	0.926999807	1	2.076999903	0	10600	loss	0	0	11	1.625	1464.132	33	156	0	100	Italy	Italy	Full-Time	Italian	Italy	Male	No
1582	5db43b6a2f45e7000bb7ab5c	53	0.103	random	1.984999895	0	1.054999828	100	11200	loss	0	0	11	1.625	1464.132	33	156	0	100	Italy	Italy	Full-Time	Italian	Italy	Male	No
1583	5db43b6a2f45e7000bb7ab5c	54	0.234	random	1.230999947	1	1.41899991	300	14150	loss	0	0	11	1.625	1464.132	33	156	0	100	Italy	Italy	Full-Time	Italian	Italy	Male	No
1584	5db43b6a2f45e7000bb7ab5c	57	0.999	random	1.647999763	0	1.563999891	100	11100	loss	0	0	11	1.625	1464.132	33	156	0	100	Italy	Italy	Full-Time	Italian	Italy	Male	No
1585	5db43b6a2f45e7000bb7ab5c	6	0.056	responsible	1.876999855	1	0.555999994	300	14450	loss	1	1	11	1.625	1464.132	33	156	0	100	Italy	Italy	Full-Time	Italian	Italy	Male	No
1586	5db43b6a2f45e7000bb7ab5c	62	0.304	random	6.937999964	0	1.743000031	100	9900	loss	0	0	11	1.625	1464.132	33	156	0	100	Italy	Italy	Full-Time	Italian	Italy	Male	No
1587	5db43b6a2f45e7000bb7ab5c	64	0	random	3.280999899	1	2.875999928	150	1150	loss	1	0	11	1.625	1464.132	33	156	0	100	Italy	Italy	Full-Time	Italian	Italy	Male	No
1588	5db43b6a2f45e7000bb7ab5c	65	0.07	random	6.515999794	1	1.749000072	300	8000	loss	0	0	11	1.625	1464.132	33	156	0	100	Italy	Italy	Full-Time	Italian	Italy	Male	No
1589	5db43b6a2f45e7000bb7ab5c	67	0.143	random	1.224999905	1	4.174000025	300	6650	loss	1	0	11	1.625	1464.132	33	156	0	100	Italy	Italy	Full-Time	Italian	Italy	Male	No
1590	5db43b6a2f45e7000bb7ab5c	69	0.248	random	1.5	1	2.44299984	300	4450	loss	1	0	11	1.625	1464.132	33	156	0	100	Italy	Italy	Full-Time	Italian	Italy	Male	No
1591	5db43b6a2f45e7000bb7ab5c	72	0.938	random	2.019000053	0	4.453999996	100	5300	loss	0	0	11	1.625	1464.132	33	156	0	100	Italy	Italy	Full-Time	Italian	Italy	Male	No
1592	5db43b6a2f45e7000bb7ab5c	73	0.88	random	3.075999975	0	0.955999851	100	13400	loss	0	0	11	1.625	1464.132	33	156	0	100	Italy	Italy	Full-Time	Italian	Italy	Male	No
1593	5db43b6a2f45e7000bb7ab5c	75	0	random	2.159999847	0	0.45299983	100	1450	loss	0	0	11	1.625	1464.132	33	156	0	100	Italy	Italy	Full-Time	Italian	Italy	Male	No
1594	5db43b6a2f45e7000bb7ab5c	78	0.222	random	1.612999916	1	1.575999975	0	13400	loss	0	0	11	1.625	1464.132	33	156	0	100	Italy	Italy	Full-Time	Italian	Italy	Male	No
1595	5db43b6a2f45e7000bb7ab5c	81	0.134	random	2.358999968	1	1.687999725	300	12100	loss	1	0	11	1.625	1464.132	33	156	0	100	Italy	Italy	Full-Time	Italian	Italy	Male	No
1596	5db43b6a2f45e7000bb7ab5c	82	0.243	random	2.417999744	1	2.816999912	0	1850	loss	1	0	11	1.625	1464.132	33	156	0	100	Italy	Italy	Full-Time	Italian	Italy	Male	No
1597	5db43b6a2f45e7000bb7ab5c	88	0.955	random	3.29399991	1	1.799999952	0	7550	loss	0	0	11	1.625	1464.132	33	156	0	100	Italy	Italy	Full-Time	Italian	Italy	Male	No
1598	5db43b6a2f45e7000bb7ab5c	9	0	responsible	1.019000053	1	0.705999851	300	6200	loss	1	1	11	1.625	1464.132	33	156	0	100	Italy	Italy	Full-Time	Italian	Italy	Male	No
1599	5db43b6a2f45e7000bb7ab5c	90	0.068	random	1.831999779	1	1.845999956	300	12400	loss	1	0	11	1.625	1464.132	33	156	0	100	Italy	Italy	Full-Time	Italian	Italy	Male	No
1600	5db43b6a2f45e7000bb7ab5c	92	0.178	random	2.618000031	0	2.738999844	100	11000	loss	0	0	11	1.625	1464.132	33	156	0	100	Italy	Italy	Full-Time	Italian	Italy	Male	No
1601	5db43b6a2f45e7000bb7ab5c	94	0	random	1.991999865	1	2.417999983	300	1850	loss	1	0	11	1.625	1464.132	33	156	0	100	Italy	Italy	Full-Time	Italian	Italy	Male	No
1602	5db43b6a2f45e7000bb7ab5c	95	0.263	random	1.898000002	1	2.523000002	300	9500	loss	0	0	11	1.625	1464.132	33	156	0	100	Italy	Italy	Full-Time	Italian	Italy	Male	No
1603	5db43b6a2f45e7000bb7ab5c	96	0.929	random	2.625999928	0	5.467999935	100	1350	loss	0	0	11	1.625	1464.132	33	156	0	100	Italy	Italy	Full-Time	Italian	Italy	Male	No
1604	5db43b6a2f45e7000bb7ab5c	97	0.108	random	3.825000048	0	1.330999851	100	10000	loss	1	0	11	1.625	1464.132	33	156	0	100	Italy	Italy	Full-Time	Italian	Italy	Male	No
1605	5db43b6a2f45e7000bb7ab5c	98	0.8	random	2.542999983	1	1.557999849	0	10900	loss	0	0	11	1.625	1464.132	33	156	0	100	Italy	Italy	Full-Time	Italian	Italy	Male	No
1606	5dbc61a0df0b4820e71a0e99	0	0.203	responsible	0.489000082	1	0.897000074	300	10150	loss	1	1	8	2.625	4292.873	27	183	2	100	Ukraine	Estonia	Full-Time	Russian	Russian Federation	Female	No
1607	5dbc61a0df0b4820e71a0e99	1	0.942	responsible	7.129000187	1	8.052000284	0	5250	loss	1	1	8	2.625	4292.873	27	183	2	100	Ukraine	Estonia	Full-Time	Russian	Russian Federation	Female	No
1608	5dbc61a0df0b4820e71a0e99	10	0.871	responsible	0.710000277	1	1.149000168	0	16750	loss	1	1	8	2.625	4292.873	27	183	2	100	Ukraine	Estonia	Full-Time	Russian	Russian Federation	Female	No
1609	5dbc61a0df0b4820e71a0e99	102	0	smart	7.03000021	1	3.75999999	300	9250	loss	1	0	8	2.625	4292.873	27	183	2	100	Ukraine	Estonia	Full-Time	Russian	Russian Federation	Female	No
1610	5dbc61a0df0b4820e71a0e99	104	0.077	smart	0.81400013	1	3.765000343	300	13450	loss	1	0	8	2.625	4292.873	27	183	2	100	Ukraine	Estonia	Full-Time	Russian	Russian Federation	Female	No
1611	5dbc61a0df0b4820e71a0e99	105	0.333	smart	0.5400002	1	2.68200016	300	14350	loss	1	0	8	2.625	4292.873	27	183	2	100	Ukraine	Estonia	Full-Time	Russian	Russian Federation	Female	No
1612	5dbc61a0df0b4820e71a0e99	106	0	smart	0.889000177	1	2.39800024	300	14050	loss	1	0	8	2.625	4292.873	27	183	2	100	Ukraine	Estonia	Full-Time	Russian	Russian Federation	Female	No
1613	5dbc61a0df0b4820e71a0e99	11	0.084	responsible	0.979000092	1	0.816000223	300	15550	loss	1	1	8	2.625	4292.873	27	183	2	100	Ukraine	Estonia	Full-Time	Russian	Russian Federation	Female	No
1614	5dbc61a0df0b4820e71a0e99	113	0	smart	6.326000214	0	6.412000179	100	6650	loss	0	0	8	2.625	4292.873	27	183	2	100	Ukraine	Estonia	Full-Time	Russian	Russian Federation	Female	No
1615	5dbc61a0df0b4820e71a0e99	114	0.114	smart	0.647000074	1	7.001000166	300	11350	loss	1	0	8	2.625	4292.873	27	183	2	100	Ukraine	Estonia	Full-Time	Russian	Russian Federation	Female	No
1616	5dbc61a0df0b4820e71a0e99	115	0.202	smart	4.640000105	0	3.639000177	100	8050	loss	1	0	8	2.625	4292.873	27	183	2	100	Ukraine	Estonia	Full-Time	Russian	Russian Federation	Female	No
1617	5dbc61a0df0b4820e71a0e99	116	0.201	smart	1.063000202	1	2.265000105	0	5250	loss	1	0	8	2.625	4292.873	27	183	2	100	Ukraine	Estonia	Full-Time	Russian	Russian Federation	Female	No
1618	5dbc61a0df0b4820e71a0e99	117	0.058	smart	0.607000113	1	7.480000019	300	10750	loss	1	0	8	2.625	4292.873	27	183	2	100	Ukraine	Estonia	Full-Time	Russian	Russian Federation	Female	No
1619	5dbc61a0df0b4820e71a0e99	118	0.136	smart	7.604000092	1	23.52400017	300	600	loss	1	0	8	2.625	4292.873	27	183	2	100	Ukraine	Estonia	Full-Time	Russian	Russian Federation	Female	No
1620	5dbc61a0df0b4820e71a0e99	121	0.228	smart	0.644999981	1	5.265000105	300	7650	loss	1	0	8	2.625	4292.873	27	183	2	100	Ukraine	Estonia	Full-Time	Russian	Russian Federation	Female	No
1621	5dbc61a0df0b4820e71a0e99	122	0.084	smart	1.188000202	1	1.764000177	300	5950	loss	1	0	8	2.625	4292.873	27	183	2	100	Ukraine	Estonia	Full-Time	Russian	Russian Federation	Female	No
1622	5dbc61a0df0b4820e71a0e99	123	0.068	smart	0.476000309	1	3.815000057	300	11650	loss	1	0	8	2.625	4292.873	27	183	2	100	Ukraine	Estonia	Full-Time	Russian	Russian Federation	Female	No
1623	5dbc61a0df0b4820e71a0e99	126	0	smart	0.760000229	1	4.429000139	300	16450	loss	1	0	8	2.625	4292.873	27	183	2	100	Ukraine	Estonia	Full-Time	Russian	Russian Federation	Female	No
1624	5dbc61a0df0b4820e71a0e99	129	0.999	smart	0.839000225	1	2.137000084	0	9250	loss	1	0	8	2.625	4292.873	27	183	2	100	Ukraine	Estonia	Full-Time	Russian	Russian Federation	Female	No
1625	5dbc61a0df0b4820e71a0e99	13	0.615	responsible	2.354000092	1	1.335999966	0	12550	loss	1	1	8	2.625	4292.873	27	183	2	100	Ukraine	Estonia	Full-Time	Russian	Russian Federation	Female	No
1626	5dbc61a0df0b4820e71a0e99	130	0.131	smart	7.580000162	1	7.369000196	300	1450	loss	1	0	8	2.625	4292.873	27	183	2	100	Ukraine	Estonia	Full-Time	Russian	Russian Federation	Female	No
1627	5dbc61a0df0b4820e71a0e99	133	0.303	smart	0.978000164	1	10.0480001	300	13750	loss	1	0	8	2.625	4292.873	27	183	2	100	Ukraine	Estonia	Full-Time	Russian	Russian Federation	Female	No
1628	5dbc61a0df0b4820e71a0e99	134	0.797	smart	3.269000292	1	8.486999989	0	7650	loss	1	0	8	2.625	4292.873	27	183	2	100	Ukraine	Estonia	Full-Time	Russian	Russian Federation	Female	No
1629	5dbc61a0df0b4820e71a0e99	136	0.054	smart	0.702000141	1	4.088000298	300	9550	loss	1	0	8	2.625	4292.873	27	183	2	100	Ukraine	Estonia	Full-Time	Russian	Russian Federation	Female	No
1630	5dbc61a0df0b4820e71a0e99	137	0	smart	2.457000017	1	6.170000315	300	6550	loss	1	0	8	2.625	4292.873	27	183	2	100	Ukraine	Estonia	Full-Time	Russian	Russian Federation	Female	No
1631	5dbc61a0df0b4820e71a0e99	138	0.198	smart	0.772000074	1	1.916000366	300	15250	loss	1	0	8	2.625	4292.873	27	183	2	100	Ukraine	Estonia	Full-Time	Russian	Russian Federation	Female	No
1632	5dbc61a0df0b4820e71a0e99	14	0.117	responsible	3.928000212	1	6.731000185	300	2450	loss	1	1	8	2.625	4292.873	27	183	2	100	Ukraine	Estonia	Full-Time	Russian	Russian Federation	Female	No
1633	5dbc61a0df0b4820e71a0e99	142	0	smart	0.79700017	1	1.825999975	300	16150	loss	1	0	8	2.625	4292.873	27	183	2	100	Ukraine	Estonia	Full-Time	Russian	Russian Federation	Female	No
1634	5dbc61a0df0b4820e71a0e99	143	0.164	smart	0.99000001	1	8.077000141	300	7350	loss	1	0	8	2.625	4292.873	27	183	2	100	Ukraine	Estonia	Full-Time	Russian	Russian Federation	Female	No
1635	5dbc61a0df0b4820e71a0e99	147	0	smart	0.56400013	1	0.895000219	300	10450	loss	1	0	8	2.625	4292.873	27	183	2	100	Ukraine	Estonia	Full-Time	Russian	Russian Federation	Female	No
1636	5dbc61a0df0b4820e71a0e99	15	0	responsible	1.809000015	1	0.941000223	300	15850	loss	1	1	8	2.625	4292.873	27	183	2	100	Ukraine	Estonia	Full-Time	Russian	Russian Federation	Female	No
1637	5dbc61a0df0b4820e71a0e99	150	0.066	smart	39.35400033	1	15.50400019	300	900	loss	0	0	8	2.625	4292.873	27	183	2	100	Ukraine	Estonia	Full-Time	Russian	Russian Federation	Female	No
1638	5dbc61a0df0b4820e71a0e99	152	0.842	smart	14.62000012	1	30.7900002	0	0	loss	1	0	8	2.625	4292.873	27	183	2	100	Ukraine	Estonia	Full-Time	Russian	Russian Federation	Female	No
1639	5dbc61a0df0b4820e71a0e99	154	0.911	smart	24.09200025	0	6.253000021	100	2850	loss	0	0	8	2.625	4292.873	27	183	2	100	Ukraine	Estonia	Full-Time	Russian	Russian Federation	Female	No
1640	5dbc61a0df0b4820e71a0e99	16	0.092	responsible	0.627000093	1	5.330000162	300	8350	loss	1	1	8	2.625	4292.873	27	183	2	100	Ukraine	Estonia	Full-Time	Russian	Russian Federation	Female	No
1641	5dbc61a0df0b4820e71a0e99	17	0.198	responsible	0.832000017	1	9.135000229	300	8650	loss	1	1	8	2.625	4292.873	27	183	2	100	Ukraine	Estonia	Full-Time	Russian	Russian Federation	Female	No
1642	5dbc61a0df0b4820e71a0e99	18	0.115	responsible	4.761000395	1	4.759000063	300	14950	loss	0	1	8	2.625	4292.873	27	183	2	100	Ukraine	Estonia	Full-Time	Russian	Russian Federation	Female	No
1643	5dbc61a0df0b4820e71a0e99	19	0.061	responsible	40.32300019	1	9.828999996	300	300	loss	1	1	8	2.625	4292.873	27	183	2	100	Ukraine	Estonia	Full-Time	Russian	Russian Federation	Female	No
1644	5dbc61a0df0b4820e71a0e99	2	0.168	responsible	7.174000263	1	4.410000324	300	5250	loss	0	1	8	2.625	4292.873	27	183	2	100	Ukraine	Estonia	Full-Time	Russian	Russian Federation	Female	No
1645	5dbc61a0df0b4820e71a0e99	20	0.329	responsible	2.327000141	1	3.864000082	300	12550	loss	0	1	8	2.625	4292.873	27	183	2	100	Ukraine	Estonia	Full-Time	Russian	Russian Federation	Female	No
1646	5dbc61a0df0b4820e71a0e99	21	0.134	responsible	6.565000057	1	5.659000158	300	11950	loss	0	1	8	2.625	4292.873	27	183	2	100	Ukraine	Estonia	Full-Time	Russian	Russian Federation	Female	No
1647	5dbc61a0df0b4820e71a0e99	22	0.536	responsible	8.560000181	1	4.118000269	300	13150	loss	1	1	8	2.625	4292.873	27	183	2	100	Ukraine	Estonia	Full-Time	Russian	Russian Federation	Female	No
1648	5dbc61a0df0b4820e71a0e99	23	0	responsible	1.400000095	1	7.677000046	300	9850	loss	1	1	8	2.625	4292.873	27	183	2	100	Ukraine	Estonia	Full-Time	Russian	Russian Federation	Female	No
1649	5dbc61a0df0b4820e71a0e99	24	0.8	responsible	2.118000269	1	3.674000025	0	15850	loss	1	1	8	2.625	4292.873	27	183	2	100	Ukraine	Estonia	Full-Time	Russian	Russian Federation	Female	No
1650	5dbc61a0df0b4820e71a0e99	25	0.999	responsible	6.007000208	1	0.265000343	0	12550	loss	1	1	8	2.625	4292.873	27	183	2	100	Ukraine	Estonia	Full-Time	Russian	Russian Federation	Female	No
1651	5dbc61a0df0b4820e71a0e99	26	0.778	responsible	3.644000053	1	4.069000244	0	6750	loss	1	1	8	2.625	4292.873	27	183	2	100	Ukraine	Estonia	Full-Time	Russian	Russian Federation	Female	No
1652	5dbc61a0df0b4820e71a0e99	27	0	responsible	0.980000257	1	0.963000298	300	12850	loss	1	1	8	2.625	4292.873	27	183	2	100	Ukraine	Estonia	Full-Time	Russian	Russian Federation	Female	No
1653	5dbc61a0df0b4820e71a0e99	28	0.189	responsible	2.681000233	1	3.630000114	300	6250	loss	1	1	8	2.625	4292.873	27	183	2	100	Ukraine	Estonia	Full-Time	Russian	Russian Federation	Female	No
1654	5dbc61a0df0b4820e71a0e99	3	0.824	responsible	6.112000227	1	2.568000078	0	6650	loss	0	1	8	2.625	4292.873	27	183	2	100	Ukraine	Estonia	Full-Time	Russian	Russian Federation	Female	No
1655	5dbc61a0df0b4820e71a0e99	32	0.114	random	4.650000095	1	12.14300036	300	3150	loss	1	0	8	2.625	4292.873	27	183	2	100	Ukraine	Estonia	Full-Time	Russian	Russian Federation	Female	No
1656	5dbc61a0df0b4820e71a0e99	33	0.116	random	2.839000225	1	5.303000212	300	11050	loss	1	0	8	2.625	4292.873	27	183	2	100	Ukraine	Estonia	Full-Time	Russian	Russian Federation	Female	No
1657	5dbc61a0df0b4820e71a0e99	34	0.111	random	1.389000177	1	6.862000227	300	7950	loss	1	0	8	2.625	4292.873	27	183	2	100	Ukraine	Estonia	Full-Time	Russian	Russian Federation	Female	No
1658	5dbc61a0df0b4820e71a0e99	39	0.229	random	7.907999992	1	18.40300012	300	14650	loss	1	0	8	2.625	4292.873	27	183	2	100	Ukraine	Estonia	Full-Time	Russian	Russian Federation	Female	No
1659	5dbc61a0df0b4820e71a0e99	4	0.739	responsible	0.697999954	1	4.778000116	300	7050	loss	1	1	8	2.625	4292.873	27	183	2	100	Ukraine	Estonia	Full-Time	Russian	Russian Federation	Female	No
1660	5dbc61a0df0b4820e71a0e99	40	0.623	random	8.954000235	1	7.44900012	0	1050	loss	1	0	8	2.625	4292.873	27	183	2	100	Ukraine	Estonia	Full-Time	Russian	Russian Federation	Female	No
1661	5dbc61a0df0b4820e71a0e99	43	0.867	random	0.833000183	1	8.136000156	0	6550	loss	1	0	8	2.625	4292.873	27	183	2	100	Ukraine	Estonia	Full-Time	Russian	Russian Federation	Female	No
1662	5dbc61a0df0b4820e71a0e99	46	0.788	random	1.349000216	1	6.576000214	0	7650	loss	1	0	8	2.625	4292.873	27	183	2	100	Ukraine	Estonia	Full-Time	Russian	Russian Federation	Female	No
1663	5dbc61a0df0b4820e71a0e99	48	0.955	random	2.736999989	1	6.565000296	0	16750	loss	0	0	8	2.625	4292.873	27	183	2	100	Ukraine	Estonia	Full-Time	Russian	Russian Federation	Female	No
1664	5dbc61a0df0b4820e71a0e99	49	0	random	16.3210001	1	4.464000225	300	3450	loss	1	0	8	2.625	4292.873	27	183	2	100	Ukraine	Estonia	Full-Time	Russian	Russian Federation	Female	No
1665	5dbc61a0df0b4820e71a0e99	5	0.12	responsible	1.749000072	1	1.521000147	0	15250	loss	1	1	8	2.625	4292.873	27	183	2	100	Ukraine	Estonia	Full-Time	Russian	Russian Federation	Female	No
1666	5dbc61a0df0b4820e71a0e99	50	0.046	random	0.697000265	1	2.110000134	0	10150	loss	1	0	8	2.625	4292.873	27	183	2	100	Ukraine	Estonia	Full-Time	Russian	Russian Federation	Female	No
1667	5dbc61a0df0b4820e71a0e99	52	0.847	random	10.97100019	1	2.085000277	0	9250	loss	0	0	8	2.625	4292.873	27	183	2	100	Ukraine	Estonia	Full-Time	Russian	Russian Federation	Female	No
1668	5dbc61a0df0b4820e71a0e99	55	0.925	random	5.06400013	0	9.382000208	100	5350	loss	0	0	8	2.625	4292.873	27	183	2	100	Ukraine	Estonia	Full-Time	Russian	Russian Federation	Female	No
1669	5dbc61a0df0b4820e71a0e99	57	0	random	1.111999989	1	5.188000202	150	4500	loss	1	0	8	2.625	4292.873	27	183	2	100	Ukraine	Estonia	Full-Time	Russian	Russian Federation	Female	No
1670	5dbc61a0df0b4820e71a0e99	59	0.836	random	10.81100011	1	6.806000233	0	16750	loss	0	0	8	2.625	4292.873	27	183	2	100	Ukraine	Estonia	Full-Time	Russian	Russian Federation	Female	No
1671	5dbc61a0df0b4820e71a0e99	6	0.161	responsible	44.50700021	1	0.929000139	0	4050	loss	1	1	8	2.625	4292.873	27	183	2	100	Ukraine	Estonia	Full-Time	Russian	Russian Federation	Female	No
1672	5dbc61a0df0b4820e71a0e99	60	0.124	random	5.203999996	1	2.160000086	0	9250	loss	1	0	8	2.625	4292.873	27	183	2	100	Ukraine	Estonia	Full-Time	Russian	Russian Federation	Female	No
1673	5dbc61a0df0b4820e71a0e99	62	0.824	random	16.0650003	0	18.83900023	100	1150	loss	0	0	8	2.625	4292.873	27	183	2	100	Ukraine	Estonia	Full-Time	Russian	Russian Federation	Female	No
1674	5dbc61a0df0b4820e71a0e99	64	0.81	random	2.756000042	1	2.05700016	300	4050	loss	1	0	8	2.625	4292.873	27	183	2	100	Ukraine	Estonia	Full-Time	Russian	Russian Federation	Female	No
1675	5dbc61a0df0b4820e71a0e99	66	0.9	random	4.714000225	1	8.750000238	0	5650	loss	0	0	8	2.625	4292.873	27	183	2	100	Ukraine	Estonia	Full-Time	Russian	Russian Federation	Female	No
1676	5dbc61a0df0b4820e71a0e99	68	0.049	random	1.606000185	1	0.570000172	300	4950	loss	1	0	8	2.625	4292.873	27	183	2	100	Ukraine	Estonia	Full-Time	Russian	Russian Federation	Female	No
1677	5dbc61a0df0b4820e71a0e99	69	0.057	random	6.715000153	1	4.759000301	300	5650	loss	1	0	8	2.625	4292.873	27	183	2	100	Ukraine	Estonia	Full-Time	Russian	Russian Federation	Female	No
1678	5dbc61a0df0b4820e71a0e99	7	0	responsible	17.19500017	1	3.924000025	300	3750	loss	0	1	8	2.625	4292.873	27	183	2	100	Ukraine	Estonia	Full-Time	Russian	Russian Federation	Female	No
1679	5dbc61a0df0b4820e71a0e99	73	0.79	random	3.902000189	1	4.418000221	0	7950	loss	1	0	8	2.625	4292.873	27	183	2	100	Ukraine	Estonia	Full-Time	Russian	Russian Federation	Female	No
1680	5dbc61a0df0b4820e71a0e99	74	0.94	random	3.17200017	1	2.931000233	0	9250	loss	1	0	8	2.625	4292.873	27	183	2	100	Ukraine	Estonia	Full-Time	Russian	Russian Federation	Female	No
1681	5dbc61a0df0b4820e71a0e99	75	0	random	21.22400022	0	10.01900005	100	1850	loss	0	0	8	2.625	4292.873	27	183	2	100	Ukraine	Estonia	Full-Time	Russian	Russian Federation	Female	No
1682	5dbc61a0df0b4820e71a0e99	76	0.215	random	0.882000208	1	1.311000109	300	4350	loss	1	0	8	2.625	4292.873	27	183	2	100	Ukraine	Estonia	Full-Time	Russian	Russian Federation	Female	No
1683	5dbc61a0df0b4820e71a0e99	79	0.999	random	0.820000172	1	1.792000055	0	6750	loss	1	0	8	2.625	4292.873	27	183	2	100	Ukraine	Estonia	Full-Time	Russian	Russian Federation	Female	No
1684	5dbc61a0df0b4820e71a0e99	8	0.066	responsible	4.79700017	1	4.429000378	0	6750	loss	1	1	8	2.625	4292.873	27	183	2	100	Ukraine	Estonia	Full-Time	Russian	Russian Federation	Female	No
1685	5dbc61a0df0b4820e71a0e99	84	0.118	random	2.613000154	0	16.47300029	100	6750	loss	1	0	8	2.625	4292.873	27	183	2	100	Ukraine	Estonia	Full-Time	Russian	Russian Federation	Female	No
1686	5dbc61a0df0b4820e71a0e99	86	0.944	random	0.984000206	1	5.847000122	0	15850	loss	1	0	8	2.625	4292.873	27	183	2	100	Ukraine	Estonia	Full-Time	Russian	Russian Federation	Female	No
1687	5dbc61a0df0b4820e71a0e99	87	0.056	random	3.663000107	1	6.942000151	300	2150	loss	1	0	8	2.625	4292.873	27	183	2	100	Ukraine	Estonia	Full-Time	Russian	Russian Federation	Female	No
1688	5dbc61a0df0b4820e71a0e99	9	0	responsible	0.738000154	1	0.611000061	300	16750	loss	1	1	8	2.625	4292.873	27	183	2	100	Ukraine	Estonia	Full-Time	Russian	Russian Federation	Female	No
1689	5dbc61a0df0b4820e71a0e99	90	0	random	0.897000313	1	5.795000076	300	8950	loss	1	0	8	2.625	4292.873	27	183	2	100	Ukraine	Estonia	Full-Time	Russian	Russian Federation	Female	No
1690	5dbc61a0df0b4820e71a0e99	92	0.853	random	0.700999975	1	2.662000179	0	10150	loss	1	0	8	2.625	4292.873	27	183	2	100	Ukraine	Estonia	Full-Time	Russian	Russian Federation	Female	No
1691	5dbc61a0df0b4820e71a0e99	93	0.076	smart	4.652000189	1	1.34400034	300	1750	loss	1	0	8	2.625	4292.873	27	183	2	100	Ukraine	Estonia	Full-Time	Russian	Russian Federation	Female	No
1692	5dbc61a0df0b4820e71a0e99	95	0.167	smart	0.825000286	1	3.638000011	300	12250	loss	1	0	8	2.625	4292.873	27	183	2	100	Ukraine	Estonia	Full-Time	Russian	Russian Federation	Female	No
1693	5dbc61a0df0b4820e71a0e99	98	0.219	smart	7.060000181	1	0.981000185	300	2750	loss	1	0	8	2.625	4292.873	27	183	2	100	Ukraine	Estonia	Full-Time	Russian	Russian Federation	Female	No
1694	5de8215423a511799c5d7d07	0	0.133	responsible	1.762000084	1	1.368999958	300	11300	gain	0	1	10	2.25	3250.183	19	72	2	98	Greece	Greece	Part-Time	Greek	Greece	Male	Yes
1695	5de8215423a511799c5d7d07	10	0.211	responsible	0.861999989	1	0.836000204	300	14950	gain	0	1	10	2.25	3250.183	19	72	2	98	Greece	Greece	Part-Time	Greek	Greece	Male	Yes
1696	5de8215423a511799c5d7d07	100	0.824	random	1.85800004	0	4.388000011	100	17200	gain	1	0	10	2.25	3250.183	19	72	2	98	Greece	Greece	Part-Time	Greek	Greece	Male	Yes
1697	5de8215423a511799c5d7d07	102	0.132	smart	2.59100008	1	7.572000027	150	11900	gain	1	0	10	2.25	3250.183	19	72	2	98	Greece	Greece	Part-Time	Greek	Greece	Male	Yes
1698	5de8215423a511799c5d7d07	103	0.133	smart	2.092999935	1	6.954999924	300	2750	gain	0	0	10	2.25	3250.183	19	72	2	98	Greece	Greece	Part-Time	Greek	Greece	Male	Yes
1699	5de8215423a511799c5d7d07	104	0.039	smart	6.223999977	1	2.039999962	150	2350	gain	1	0	10	2.25	3250.183	19	72	2	98	Greece	Greece	Part-Time	Greek	Greece	Male	Yes
1700	5de8215423a511799c5d7d07	105	0.229	smart	2.088999987	1	3.85800004	300	9200	gain	1	0	10	2.25	3250.183	19	72	2	98	Greece	Greece	Part-Time	Greek	Greece	Male	Yes
1701	5de8215423a511799c5d7d07	106	0.287	smart	4.772000074	0	2.421000004	100	8900	gain	1	0	10	2.25	3250.183	19	72	2	98	Greece	Greece	Part-Time	Greek	Greece	Male	Yes
1702	5de8215423a511799c5d7d07	109	0.077	smart	1.404000044	1	3.421000004	300	7350	gain	1	0	10	2.25	3250.183	19	72	2	98	Greece	Greece	Part-Time	Greek	Greece	Male	Yes
1703	5de8215423a511799c5d7d07	111	0.939	smart	3.538999796	0	3.125999928	100	15150	gain	1	0	10	2.25	3250.183	19	72	2	98	Greece	Greece	Part-Time	Greek	Greece	Male	Yes
1704	5de8215423a511799c5d7d07	115	0	smart	0.690000057	1	0.842000008	300	6200	gain	1	0	10	2.25	3250.183	19	72	2	98	Greece	Greece	Part-Time	Greek	Greece	Male	Yes
1705	5de8215423a511799c5d7d07	116	0.136	smart	1.874000072	1	2.023000002	300	14250	gain	0	0	10	2.25	3250.183	19	72	2	98	Greece	Greece	Part-Time	Greek	Greece	Male	Yes
1706	5de8215423a511799c5d7d07	121	0	smart	1.210999966	1	3.2900002	300	16800	gain	1	0	10	2.25	3250.183	19	72	2	98	Greece	Greece	Part-Time	Greek	Greece	Male	Yes
1707	5de8215423a511799c5d7d07	123	0.124	smart	1.430000067	1	1.642999887	300	6500	gain	1	0	10	2.25	3250.183	19	72	2	98	Greece	Greece	Part-Time	Greek	Greece	Male	Yes
1708	5de8215423a511799c5d7d07	124	0.087	smart	0.959000111	1	7.82799983	300	14650	gain	1	0	10	2.25	3250.183	19	72	2	98	Greece	Greece	Part-Time	Greek	Greece	Male	Yes
1709	5de8215423a511799c5d7d07	125	0.159	smart	0.207999945	1	8.220999956	300	7650	gain	1	0	10	2.25	3250.183	19	72	2	98	Greece	Greece	Part-Time	Greek	Greece	Male	Yes
1710	5de8215423a511799c5d7d07	126	0.196	smart	2.538000107	1	4.404000044	300	17100	gain	1	0	10	2.25	3250.183	19	72	2	98	Greece	Greece	Part-Time	Greek	Greece	Male	Yes
1711	5de8215423a511799c5d7d07	132	0.856	smart	1.24000001	1	1.138000011	0	7050	gain	0	0	10	2.25	3250.183	19	72	2	98	Greece	Greece	Part-Time	Greek	Greece	Male	Yes
1712	5de8215423a511799c5d7d07	137	0.091	smart	2.326999903	1	32.87200022	300	12900	gain	1	0	10	2.25	3250.183	19	72	2	98	Greece	Greece	Part-Time	Greek	Greece	Male	Yes
1713	5de8215423a511799c5d7d07	140	0.136	smart	6.792000055	1	2.773000002	300	5900	gain	0	0	10	2.25	3250.183	19	72	2	98	Greece	Greece	Part-Time	Greek	Greece	Male	Yes
1714	5de8215423a511799c5d7d07	141	0	smart	1.088999987	1	4.595999956	300	11600	gain	0	0	10	2.25	3250.183	19	72	2	98	Greece	Greece	Part-Time	Greek	Greece	Male	Yes
1715	5de8215423a511799c5d7d07	143	0.231	smart	1.45600009	1	0.953000069	300	4200	gain	1	0	10	2.25	3250.183	19	72	2	98	Greece	Greece	Part-Time	Greek	Greece	Male	Yes
1716	5de8215423a511799c5d7d07	144	0.236	smart	2.34800005	1	2.125	300	11000	gain	0	0	10	2.25	3250.183	19	72	2	98	Greece	Greece	Part-Time	Greek	Greece	Male	Yes
1717	5de8215423a511799c5d7d07	145	0	smart	2.105000019	1	1.356999874	300	5500	gain	1	0	10	2.25	3250.183	19	72	2	98	Greece	Greece	Part-Time	Greek	Greece	Male	Yes
1718	5de8215423a511799c5d7d07	148	0.113	smart	0.859999895	0	4.523000002	100	15050	gain	1	0	10	2.25	3250.183	19	72	2	98	Greece	Greece	Part-Time	Greek	Greece	Male	Yes
1719	5de8215423a511799c5d7d07	149	0.721	smart	4.687999964	1	3.570999861	0	2200	gain	1	0	10	2.25	3250.183	19	72	2	98	Greece	Greece	Part-Time	Greek	Greece	Male	Yes
1720	5de8215423a511799c5d7d07	15	0.999	responsible	1.388000011	0	1.542000055	100	12600	gain	1	1	10	2.25	3250.183	19	72	2	98	Greece	Greece	Part-Time	Greek	Greece	Male	Yes
1721	5de8215423a511799c5d7d07	151	0.237	smart	1.174999952	1	1.621999979	300	16350	gain	0	0	10	2.25	3250.183	19	72	2	98	Greece	Greece	Part-Time	Greek	Greece	Male	Yes
1722	5de8215423a511799c5d7d07	158	0.142	smart	1.072000027	1	0.904999971	300	13800	gain	1	0	10	2.25	3250.183	19	72	2	98	Greece	Greece	Part-Time	Greek	Greece	Male	Yes
1723	5de8215423a511799c5d7d07	16	0	responsible	0.372999907	1	0.721000195	300	7950	gain	0	1	10	2.25	3250.183	19	72	2	98	Greece	Greece	Part-Time	Greek	Greece	Male	Yes
1724	5de8215423a511799c5d7d07	161	0.225	smart	7.176999807	1	13.21999979	0	1150	gain	0	0	10	2.25	3250.183	19	72	2	98	Greece	Greece	Part-Time	Greek	Greece	Male	Yes
1725	5de8215423a511799c5d7d07	165	0.19	smart	0.892999887	1	8.878000021	300	4650	gain	1	0	10	2.25	3250.183	19	72	2	98	Greece	Greece	Part-Time	Greek	Greece	Male	Yes
1726	5de8215423a511799c5d7d07	167	0.185	smart	8.175000191	1	5.087000132	150	13950	gain	1	0	10	2.25	3250.183	19	72	2	98	Greece	Greece	Part-Time	Greek	Greece	Male	Yes
1727	5de8215423a511799c5d7d07	172	0.107	smart	2.414999962	1	4.986000061	300	3050	gain	1	0	10	2.25	3250.183	19	72	2	98	Greece	Greece	Part-Time	Greek	Greece	Male	Yes
1728	5de8215423a511799c5d7d07	173	0	smart	1.162000179	1	6.545000076	150	13050	gain	1	0	10	2.25	3250.183	19	72	2	98	Greece	Greece	Part-Time	Greek	Greece	Male	Yes
1729	5de8215423a511799c5d7d07	18	0.213	responsible	3.497999907	0	7.157999992	100	12400	gain	0	1	10	2.25	3250.183	19	72	2	98	Greece	Greece	Part-Time	Greek	Greece	Male	Yes
1730	5de8215423a511799c5d7d07	19	0	responsible	4.272000074	1	1.552000046	300	1450	gain	1	1	10	2.25	3250.183	19	72	2	98	Greece	Greece	Part-Time	Greek	Greece	Male	Yes
1731	5de8215423a511799c5d7d07	21	0.177	responsible	1.191999912	1	1.503999949	300	3800	gain	0	1	10	2.25	3250.183	19	72	2	98	Greece	Greece	Part-Time	Greek	Greece	Male	Yes
1732	5de8215423a511799c5d7d07	23	0.172	responsible	32.33899999	1	0.989000082	300	17800	gain	1	1	10	2.25	3250.183	19	72	2	98	Greece	Greece	Part-Time	Greek	Greece	Male	Yes
1733	5de8215423a511799c5d7d07	26	0.22	responsible	7.385999918	1	10.15300012	300	1150	gain	1	1	10	2.25	3250.183	19	72	2	98	Greece	Greece	Part-Time	Greek	Greece	Male	Yes
1734	5de8215423a511799c5d7d07	29	0.115	responsible	8.703999996	1	1.639000177	300	17500	gain	1	1	10	2.25	3250.183	19	72	2	98	Greece	Greece	Part-Time	Greek	Greece	Male	Yes
1735	5de8215423a511799c5d7d07	3	0	responsible	1.5400002	1	2.218999863	300	10250	gain	1	1	10	2.25	3250.183	19	72	2	98	Greece	Greece	Part-Time	Greek	Greece	Male	Yes
1736	5de8215423a511799c5d7d07	34	0	random	11.82800007	0	6.269000053	100	2450	gain	0	0	10	2.25	3250.183	19	72	2	98	Greece	Greece	Part-Time	Greek	Greece	Male	Yes
1737	5de8215423a511799c5d7d07	36	0.136	random	1.612999916	1	3.586000204	300	9950	gain	0	0	10	2.25	3250.183	19	72	2	98	Greece	Greece	Part-Time	Greek	Greece	Male	Yes
1738	5de8215423a511799c5d7d07	43	0.914	random	1.558000088	0	2.542999983	100	12500	gain	0	0	10	2.25	3250.183	19	72	2	98	Greece	Greece	Part-Time	Greek	Greece	Male	Yes
1739	5de8215423a511799c5d7d07	44	0.927	random	1.295000076	0	6.656000137	100	4750	gain	0	0	10	2.25	3250.183	19	72	2	98	Greece	Greece	Part-Time	Greek	Greece	Male	Yes
1740	5de8215423a511799c5d7d07	45	0.273	random	0.976999998	1	4.055000067	0	13800	gain	0	0	10	2.25	3250.183	19	72	2	98	Greece	Greece	Part-Time	Greek	Greece	Male	Yes
1741	5de8215423a511799c5d7d07	46	0.865	random	0.473999977	0	2.470000029	100	8350	gain	1	0	10	2.25	3250.183	19	72	2	98	Greece	Greece	Part-Time	Greek	Greece	Male	Yes
1742	5de8215423a511799c5d7d07	49	0.956	random	1.411000013	1	4.292000055	0	12200	gain	1	0	10	2.25	3250.183	19	72	2	98	Greece	Greece	Part-Time	Greek	Greece	Male	Yes
1743	5de8215423a511799c5d7d07	50	0	random	0.774000168	1	2.872999907	300	15450	gain	1	0	10	2.25	3250.183	19	72	2	98	Greece	Greece	Part-Time	Greek	Greece	Male	Yes
1744	5de8215423a511799c5d7d07	51	0.053	random	3.462000132	1	1.454999924	300	6900	gain	1	0	10	2.25	3250.183	19	72	2	98	Greece	Greece	Part-Time	Greek	Greece	Male	Yes
1745	5de8215423a511799c5d7d07	53	0.164	random	1.711999893	1	6.121999979	300	15900	gain	1	0	10	2.25	3250.183	19	72	2	98	Greece	Greece	Part-Time	Greek	Greece	Male	Yes
1746	5de8215423a511799c5d7d07	55	0.04	random	3.34499979	1	1.303999901	300	3500	gain	1	0	10	2.25	3250.183	19	72	2	98	Greece	Greece	Part-Time	Greek	Greece	Male	Yes
1747	5de8215423a511799c5d7d07	56	0.87	random	1.354999781	1	3.858999968	0	14350	gain	0	0	10	2.25	3250.183	19	72	2	98	Greece	Greece	Part-Time	Greek	Greece	Male	Yes
1748	5de8215423a511799c5d7d07	6	0.073	responsible	1.295000076	1	0.874000072	300	5200	gain	0	1	10	2.25	3250.183	19	72	2	98	Greece	Greece	Part-Time	Greek	Greece	Male	Yes
1749	5de8215423a511799c5d7d07	60	0.07	random	3.454999924	1	3.756999969	300	10550	gain	0	0	10	2.25	3250.183	19	72	2	98	Greece	Greece	Part-Time	Greek	Greece	Male	Yes
1750	5de8215423a511799c5d7d07	65	0.875	random	5.835999966	1	2.536999941	0	2200	gain	1	0	10	2.25	3250.183	19	72	2	98	Greece	Greece	Part-Time	Greek	Greece	Male	Yes
1751	5de8215423a511799c5d7d07	70	0.088	random	1.230000019	1	5.18900013	300	8800	gain	0	0	10	2.25	3250.183	19	72	2	98	Greece	Greece	Part-Time	Greek	Greece	Male	Yes
1752	5de8215423a511799c5d7d07	71	0.842	random	7.371000051	0	13.92199993	100	400	gain	0	0	10	2.25	3250.183	19	72	2	98	Greece	Greece	Part-Time	Greek	Greece	Male	Yes
1753	5de8215423a511799c5d7d07	72	0	random	9.742000103	1	3.303999901	300	700	gain	1	0	10	2.25	3250.183	19	72	2	98	Greece	Greece	Part-Time	Greek	Greece	Male	Yes
1754	5de8215423a511799c5d7d07	73	0.07	random	1.05700016	0	2.174999952	100	14350	gain	1	0	10	2.25	3250.183	19	72	2	98	Greece	Greece	Part-Time	Greek	Greece	Male	Yes
1755	5de8215423a511799c5d7d07	74	0.103	random	5.088999987	1	3.869999886	300	1750	gain	0	0	10	2.25	3250.183	19	72	2	98	Greece	Greece	Part-Time	Greek	Greece	Male	Yes
1756	5de8215423a511799c5d7d07	75	0.152	random	2.836999893	1	2.50999999	300	2200	gain	0	0	10	2.25	3250.183	19	72	2	98	Greece	Greece	Part-Time	Greek	Greece	Male	Yes
1757	5de8215423a511799c5d7d07	79	0.072	random	11.89100003	1	3.086999893	150	850	gain	1	0	10	2.25	3250.183	19	72	2	98	Greece	Greece	Part-Time	Greek	Greece	Male	Yes
1758	5de8215423a511799c5d7d07	8	0.101	responsible	1.476000071	1	1.907000065	300	18250	gain	1	1	10	2.25	3250.183	19	72	2	98	Greece	Greece	Part-Time	Greek	Greece	Male	Yes
1759	5de8215423a511799c5d7d07	80	0.04	random	0.205000162	1	1.138999939	300	8250	gain	1	0	10	2.25	3250.183	19	72	2	98	Greece	Greece	Part-Time	Greek	Greece	Male	Yes
1760	5de8215423a511799c5d7d07	83	0.134	random	2.34100008	1	2.159999847	300	9650	gain	0	0	10	2.25	3250.183	19	72	2	98	Greece	Greece	Part-Time	Greek	Greece	Male	Yes
1761	5de8215423a511799c5d7d07	84	0.849	random	5.279999971	1	7.055000067	0	3900	gain	0	0	10	2.25	3250.183	19	72	2	98	Greece	Greece	Part-Time	Greek	Greece	Male	Yes
1762	5de8215423a511799c5d7d07	85	0.69	random	2.006999969	0	4.751999855	100	5600	gain	0	0	10	2.25	3250.183	19	72	2	98	Greece	Greece	Part-Time	Greek	Greece	Male	Yes
1763	5de8215423a511799c5d7d07	9	0.163	responsible	11.16099977	1	10.73399997	300	300	gain	0	1	10	2.25	3250.183	19	72	2	98	Greece	Greece	Part-Time	Greek	Greece	Male	Yes
1764	5de8215423a511799c5d7d07	91	0.768	random	3.792999983	0	4.253000021	100	3900	gain	1	0	10	2.25	3250.183	19	72	2	98	Greece	Greece	Part-Time	Greek	Greece	Male	Yes
1765	5de8215423a511799c5d7d07	92	0.886	random	1.992999792	0	3.427000046	100	6600	gain	0	0	10	2.25	3250.183	19	72	2	98	Greece	Greece	Part-Time	Greek	Greece	Male	Yes
1766	5de8215423a511799c5d7d07	94	0.821	random	3.036000013	0	1.99000001	100	12300	gain	1	0	10	2.25	3250.183	19	72	2	98	Greece	Greece	Part-Time	Greek	Greece	Male	Yes
1767	5de8215423a511799c5d7d07	97	0.267	random	0.944999933	1	1.940000057	300	13500	gain	0	0	10	2.25	3250.183	19	72	2	98	Greece	Greece	Part-Time	Greek	Greece	Male	Yes
1768	5dee6f4d3b1c9450c5d126fc	0	0.885	responsible	3.693000078	1	4.673000097	300	3800	loss	0	1	11	2.25	2293.424	28	143	1	100	Portugal	Portugal	Full-Time	Portuguese	Portugal	Male	No
1769	5dee6f4d3b1c9450c5d126fc	1	0.185	responsible	1.254999876	1	0.348999977	300	4500	loss	1	1	11	2.25	2293.424	28	143	1	100	Portugal	Portugal	Full-Time	Portuguese	Portugal	Male	No
1770	5dee6f4d3b1c9450c5d126fc	10	0.32	responsible	11.54400015	1	0.648000002	300	6300	loss	1	1	11	2.25	2293.424	28	143	1	100	Portugal	Portugal	Full-Time	Portuguese	Portugal	Male	No
1771	5dee6f4d3b1c9450c5d126fc	100	0.079	smart	2.190999985	1	4.19299984	300	11250	loss	1	0	11	2.25	2293.424	28	143	1	100	Portugal	Portugal	Full-Time	Portuguese	Portugal	Male	No
1772	5dee6f4d3b1c9450c5d126fc	101	0.079	smart	4.411000013	1	3.68599987	300	10950	loss	1	0	11	2.25	2293.424	28	143	1	100	Portugal	Portugal	Full-Time	Portuguese	Portugal	Male	No
1773	5dee6f4d3b1c9450c5d126fc	102	0.819	smart	9.875999928	0	8.76699996	100	300	loss	1	0	11	2.25	2293.424	28	143	1	100	Portugal	Portugal	Full-Time	Portuguese	Portugal	Male	No
1774	5dee6f4d3b1c9450c5d126fc	104	0.258	smart	5.330999851	0	6.657000065	100	1100	loss	0	0	11	2.25	2293.424	28	143	1	100	Portugal	Portugal	Full-Time	Portuguese	Portugal	Male	No
1775	5dee6f4d3b1c9450c5d126fc	105	0.07	smart	4.257999897	1	4.019999981	0	13200	loss	1	0	11	2.25	2293.424	28	143	1	100	Portugal	Portugal	Full-Time	Portuguese	Portugal	Male	No
1776	5dee6f4d3b1c9450c5d126fc	108	0.062	smart	4.629999876	1	14.88000011	300	15250	loss	1	0	11	2.25	2293.424	28	143	1	100	Portugal	Portugal	Full-Time	Portuguese	Portugal	Male	No
1777	5dee6f4d3b1c9450c5d126fc	110	0.951	smart	5.197000027	0	3.45600009	100	3900	loss	1	0	11	2.25	2293.424	28	143	1	100	Portugal	Portugal	Full-Time	Portuguese	Portugal	Male	No
1778	5dee6f4d3b1c9450c5d126fc	113	0.773	smart	6.440999985	1	1.465999842	0	14950	loss	1	0	11	2.25	2293.424	28	143	1	100	Portugal	Portugal	Full-Time	Portuguese	Portugal	Male	No
1779	5dee6f4d3b1c9450c5d126fc	114	0.244	smart	6.631999969	1	2.904999971	0	13200	loss	1	0	11	2.25	2293.424	28	143	1	100	Portugal	Portugal	Full-Time	Portuguese	Portugal	Male	No
1780	5dee6f4d3b1c9450c5d126fc	115	0.068	smart	2.299999952	1	2.861000061	300	8400	loss	1	0	11	2.25	2293.424	28	143	1	100	Portugal	Portugal	Full-Time	Portuguese	Portugal	Male	No
1781	5dee6f4d3b1c9450c5d126fc	116	0.128	smart	3.730999947	1	4.639999866	0	9300	loss	1	0	11	2.25	2293.424	28	143	1	100	Portugal	Portugal	Full-Time	Portuguese	Portugal	Male	No
1782	5dee6f4d3b1c9450c5d126fc	118	0.138	smart	2.296999931	1	15.28200006	0	5700	loss	1	0	11	2.25	2293.424	28	143	1	100	Portugal	Portugal	Full-Time	Portuguese	Portugal	Male	No
1783	5dee6f4d3b1c9450c5d126fc	119	0.918	smart	7.154999971	1	7.03399992	0	10950	loss	1	0	11	2.25	2293.424	28	143	1	100	Portugal	Portugal	Full-Time	Portuguese	Portugal	Male	No
1784	5dee6f4d3b1c9450c5d126fc	12	0	responsible	2.569000006	1	0.98300004	300	8000	loss	0	1	11	2.25	2293.424	28	143	1	100	Portugal	Portugal	Full-Time	Portuguese	Portugal	Male	No
1785	5dee6f4d3b1c9450c5d126fc	121	0.875	smart	1.934999943	0	4.299000025	100	7000	loss	1	0	11	2.25	2293.424	28	143	1	100	Portugal	Portugal	Full-Time	Portuguese	Portugal	Male	No
1786	5dee6f4d3b1c9450c5d126fc	123	0.943	smart	2.585000038	0	3.88499999	100	7100	loss	1	0	11	2.25	2293.424	28	143	1	100	Portugal	Portugal	Full-Time	Portuguese	Portugal	Male	No
1787	5dee6f4d3b1c9450c5d126fc	124	0.075	smart	4.204999924	1	3.371000051	300	10200	loss	1	0	11	2.25	2293.424	28	143	1	100	Portugal	Portugal	Full-Time	Portuguese	Portugal	Male	No
1788	5dee6f4d3b1c9450c5d126fc	125	0.959	smart	1.657000065	0	6.233999968	100	4900	loss	1	0	11	2.25	2293.424	28	143	1	100	Portugal	Portugal	Full-Time	Portuguese	Portugal	Male	No
1789	5dee6f4d3b1c9450c5d126fc	128	0.172	smart	3.386000156	1	6.022000074	0	6000	loss	1	0	11	2.25	2293.424	28	143	1	100	Portugal	Portugal	Full-Time	Portuguese	Portugal	Male	No
1790	5dee6f4d3b1c9450c5d126fc	13	0.132	responsible	7.244999886	1	0.995000124	300	14950	loss	1	1	11	2.25	2293.424	28	143	1	100	Portugal	Portugal	Full-Time	Portuguese	Portugal	Male	No
1791	5dee6f4d3b1c9450c5d126fc	131	0.04	smart	1.617000103	1	3.876999855	300	9600	loss	1	0	11	2.25	2293.424	28	143	1	100	Portugal	Portugal	Full-Time	Portuguese	Portugal	Male	No
1792	5dee6f4d3b1c9450c5d126fc	135	0.153	smart	3.84100008	1	4.326999903	300	3200	loss	1	0	11	2.25	2293.424	28	143	1	100	Portugal	Portugal	Full-Time	Portuguese	Portugal	Male	No
1793	5dee6f4d3b1c9450c5d126fc	138	0	smart	3.736999989	1	4.596999884	300	1400	loss	1	0	11	2.25	2293.424	28	143	1	100	Portugal	Portugal	Full-Time	Portuguese	Portugal	Male	No
1794	5dee6f4d3b1c9450c5d126fc	14	0.842	responsible	6.351000071	1	0.747999907	0	13800	loss	0	1	11	2.25	2293.424	28	143	1	100	Portugal	Portugal	Full-Time	Portuguese	Portugal	Male	No
1795	5dee6f4d3b1c9450c5d126fc	140	0.059	smart	1.412000179	1	3.562000036	300	11550	loss	1	0	11	2.25	2293.424	28	143	1	100	Portugal	Portugal	Full-Time	Portuguese	Portugal	Male	No
1796	5dee6f4d3b1c9450c5d126fc	141	0.197	smart	3.470999956	1	4.656000137	300	3500	loss	1	0	11	2.25	2293.424	28	143	1	100	Portugal	Portugal	Full-Time	Portuguese	Portugal	Male	No
1797	5dee6f4d3b1c9450c5d126fc	142	0.151	smart	7.006000042	1	5.174000025	300	1700	loss	1	0	11	2.25	2293.424	28	143	1	100	Portugal	Portugal	Full-Time	Portuguese	Portugal	Male	No
1798	5dee6f4d3b1c9450c5d126fc	144	0.999	smart	8.376999855	0	11.8039999	100	700	loss	0	0	11	2.25	2293.424	28	143	1	100	Portugal	Portugal	Full-Time	Portuguese	Portugal	Male	No
1799	5dee6f4d3b1c9450c5d126fc	145	0.07	smart	6.986000061	1	6.528999805	300	1000	loss	1	0	11	2.25	2293.424	28	143	1	100	Portugal	Portugal	Full-Time	Portuguese	Portugal	Male	No
1800	5dee6f4d3b1c9450c5d126fc	15	0.1	responsible	4.479000092	1	3.687000036	0	2600	loss	1	1	11	2.25	2293.424	28	143	1	100	Portugal	Portugal	Full-Time	Portuguese	Portugal	Male	No
1801	5dee6f4d3b1c9450c5d126fc	16	0.773	responsible	5.891000032	1	1.098999977	0	8100	loss	1	1	11	2.25	2293.424	28	143	1	100	Portugal	Portugal	Full-Time	Portuguese	Portugal	Male	No
1802	5dee6f4d3b1c9450c5d126fc	17	0.244	responsible	2.91899991	1	0.330000162	300	6600	loss	1	1	11	2.25	2293.424	28	143	1	100	Portugal	Portugal	Full-Time	Portuguese	Portugal	Male	No
1803	5dee6f4d3b1c9450c5d126fc	18	0.223	responsible	2.302000046	1	1.200000048	300	5600	loss	1	1	11	2.25	2293.424	28	143	1	100	Portugal	Portugal	Full-Time	Portuguese	Portugal	Male	No
1804	5dee6f4d3b1c9450c5d126fc	19	0.072	responsible	6.657000065	1	0.681999922	300	16350	loss	1	1	11	2.25	2293.424	28	143	1	100	Portugal	Portugal	Full-Time	Portuguese	Portugal	Male	No
1805	5dee6f4d3b1c9450c5d126fc	2	0.752	responsible	4.171000004	1	0.792999983	0	3900	loss	1	1	11	2.25	2293.424	28	143	1	100	Portugal	Portugal	Full-Time	Portuguese	Portugal	Male	No
1806	5dee6f4d3b1c9450c5d126fc	21	0	responsible	0.987999916	1	1.029999971	300	6000	loss	1	1	11	2.25	2293.424	28	143	1	100	Portugal	Portugal	Full-Time	Portuguese	Portugal	Male	No
1807	5dee6f4d3b1c9450c5d126fc	22	0.216	responsible	4.273000002	1	0.944000006	300	2900	loss	1	1	11	2.25	2293.424	28	143	1	100	Portugal	Portugal	Full-Time	Portuguese	Portugal	Male	No
1808	5dee6f4d3b1c9450c5d126fc	23	0.074	responsible	6.493999958	1	0.298000097	300	16650	loss	1	1	11	2.25	2293.424	28	143	1	100	Portugal	Portugal	Full-Time	Portuguese	Portugal	Male	No
1809	5dee6f4d3b1c9450c5d126fc	24	0.159	responsible	5.99000001	1	0.370000124	300	15950	loss	1	1	11	2.25	2293.424	28	143	1	100	Portugal	Portugal	Full-Time	Portuguese	Portugal	Male	No
1810	5dee6f4d3b1c9450c5d126fc	27	0.662	responsible	6.423000097	1	1.34100008	0	3900	loss	0	1	11	2.25	2293.424	28	143	1	100	Portugal	Portugal	Full-Time	Portuguese	Portugal	Male	No
1811	5dee6f4d3b1c9450c5d126fc	29	0.944	responsible	14.66300011	1	1.394999981	0	5300	loss	1	1	11	2.25	2293.424	28	143	1	100	Portugal	Portugal	Full-Time	Portuguese	Portugal	Male	No
1812	5dee6f4d3b1c9450c5d126fc	3	0.045	responsible	5.213999987	1	0.457999945	300	4200	loss	1	1	11	2.25	2293.424	28	143	1	100	Portugal	Portugal	Full-Time	Portuguese	Portugal	Male	No
1813	5dee6f4d3b1c9450c5d126fc	32	0.999	random	7.339999914	0	5.405999899	100	14050	loss	1	0	11	2.25	2293.424	28	143	1	100	Portugal	Portugal	Full-Time	Portuguese	Portugal	Male	No
1814	5dee6f4d3b1c9450c5d126fc	33	0.243	random	3.703000069	0	4.782999992	100	5300	loss	1	0	11	2.25	2293.424	28	143	1	100	Portugal	Portugal	Full-Time	Portuguese	Portugal	Male	No
1815	5dee6f4d3b1c9450c5d126fc	35	0.869	random	3.821000099	0	4.414999962	100	8100	loss	0	0	11	2.25	2293.424	28	143	1	100	Portugal	Portugal	Full-Time	Portuguese	Portugal	Male	No
1816	5dee6f4d3b1c9450c5d126fc	36	0.137	random	4.094000101	1	6.31400013	300	13100	loss	1	0	11	2.25	2293.424	28	143	1	100	Portugal	Portugal	Full-Time	Portuguese	Portugal	Male	No
1817	5dee6f4d3b1c9450c5d126fc	38	0.999	random	2.596999884	0	3.253000021	100	15350	loss	0	0	11	2.25	2293.424	28	143	1	100	Portugal	Portugal	Full-Time	Portuguese	Portugal	Male	No
1818	5dee6f4d3b1c9450c5d126fc	39	0.062	random	2.429000139	1	3.034999847	300	9150	loss	1	0	11	2.25	2293.424	28	143	1	100	Portugal	Portugal	Full-Time	Portuguese	Portugal	Male	No
1819	5dee6f4d3b1c9450c5d126fc	4	0.07	responsible	3.230000019	1	1.616000175	300	13500	loss	1	1	11	2.25	2293.424	28	143	1	100	Portugal	Portugal	Full-Time	Portuguese	Portugal	Male	No
1820	5dee6f4d3b1c9450c5d126fc	40	0.893	random	2.90199995	1	4.78399992	300	7400	loss	1	0	11	2.25	2293.424	28	143	1	100	Portugal	Portugal	Full-Time	Portuguese	Portugal	Male	No
1821	5dee6f4d3b1c9450c5d126fc	41	0.999	random	4.961999893	0	11.97800016	100	5700	loss	0	0	11	2.25	2293.424	28	143	1	100	Portugal	Portugal	Full-Time	Portuguese	Portugal	Male	No
1822	5dee6f4d3b1c9450c5d126fc	43	0.148	random	3.061000109	1	4.588000059	0	14950	loss	1	0	11	2.25	2293.424	28	143	1	100	Portugal	Portugal	Full-Time	Portuguese	Portugal	Male	No
1823	5dee6f4d3b1c9450c5d126fc	44	0.72	random	6.190999985	1	3.945999861	0	6000	loss	1	0	11	2.25	2293.424	28	143	1	100	Portugal	Portugal	Full-Time	Portuguese	Portugal	Male	No
1824	5dee6f4d3b1c9450c5d126fc	45	0.279	random	7.976999998	1	3.848999977	300	8850	loss	0	0	11	2.25	2293.424	28	143	1	100	Portugal	Portugal	Full-Time	Portuguese	Portugal	Male	No
1825	5dee6f4d3b1c9450c5d126fc	46	0.201	random	3.900999784	1	4.684999943	300	14350	loss	1	0	11	2.25	2293.424	28	143	1	100	Portugal	Portugal	Full-Time	Portuguese	Portugal	Male	No
1826	5dee6f4d3b1c9450c5d126fc	49	0.325	random	5.326999903	1	6.652000189	300	10500	loss	1	0	11	2.25	2293.424	28	143	1	100	Portugal	Portugal	Full-Time	Portuguese	Portugal	Male	No
1827	5dee6f4d3b1c9450c5d126fc	5	0.851	responsible	17.23399997	1	9.377000093	0	600	loss	1	1	11	2.25	2293.424	28	143	1	100	Portugal	Portugal	Full-Time	Portuguese	Portugal	Male	No
1828	5dee6f4d3b1c9450c5d126fc	51	0	random	3.565000057	1	2.857000113	300	4800	loss	1	0	11	2.25	2293.424	28	143	1	100	Portugal	Portugal	Full-Time	Portuguese	Portugal	Male	No
1829	5dee6f4d3b1c9450c5d126fc	53	0.13	random	3.278000116	1	5.835999966	300	9900	loss	1	0	11	2.25	2293.424	28	143	1	100	Portugal	Portugal	Full-Time	Portuguese	Portugal	Male	No
1830	5dee6f4d3b1c9450c5d126fc	54	0.776	random	9.148999929	0	2	100	100	loss	1	0	11	2.25	2293.424	28	143	1	100	Portugal	Portugal	Full-Time	Portuguese	Portugal	Male	No
1831	5dee6f4d3b1c9450c5d126fc	59	0.765	random	4.927999973	1	13.79100013	0	8400	loss	0	0	11	2.25	2293.424	28	143	1	100	Portugal	Portugal	Full-Time	Portuguese	Portugal	Male	No
1832	5dee6f4d3b1c9450c5d126fc	6	0.13	responsible	3.503999949	1	2.461999893	300	2300	loss	1	1	11	2.25	2293.424	28	143	1	100	Portugal	Portugal	Full-Time	Portuguese	Portugal	Male	No
1833	5dee6f4d3b1c9450c5d126fc	60	0.69	random	4.601000071	1	9.237999916	0	3800	loss	1	0	11	2.25	2293.424	28	143	1	100	Portugal	Portugal	Full-Time	Portuguese	Portugal	Male	No
1834	5dee6f4d3b1c9450c5d126fc	62	0.911	random	8.059000015	0	1.348999977	100	200	loss	0	0	11	2.25	2293.424	28	143	1	100	Portugal	Portugal	Full-Time	Portuguese	Portugal	Male	No
1835	5dee6f4d3b1c9450c5d126fc	63	0.728	random	2.998999834	1	3.759000063	300	6900	loss	0	0	11	2.25	2293.424	28	143	1	100	Portugal	Portugal	Full-Time	Portuguese	Portugal	Male	No
1836	5dee6f4d3b1c9450c5d126fc	64	0.054	random	2.844000101	1	2.31099987	300	15650	loss	1	0	11	2.25	2293.424	28	143	1	100	Portugal	Portugal	Full-Time	Portuguese	Portugal	Male	No
1837	5dee6f4d3b1c9450c5d126fc	68	0.157	random	2.177999973	1	10.55599999	300	7700	loss	1	0	11	2.25	2293.424	28	143	1	100	Portugal	Portugal	Full-Time	Portuguese	Portugal	Male	No
1838	5dee6f4d3b1c9450c5d126fc	69	0.923	random	2.840000153	1	6.562000036	0	5600	loss	1	0	11	2.25	2293.424	28	143	1	100	Portugal	Portugal	Full-Time	Portuguese	Portugal	Male	No
1839	5dee6f4d3b1c9450c5d126fc	7	0.162	responsible	6.940999985	1	1.907999992	300	2600	loss	1	1	11	2.25	2293.424	28	143	1	100	Portugal	Portugal	Full-Time	Portuguese	Portugal	Male	No
1840	5dee6f4d3b1c9450c5d126fc	72	0	random	4.653000116	1	4.019000053	300	12350	loss	1	0	11	2.25	2293.424	28	143	1	100	Portugal	Portugal	Full-Time	Portuguese	Portugal	Male	No
1841	5dee6f4d3b1c9450c5d126fc	73	0.936	random	5.339999914	0	4.401000023	100	12050	loss	0	0	11	2.25	2293.424	28	143	1	100	Portugal	Portugal	Full-Time	Portuguese	Portugal	Male	No
1842	5dee6f4d3b1c9450c5d126fc	75	0.077	random	4.212999821	1	5.035000086	300	11850	loss	1	0	11	2.25	2293.424	28	143	1	100	Portugal	Portugal	Full-Time	Portuguese	Portugal	Male	No
1843	5dee6f4d3b1c9450c5d126fc	8	0.115	responsible	3.56099987	1	1.187000036	300	13800	loss	1	1	11	2.25	2293.424	28	143	1	100	Portugal	Portugal	Full-Time	Portuguese	Portugal	Male	No
1844	5dee6f4d3b1c9450c5d126fc	81	0.854	random	6.054000139	1	7.021999836	300	2000	loss	1	0	11	2.25	2293.424	28	143	1	100	Portugal	Portugal	Full-Time	Portuguese	Portugal	Male	No
1845	5dee6f4d3b1c9450c5d126fc	85	0.118	random	4.440000057	1	4.585000038	300	14650	loss	1	0	11	2.25	2293.424	28	143	1	100	Portugal	Portugal	Full-Time	Portuguese	Portugal	Male	No
1846	5dee6f4d3b1c9450c5d126fc	88	0.867	random	2.779000044	0	3.97300005	100	11950	loss	0	0	11	2.25	2293.424	28	143	1	100	Portugal	Portugal	Full-Time	Portuguese	Portugal	Male	No
1847	5dee6f4d3b1c9450c5d126fc	9	0.807	responsible	3.193000078	1	0.584000111	0	8100	loss	1	1	11	2.25	2293.424	28	143	1	100	Portugal	Portugal	Full-Time	Portuguese	Portugal	Male	No
1848	5dee6f4d3b1c9450c5d126fc	91	0.999	random	4.664000034	0	4.923000097	100	16050	loss	0	0	11	2.25	2293.424	28	143	1	100	Portugal	Portugal	Full-Time	Portuguese	Portugal	Male	No
1849	5dee6f4d3b1c9450c5d126fc	92	0.262	smart	4.731999874	1	9.411000013	300	12800	loss	1	0	11	2.25	2293.424	28	143	1	100	Portugal	Portugal	Full-Time	Portuguese	Portugal	Male	No
1850	5dee6f4d3b1c9450c5d126fc	93	0	smart	5.648999929	1	5.539000034	300	600	loss	1	0	11	2.25	2293.424	28	143	1	100	Portugal	Portugal	Full-Time	Portuguese	Portugal	Male	No
1851	5dee6f4d3b1c9450c5d126fc	97	0.893	smart	3.525000095	0	4.172999859	100	13200	loss	0	0	11	2.25	2293.424	28	143	1	100	Portugal	Portugal	Full-Time	Portuguese	Portugal	Male	No
1852	5dee6f4d3b1c9450c5d126fc	99	0	smart	1.335999966	1	2.552999973	300	5200	loss	1	0	11	2.25	2293.424	28	143	1	100	Portugal	Portugal	Full-Time	Portuguese	Portugal	Male	No
1853	5e109fe3f6191f77debf9546	1	0.137	responsible	5.43599987	1	1.578999996	300	6550	gain	1	1	10	1.375	6402.889	30	28	0	100	Portugal	Portugal	Unemployed (and job seeking)	Portuguese	Portugal	Female	Yes
1854	5e109fe3f6191f77debf9546	10	0.145	responsible	6.223999977	1	4.437999725	300	11350	gain	1	1	10	1.375	6402.889	30	28	0	100	Portugal	Portugal	Unemployed (and job seeking)	Portuguese	Portugal	Female	Yes
1855	5e109fe3f6191f77debf9546	101	0.241	smart	17.89999986	1	8.138000011	0	5950	gain	1	0	10	1.375	6402.889	30	28	0	100	Portugal	Portugal	Unemployed (and job seeking)	Portuguese	Portugal	Female	Yes
1856	5e109fe3f6191f77debf9546	103	0.217	smart	14.6789999	0	18.24699998	100	700	gain	1	0	10	1.375	6402.889	30	28	0	100	Portugal	Portugal	Unemployed (and job seeking)	Portuguese	Portugal	Female	Yes
1857	5e109fe3f6191f77debf9546	104	0	smart	5.324999809	1	7.632999897	300	300	gain	1	0	10	1.375	6402.889	30	28	0	100	Portugal	Portugal	Unemployed (and job seeking)	Portuguese	Portugal	Female	Yes
1858	5e109fe3f6191f77debf9546	11	0.096	responsible	7.416000128	1	4.132999897	300	2250	gain	1	1	10	1.375	6402.889	30	28	0	100	Portugal	Portugal	Unemployed (and job seeking)	Portuguese	Portugal	Female	Yes
1859	5e109fe3f6191f77debf9546	110	0.283	smart	4.90899992	1	5.858999968	300	2950	gain	1	0	10	1.375	6402.889	30	28	0	100	Portugal	Portugal	Unemployed (and job seeking)	Portuguese	Portugal	Female	Yes
1860	5e109fe3f6191f77debf9546	112	0.733	smart	4.787999868	1	5.795999765	0	6850	gain	1	0	10	1.375	6402.889	30	28	0	100	Portugal	Portugal	Unemployed (and job seeking)	Portuguese	Portugal	Female	Yes
1861	5e109fe3f6191f77debf9546	113	0.132	smart	7.336999893	1	5.665999889	300	5400	gain	1	0	10	1.375	6402.889	30	28	0	100	Portugal	Portugal	Unemployed (and job seeking)	Portuguese	Portugal	Female	Yes
1862	5e109fe3f6191f77debf9546	114	0.311	smart	3.56099987	1	16.46199989	300	8700	gain	0	0	10	1.375	6402.889	30	28	0	100	Portugal	Portugal	Unemployed (and job seeking)	Portuguese	Portugal	Female	Yes
1863	5e109fe3f6191f77debf9546	115	0.327	smart	7.885999918	1	5.279000044	0	6850	gain	1	0	10	1.375	6402.889	30	28	0	100	Portugal	Portugal	Unemployed (and job seeking)	Portuguese	Portugal	Female	Yes
1864	5e109fe3f6191f77debf9546	118	0.938	smart	3.753000021	1	6.540999889	0	12050	gain	1	0	10	1.375	6402.889	30	28	0	100	Portugal	Portugal	Unemployed (and job seeking)	Portuguese	Portugal	Female	Yes
1865	5e109fe3f6191f77debf9546	119	0.08	smart	3.788999796	1	5.746999979	150	7500	gain	1	0	10	1.375	6402.889	30	28	0	100	Portugal	Portugal	Unemployed (and job seeking)	Portuguese	Portugal	Female	Yes
1866	5e109fe3f6191f77debf9546	12	0.064	responsible	11.98200011	1	3.743999958	300	8400	gain	1	1	10	1.375	6402.889	30	28	0	100	Portugal	Portugal	Unemployed (and job seeking)	Portuguese	Portugal	Female	Yes
1867	5e109fe3f6191f77debf9546	120	0.061	smart	11.43599987	1	7.546000004	300	10050	gain	1	0	10	1.375	6402.889	30	28	0	100	Portugal	Portugal	Unemployed (and job seeking)	Portuguese	Portugal	Female	Yes
1868	5e109fe3f6191f77debf9546	123	0.239	smart	1.522000074	1	8.400000095	300	13950	gain	1	0	10	1.375	6402.889	30	28	0	100	Portugal	Portugal	Unemployed (and job seeking)	Portuguese	Portugal	Female	Yes
1869	5e109fe3f6191f77debf9546	125	0.949	smart	9.907999992	0	5.427999973	100	6950	gain	1	0	10	1.375	6402.889	30	28	0	100	Portugal	Portugal	Unemployed (and job seeking)	Portuguese	Portugal	Female	Yes
1870	5e109fe3f6191f77debf9546	129	0.247	smart	3.802000046	1	9.25	300	16850	gain	1	0	10	1.375	6402.889	30	28	0	100	Portugal	Portugal	Unemployed (and job seeking)	Portuguese	Portugal	Female	Yes
1871	5e109fe3f6191f77debf9546	13	0.089	responsible	5.311999798	1	2.644000053	300	8100	gain	1	1	10	1.375	6402.889	30	28	0	100	Portugal	Portugal	Unemployed (and job seeking)	Portuguese	Portugal	Female	Yes
1872	5e109fe3f6191f77debf9546	134	0.119	smart	18.00699997	1	7.731999874	0	11050	gain	1	0	10	1.375	6402.889	30	28	0	100	Portugal	Portugal	Unemployed (and job seeking)	Portuguese	Portugal	Female	Yes
1873	5e109fe3f6191f77debf9546	135	0.231	smart	5.898000002	1	14.59700012	300	1000	gain	0	0	10	1.375	6402.889	30	28	0	100	Portugal	Portugal	Unemployed (and job seeking)	Portuguese	Portugal	Female	Yes
1874	5e109fe3f6191f77debf9546	136	0.143	smart	14.74600005	1	6.299000025	300	10650	gain	1	0	10	1.375	6402.889	30	28	0	100	Portugal	Portugal	Unemployed (and job seeking)	Portuguese	Portugal	Female	Yes
1875	5e109fe3f6191f77debf9546	137	0.938	smart	4.503999949	0	5.662999868	100	5800	gain	1	0	10	1.375	6402.889	30	28	0	100	Portugal	Portugal	Unemployed (and job seeking)	Portuguese	Portugal	Female	Yes
1876	5e109fe3f6191f77debf9546	14	0.864	responsible	1.515999794	0	4.164999962	100	12750	gain	0	1	10	1.375	6402.889	30	28	0	100	Portugal	Portugal	Unemployed (and job seeking)	Portuguese	Portugal	Female	Yes
1877	5e109fe3f6191f77debf9546	140	0.186	smart	7.726000071	1	6.789999962	300	4900	gain	1	0	10	1.375	6402.889	30	28	0	100	Portugal	Portugal	Unemployed (and job seeking)	Portuguese	Portugal	Female	Yes
1878	5e109fe3f6191f77debf9546	142	0.098	smart	3.463999987	1	6.273000002	300	14250	gain	1	0	10	1.375	6402.889	30	28	0	100	Portugal	Portugal	Unemployed (and job seeking)	Portuguese	Portugal	Female	Yes
1879	5e109fe3f6191f77debf9546	143	0.08	smart	8.304999828	1	6.204999924	300	12650	gain	1	0	10	1.375	6402.889	30	28	0	100	Portugal	Portugal	Unemployed (and job seeking)	Portuguese	Portugal	Female	Yes
1880	5e109fe3f6191f77debf9546	15	0.863	responsible	12.93199992	0	2.773000002	100	17650	gain	1	1	10	1.375	6402.889	30	28	0	100	Portugal	Portugal	Unemployed (and job seeking)	Portuguese	Portugal	Female	Yes
1881	5e109fe3f6191f77debf9546	16	0.074	responsible	3.774999857	1	5.174000025	300	4150	gain	1	1	10	1.375	6402.889	30	28	0	100	Portugal	Portugal	Unemployed (and job seeking)	Portuguese	Portugal	Female	Yes
1882	5e109fe3f6191f77debf9546	17	0.812	responsible	11.5769999	1	6.347999811	0	17150	gain	1	1	10	1.375	6402.889	30	28	0	100	Portugal	Portugal	Unemployed (and job seeking)	Portuguese	Portugal	Female	Yes
1883	5e109fe3f6191f77debf9546	18	0	responsible	11.0999999	1	2.911000013	150	9750	gain	1	1	10	1.375	6402.889	30	28	0	100	Portugal	Portugal	Unemployed (and job seeking)	Portuguese	Portugal	Female	Yes
1884	5e109fe3f6191f77debf9546	2	0.066	responsible	9.927000046	1	2.063999891	300	6250	gain	1	1	10	1.375	6402.889	30	28	0	100	Portugal	Portugal	Unemployed (and job seeking)	Portuguese	Portugal	Female	Yes
1885	5e109fe3f6191f77debf9546	20	0.051	responsible	1.878000021	1	2.049999714	300	15500	gain	1	1	10	1.375	6402.889	30	28	0	100	Portugal	Portugal	Unemployed (and job seeking)	Portuguese	Portugal	Female	Yes
1886	5e109fe3f6191f77debf9546	21	0	responsible	3.894999981	1	1.911999702	300	9000	gain	1	1	10	1.375	6402.889	30	28	0	100	Portugal	Portugal	Unemployed (and job seeking)	Portuguese	Portugal	Female	Yes
1887	5e109fe3f6191f77debf9546	22	0	responsible	3.721999884	1	2.595999956	300	7250	gain	1	1	10	1.375	6402.889	30	28	0	100	Portugal	Portugal	Unemployed (and job seeking)	Portuguese	Portugal	Female	Yes
1888	5e109fe3f6191f77debf9546	23	0.122	responsible	18.64099979	1	1.877000093	300	10350	gain	0	1	10	1.375	6402.889	30	28	0	100	Portugal	Portugal	Unemployed (and job seeking)	Portuguese	Portugal	Female	Yes
1889	5e109fe3f6191f77debf9546	25	0.944	responsible	8.181999922	0	9.291999817	100	14650	gain	0	1	10	1.375	6402.889	30	28	0	100	Portugal	Portugal	Unemployed (and job seeking)	Portuguese	Portugal	Female	Yes
1890	5e109fe3f6191f77debf9546	26	0.128	responsible	5.547999859	1	2.205999851	300	17150	gain	1	1	10	1.375	6402.889	30	28	0	100	Portugal	Portugal	Unemployed (and job seeking)	Portuguese	Portugal	Female	Yes
1891	5e109fe3f6191f77debf9546	27	0	responsible	8.34800005	1	3.224999905	300	16550	gain	1	1	10	1.375	6402.889	30	28	0	100	Portugal	Portugal	Unemployed (and job seeking)	Portuguese	Portugal	Female	Yes
1892	5e109fe3f6191f77debf9546	28	0.156	responsible	6.751999855	0	4.345000029	100	5100	gain	1	1	10	1.375	6402.889	30	28	0	100	Portugal	Portugal	Unemployed (and job seeking)	Portuguese	Portugal	Female	Yes
1893	5e109fe3f6191f77debf9546	29	0.913	responsible	22.5539999	1	4.556999922	0	0	gain	0	1	10	1.375	6402.889	30	28	0	100	Portugal	Portugal	Unemployed (and job seeking)	Portuguese	Portugal	Female	Yes
1894	5e109fe3f6191f77debf9546	3	0.811	responsible	14.14299989	0	7.211999893	100	1400	gain	1	1	10	1.375	6402.889	30	28	0	100	Portugal	Portugal	Unemployed (and job seeking)	Portuguese	Portugal	Female	Yes
1895	5e109fe3f6191f77debf9546	32	0.13	random	3.696999788	1	5.579999924	300	13350	gain	1	0	10	1.375	6402.889	30	28	0	100	Portugal	Portugal	Unemployed (and job seeking)	Portuguese	Portugal	Female	Yes
1896	5e109fe3f6191f77debf9546	35	0.142	random	6.886999846	1	7.734999895	300	5700	gain	1	0	10	1.375	6402.889	30	28	0	100	Portugal	Portugal	Unemployed (and job seeking)	Portuguese	Portugal	Female	Yes
1897	5e109fe3f6191f77debf9546	36	0.071	random	5.917000055	1	6.513999939	300	11750	gain	1	0	10	1.375	6402.889	30	28	0	100	Portugal	Portugal	Unemployed (and job seeking)	Portuguese	Portugal	Female	Yes
1898	5e109fe3f6191f77debf9546	39	0.663	random	5.325999975	1	12.12899995	0	6850	gain	1	0	10	1.375	6402.889	30	28	0	100	Portugal	Portugal	Unemployed (and job seeking)	Portuguese	Portugal	Female	Yes
1899	5e109fe3f6191f77debf9546	41	0.14	random	5.824999809	1	10.852	300	14550	gain	1	0	10	1.375	6402.889	30	28	0	100	Portugal	Portugal	Unemployed (and job seeking)	Portuguese	Portugal	Female	Yes
1900	5e109fe3f6191f77debf9546	43	0.123	random	5.65199995	1	2.666000128	300	17950	gain	1	0	10	1.375	6402.889	30	28	0	100	Portugal	Portugal	Unemployed (and job seeking)	Portuguese	Portugal	Female	Yes
1901	5e109fe3f6191f77debf9546	45	0.722	random	5.297999859	0	6.295000076	100	16250	gain	1	0	10	1.375	6402.889	30	28	0	100	Portugal	Portugal	Unemployed (and job seeking)	Portuguese	Portugal	Female	Yes
1902	5e109fe3f6191f77debf9546	48	0.277	random	10.91699982	1	5.991999865	300	7800	gain	1	0	10	1.375	6402.889	30	28	0	100	Portugal	Portugal	Unemployed (and job seeking)	Portuguese	Portugal	Female	Yes
1903	5e109fe3f6191f77debf9546	49	0.936	random	4.368999958	0	11.91400003	100	14750	gain	0	0	10	1.375	6402.889	30	28	0	100	Portugal	Portugal	Unemployed (and job seeking)	Portuguese	Portugal	Female	Yes
1904	5e109fe3f6191f77debf9546	5	0.859	responsible	8.157000065	0	5.345999956	100	2350	gain	1	1	10	1.375	6402.889	30	28	0	100	Portugal	Portugal	Unemployed (and job seeking)	Portuguese	Portugal	Female	Yes
1905	5e109fe3f6191f77debf9546	50	0.075	random	3.724999905	1	7.171999931	300	3850	gain	1	0	10	1.375	6402.889	30	28	0	100	Portugal	Portugal	Unemployed (and job seeking)	Portuguese	Portugal	Female	Yes
1906	5e109fe3f6191f77debf9546	53	0.185	random	2.269999981	1	3.522999763	300	9600	gain	1	0	10	1.375	6402.889	30	28	0	100	Portugal	Portugal	Unemployed (and job seeking)	Portuguese	Portugal	Female	Yes
1907	5e109fe3f6191f77debf9546	55	0.948	random	6.072000027	1	9.178999901	0	4150	gain	1	0	10	1.375	6402.889	30	28	0	100	Portugal	Portugal	Unemployed (and job seeking)	Portuguese	Portugal	Female	Yes
1908	5e109fe3f6191f77debf9546	56	0.884	random	6.207999945	0	10.49699998	100	7350	gain	0	0	10	1.375	6402.889	30	28	0	100	Portugal	Portugal	Unemployed (and job seeking)	Portuguese	Portugal	Female	Yes
1909	5e109fe3f6191f77debf9546	57	0	random	7.25	1	4.661999941	300	15800	gain	1	0	10	1.375	6402.889	30	28	0	100	Portugal	Portugal	Unemployed (and job seeking)	Portuguese	Portugal	Female	Yes
1910	5e109fe3f6191f77debf9546	6	0.065	responsible	2.634000063	1	3.576999903	300	15050	gain	1	1	10	1.375	6402.889	30	28	0	100	Portugal	Portugal	Unemployed (and job seeking)	Portuguese	Portugal	Female	Yes
1911	5e109fe3f6191f77debf9546	62	0.117	random	4.853999853	1	5.095999956	300	10950	gain	1	0	10	1.375	6402.889	30	28	0	100	Portugal	Portugal	Unemployed (and job seeking)	Portuguese	Portugal	Female	Yes
1912	5e109fe3f6191f77debf9546	64	0	random	2.799999952	1	13.70000005	300	6850	gain	1	0	10	1.375	6402.889	30	28	0	100	Portugal	Portugal	Unemployed (and job seeking)	Portuguese	Portugal	Female	Yes
1913	5e109fe3f6191f77debf9546	66	0.06	random	7.039000034	1	5.620000124	300	3550	gain	1	0	10	1.375	6402.889	30	28	0	100	Portugal	Portugal	Unemployed (and job seeking)	Portuguese	Portugal	Female	Yes
1914	5e109fe3f6191f77debf9546	67	0.131	random	4.115999937	1	8.801000118	300	1300	gain	1	0	10	1.375	6402.889	30	28	0	100	Portugal	Portugal	Unemployed (and job seeking)	Portuguese	Portugal	Female	Yes
1915	5e109fe3f6191f77debf9546	68	0.999	random	3.671000004	0	10.2579999	100	11450	gain	0	0	10	1.375	6402.889	30	28	0	100	Portugal	Portugal	Unemployed (and job seeking)	Portuguese	Portugal	Female	Yes
1916	5e109fe3f6191f77debf9546	69	0.062	random	7.125999928	1	4.074999809	300	12050	gain	1	0	10	1.375	6402.889	30	28	0	100	Portugal	Portugal	Unemployed (and job seeking)	Portuguese	Portugal	Female	Yes
1917	5e109fe3f6191f77debf9546	70	0.773	random	3.882999897	0	13.7349999	100	17550	gain	0	0	10	1.375	6402.889	30	28	0	100	Portugal	Portugal	Unemployed (and job seeking)	Portuguese	Portugal	Female	Yes
1918	5e109fe3f6191f77debf9546	73	0.216	random	9.125999928	1	13.2190001	300	4450	gain	1	0	10	1.375	6402.889	30	28	0	100	Portugal	Portugal	Unemployed (and job seeking)	Portuguese	Portugal	Female	Yes
1919	5e109fe3f6191f77debf9546	75	0.207	random	6.811000109	1	13.48899984	300	600	gain	1	0	10	1.375	6402.889	30	28	0	100	Portugal	Portugal	Unemployed (and job seeking)	Portuguese	Portugal	Female	Yes
1920	5e109fe3f6191f77debf9546	77	0.999	random	9.997999907	0	9.259999752	100	11050	gain	1	0	10	1.375	6402.889	30	28	0	100	Portugal	Portugal	Unemployed (and job seeking)	Portuguese	Portugal	Female	Yes
1921	5e109fe3f6191f77debf9546	78	0.805	random	6.235999823	0	11.3599999	100	5000	gain	1	0	10	1.375	6402.889	30	28	0	100	Portugal	Portugal	Unemployed (and job seeking)	Portuguese	Portugal	Female	Yes
1922	5e109fe3f6191f77debf9546	79	0.106	random	9.246999979	1	4.679999828	300	9300	gain	1	0	10	1.375	6402.889	30	28	0	100	Portugal	Portugal	Unemployed (and job seeking)	Portuguese	Portugal	Female	Yes
1923	5e109fe3f6191f77debf9546	8	0.716	responsible	5.634000063	0	5.407999992	100	15900	gain	1	1	10	1.375	6402.889	30	28	0	100	Portugal	Portugal	Unemployed (and job seeking)	Portuguese	Portugal	Female	Yes
1924	5e109fe3f6191f77debf9546	80	0.11	random	10.204	1	6.733999968	300	1950	gain	0	0	10	1.375	6402.889	30	28	0	100	Portugal	Portugal	Unemployed (and job seeking)	Portuguese	Portugal	Female	Yes
1925	5e109fe3f6191f77debf9546	82	0.859	random	3.993999958	1	9.06799984	0	3250	gain	1	0	10	1.375	6402.889	30	28	0	100	Portugal	Portugal	Unemployed (and job seeking)	Portuguese	Portugal	Female	Yes
1926	5e109fe3f6191f77debf9546	83	0.151	random	4.464999914	1	9.279999971	300	12350	gain	1	0	10	1.375	6402.889	30	28	0	100	Portugal	Portugal	Unemployed (and job seeking)	Portuguese	Portugal	Female	Yes
1927	5e109fe3f6191f77debf9546	85	0.79	random	5.687000036	0	8.528999805	100	16000	gain	0	0	10	1.375	6402.889	30	28	0	100	Portugal	Portugal	Unemployed (and job seeking)	Portuguese	Portugal	Female	Yes
1928	5e109fe3f6191f77debf9546	87	0.06	smart	8.153000116	1	10.00800014	300	3250	gain	1	0	10	1.375	6402.889	30	28	0	100	Portugal	Portugal	Unemployed (and job seeking)	Portuguese	Portugal	Female	Yes
1929	5e109fe3f6191f77debf9546	88	0	smart	3.148999929	1	3.775000095	300	13650	gain	1	0	10	1.375	6402.889	30	28	0	100	Portugal	Portugal	Unemployed (and job seeking)	Portuguese	Portugal	Female	Yes
1930	5e109fe3f6191f77debf9546	89	0.86	smart	7.458999872	0	12.40899992	100	1500	gain	1	0	10	1.375	6402.889	30	28	0	100	Portugal	Portugal	Unemployed (and job seeking)	Portuguese	Portugal	Female	Yes
1931	5e109fe3f6191f77debf9546	9	0.517	responsible	8.963999987	1	3.64199996	0	4450	gain	1	1	10	1.375	6402.889	30	28	0	100	Portugal	Portugal	Unemployed (and job seeking)	Portuguese	Portugal	Female	Yes
1932	5e109fe3f6191f77debf9546	91	0.107	smart	11.44999981	1	10.13699985	300	17450	gain	1	0	10	1.375	6402.889	30	28	0	100	Portugal	Portugal	Unemployed (and job seeking)	Portuguese	Portugal	Female	Yes
1933	5e109fe3f6191f77debf9546	92	0.069	smart	6.535000086	1	6.392999887	0	1400	gain	1	0	10	1.375	6402.889	30	28	0	100	Portugal	Portugal	Unemployed (and job seeking)	Portuguese	Portugal	Female	Yes
1934	5e109fe3f6191f77debf9546	93	0.173	smart	2.635999918	1	4.911000013	300	13050	gain	1	0	10	1.375	6402.889	30	28	0	100	Portugal	Portugal	Unemployed (and job seeking)	Portuguese	Portugal	Female	Yes
1935	5e109fe3f6191f77debf9546	95	0.142	smart	7.296000004	1	8.138999939	0	1650	gain	1	0	10	1.375	6402.889	30	28	0	100	Portugal	Portugal	Unemployed (and job seeking)	Portuguese	Portugal	Female	Yes
1936	5e109fe3f6191f77debf9546	96	0.14	smart	9.355999947	1	6.788999796	0	4150	gain	1	0	10	1.375	6402.889	30	28	0	100	Portugal	Portugal	Unemployed (and job seeking)	Portuguese	Portugal	Female	Yes
1937	5e109fe3f6191f77debf9546	99	0.206	smart	3.570999861	1	5.056999922	300	2650	gain	1	0	10	1.375	6402.889	30	28	0	100	Portugal	Portugal	Unemployed (and job seeking)	Portuguese	Portugal	Female	Yes
1938	5e5eb4843accc91e2443212f	10	0.12	responsible	50.61800003	1	1.289000034	300	13650	loss	0	1	11	2.75	4289.967	18	110	0	100	Portugal	Portugal	Other	Portuguese	Portugal	Female	Yes
1939	5e5eb4843accc91e2443212f	102	0.117	smart	14.78400016	1	9.102000237	300	6350	loss	1	0	11	2.75	4289.967	18	110	0	100	Portugal	Portugal	Other	Portuguese	Portugal	Female	Yes
1940	5e5eb4843accc91e2443212f	104	0	smart	6.474000216	1	5.159000158	300	3500	loss	1	0	11	2.75	4289.967	18	110	0	100	Portugal	Portugal	Other	Portuguese	Portugal	Female	Yes
1941	5e5eb4843accc91e2443212f	108	0.74	smart	7.785000086	0	8.623000145	100	7300	loss	1	0	11	2.75	4289.967	18	110	0	100	Portugal	Portugal	Other	Portuguese	Portugal	Female	Yes
1942	5e5eb4843accc91e2443212f	109	0.069	smart	10.81900024	1	10.72000027	150	14200	loss	1	0	11	2.75	4289.967	18	110	0	100	Portugal	Portugal	Other	Portuguese	Portugal	Female	Yes
1943	5e5eb4843accc91e2443212f	110	0	smart	6.119000196	1	2.861000061	300	9050	loss	1	0	11	2.75	4289.967	18	110	0	100	Portugal	Portugal	Other	Portuguese	Portugal	Female	Yes
1944	5e5eb4843accc91e2443212f	111	0.251	smart	4.626000166	1	5.0400002	300	8650	loss	1	0	11	2.75	4289.967	18	110	0	100	Portugal	Portugal	Other	Portuguese	Portugal	Female	Yes
1945	5e5eb4843accc91e2443212f	113	0.102	smart	15.41400027	1	4.620000124	300	1650	loss	1	0	11	2.75	4289.967	18	110	0	100	Portugal	Portugal	Other	Portuguese	Portugal	Female	Yes
1946	5e5eb4843accc91e2443212f	114	0.13	smart	2.27300024	1	3.447000027	300	6650	loss	1	0	11	2.75	4289.967	18	110	0	100	Portugal	Portugal	Other	Portuguese	Portugal	Female	Yes
1947	5e5eb4843accc91e2443212f	116	0.062	smart	5.190999985	1	6.312000036	0	7300	loss	1	0	11	2.75	4289.967	18	110	0	100	Portugal	Portugal	Other	Portuguese	Portugal	Female	Yes
1948	5e5eb4843accc91e2443212f	117	0	smart	3.383000374	1	4.070000172	300	11450	loss	1	0	11	2.75	4289.967	18	110	0	100	Portugal	Portugal	Other	Portuguese	Portugal	Female	Yes
1949	5e5eb4843accc91e2443212f	121	0.223	smart	4.988000154	1	8.300000191	300	9600	loss	1	0	11	2.75	4289.967	18	110	0	100	Portugal	Portugal	Other	Portuguese	Portugal	Female	Yes
1950	5e5eb4843accc91e2443212f	124	0.675	smart	7.991000175	0	17.41300011	100	16050	loss	0	0	11	2.75	4289.967	18	110	0	100	Portugal	Portugal	Other	Portuguese	Portugal	Female	Yes
1951	5e5eb4843accc91e2443212f	126	0.774	smart	5.195000172	1	4.416000128	0	16350	loss	1	0	11	2.75	4289.967	18	110	0	100	Portugal	Portugal	Other	Portuguese	Portugal	Female	Yes
1952	5e5eb4843accc91e2443212f	127	0.189	smart	4.424999952	1	5.052000284	300	4750	loss	1	0	11	2.75	4289.967	18	110	0	100	Portugal	Portugal	Other	Portuguese	Portugal	Female	Yes
1953	5e5eb4843accc91e2443212f	130	0.133	smart	7.044000149	1	5.715000153	300	11150	loss	1	0	11	2.75	4289.967	18	110	0	100	Portugal	Portugal	Other	Portuguese	Portugal	Female	Yes
1954	5e5eb4843accc91e2443212f	132	0.819	smart	11.6500001	1	5.134000301	0	8750	loss	1	0	11	2.75	4289.967	18	110	0	100	Portugal	Portugal	Other	Portuguese	Portugal	Female	Yes
1955	5e5eb4843accc91e2443212f	133	0.241	smart	5.288000107	1	8.593000174	300	12900	loss	1	0	11	2.75	4289.967	18	110	0	100	Portugal	Portugal	Other	Portuguese	Portugal	Female	Yes
1956	5e5eb4843accc91e2443212f	135	0.14	smart	8.215000153	1	4.425000191	300	12600	loss	1	0	11	2.75	4289.967	18	110	0	100	Portugal	Portugal	Other	Portuguese	Portugal	Female	Yes
1957	5e5eb4843accc91e2443212f	136	0	smart	7.858000278	0	10.84600019	100	6750	loss	1	0	11	2.75	4289.967	18	110	0	100	Portugal	Portugal	Other	Portuguese	Portugal	Female	Yes
1958	5e5eb4843accc91e2443212f	137	0.043	smart	3.953999996	1	3.090000153	300	16350	loss	1	0	11	2.75	4289.967	18	110	0	100	Portugal	Portugal	Other	Portuguese	Portugal	Female	Yes
1959	5e5eb4843accc91e2443212f	138	0.311	smart	3.30700016	1	3.737000227	300	13950	loss	1	0	11	2.75	4289.967	18	110	0	100	Portugal	Portugal	Other	Portuguese	Portugal	Female	Yes
1960	5e5eb4843accc91e2443212f	14	0.286	responsible	22.98600006	1	1.438000202	300	16950	loss	1	1	11	2.75	4289.967	18	110	0	100	Portugal	Portugal	Other	Portuguese	Portugal	Female	Yes
1961	5e5eb4843accc91e2443212f	141	0.139	smart	19.82600021	1	6.635000229	300	12300	loss	1	0	11	2.75	4289.967	18	110	0	100	Portugal	Portugal	Other	Portuguese	Portugal	Female	Yes
1962	5e5eb4843accc91e2443212f	142	0	smart	19.52000022	1	7.042000294	300	2250	loss	1	0	11	2.75	4289.967	18	110	0	100	Portugal	Portugal	Other	Portuguese	Portugal	Female	Yes
1963	5e5eb4843accc91e2443212f	146	0.125	smart	9.862000227	0	6.022000074	100	4450	loss	1	0	11	2.75	4289.967	18	110	0	100	Portugal	Portugal	Other	Portuguese	Portugal	Female	Yes
1964	5e5eb4843accc91e2443212f	147	0	smart	4.608000278	1	5.109000206	300	5600	loss	1	0	11	2.75	4289.967	18	110	0	100	Portugal	Portugal	Other	Portuguese	Portugal	Female	Yes
1965	5e5eb4843accc91e2443212f	149	0.663	smart	10.26800013	1	9.007000208	0	1950	loss	0	0	11	2.75	4289.967	18	110	0	100	Portugal	Portugal	Other	Portuguese	Portugal	Female	Yes
1966	5e5eb4843accc91e2443212f	15	0.946	responsible	4.055999994	1	15.55300021	0	13050	loss	1	1	11	2.75	4289.967	18	110	0	100	Portugal	Portugal	Other	Portuguese	Portugal	Female	Yes
1967	5e5eb4843accc91e2443212f	150	0.193	smart	3.406000376	1	4.771000147	300	15400	loss	1	0	11	2.75	4289.967	18	110	0	100	Portugal	Portugal	Other	Portuguese	Portugal	Female	Yes
1968	5e5eb4843accc91e2443212f	151	0.142	smart	7.262000084	1	9.021000147	300	400	loss	1	0	11	2.75	4289.967	18	110	0	100	Portugal	Portugal	Other	Portuguese	Portugal	Female	Yes
1969	5e5eb4843accc91e2443212f	152	0.218	smart	15.85500026	0	10.9400003	100	14050	loss	1	0	11	2.75	4289.967	18	110	0	100	Portugal	Portugal	Other	Portuguese	Portugal	Female	Yes
1970	5e5eb4843accc91e2443212f	153	0.18	smart	15.28600025	1	11.04300022	300	1950	loss	0	0	11	2.75	4289.967	18	110	0	100	Portugal	Portugal	Other	Portuguese	Portugal	Female	Yes
1971	5e5eb4843accc91e2443212f	17	0.934	responsible	4.468000174	0	15.20300007	100	1350	loss	1	1	11	2.75	4289.967	18	110	0	100	Portugal	Portugal	Other	Portuguese	Portugal	Female	Yes
1972	5e5eb4843accc91e2443212f	18	0.654	responsible	14.59300017	0	6.834000111	100	100	loss	1	1	11	2.75	4289.967	18	110	0	100	Portugal	Portugal	Other	Portuguese	Portugal	Female	Yes
1973	5e5eb4843accc91e2443212f	2	0.266	responsible	4.499000072	1	4.766000032	0	1650	loss	1	1	11	2.75	4289.967	18	110	0	100	Portugal	Portugal	Other	Portuguese	Portugal	Female	Yes
1974	5e5eb4843accc91e2443212f	20	0.913	responsible	11.84700036	0	4.926000118	100	18250	loss	1	1	11	2.75	4289.967	18	110	0	100	Portugal	Portugal	Other	Portuguese	Portugal	Female	Yes
1975	5e5eb4843accc91e2443212f	21	0.781	responsible	5.860000134	1	10.97500014	0	8650	loss	0	1	11	2.75	4289.967	18	110	0	100	Portugal	Portugal	Other	Portuguese	Portugal	Female	Yes
1976	5e5eb4843accc91e2443212f	22	0.933	responsible	14.37700009	0	7.812000036	100	4050	loss	0	1	11	2.75	4289.967	18	110	0	100	Portugal	Portugal	Other	Portuguese	Portugal	Female	Yes
1977	5e5eb4843accc91e2443212f	24	0	responsible	13.59500027	1	2.210000277	150	3950	loss	1	1	11	2.75	4289.967	18	110	0	100	Portugal	Portugal	Other	Portuguese	Portugal	Female	Yes
1978	5e5eb4843accc91e2443212f	26	0.207	responsible	8.636000156	1	2.338000059	300	10400	loss	1	1	11	2.75	4289.967	18	110	0	100	Portugal	Portugal	Other	Portuguese	Portugal	Female	Yes
1979	5e5eb4843accc91e2443212f	27	0.073	responsible	1.704000235	1	1.193000078	300	17850	loss	1	1	11	2.75	4289.967	18	110	0	100	Portugal	Portugal	Other	Portuguese	Portugal	Female	Yes
1980	5e5eb4843accc91e2443212f	3	0.999	responsible	18.49900007	0	9.431000233	100	2650	loss	1	1	11	2.75	4289.967	18	110	0	100	Portugal	Portugal	Other	Portuguese	Portugal	Female	Yes
1981	5e5eb4843accc91e2443212f	34	0.224	random	5.585999966	1	2.67200017	300	10700	loss	1	0	11	2.75	4289.967	18	110	0	100	Portugal	Portugal	Other	Portuguese	Portugal	Female	Yes
1982	5e5eb4843accc91e2443212f	35	0	random	10.38800025	1	7.049000263	300	7600	loss	1	0	11	2.75	4289.967	18	110	0	100	Portugal	Portugal	Other	Portuguese	Portugal	Female	Yes
1983	5e5eb4843accc91e2443212f	37	0.796	random	3.986000061	1	3.765000343	300	4350	loss	1	0	11	2.75	4289.967	18	110	0	100	Portugal	Portugal	Other	Portuguese	Portugal	Female	Yes
1984	5e5eb4843accc91e2443212f	38	0.889	random	3.904000044	1	3.160000086	300	11850	loss	0	0	11	2.75	4289.967	18	110	0	100	Portugal	Portugal	Other	Portuguese	Portugal	Female	Yes
1985	5e5eb4843accc91e2443212f	39	0.874	random	15.98500013	0	14.10800004	100	9150	loss	1	0	11	2.75	4289.967	18	110	0	100	Portugal	Portugal	Other	Portuguese	Portugal	Female	Yes
1986	5e5eb4843accc91e2443212f	4	0.124	responsible	9.57400012	1	2.145000219	300	17250	loss	1	1	11	2.75	4289.967	18	110	0	100	Portugal	Portugal	Other	Portuguese	Portugal	Female	Yes
1987	5e5eb4843accc91e2443212f	45	0.207	random	9.226000071	1	3.10800004	300	3200	loss	0	0	11	2.75	4289.967	18	110	0	100	Portugal	Portugal	Other	Portuguese	Portugal	Female	Yes
1988	5e5eb4843accc91e2443212f	46	0.715	random	3.641000032	0	8.731000185	100	650	loss	0	0	11	2.75	4289.967	18	110	0	100	Portugal	Portugal	Other	Portuguese	Portugal	Female	Yes
1989	5e5eb4843accc91e2443212f	47	0.135	random	5.904000282	1	3.712000132	300	10100	loss	1	0	11	2.75	4289.967	18	110	0	100	Portugal	Portugal	Other	Portuguese	Portugal	Female	Yes
1990	5e5eb4843accc91e2443212f	48	0.191	random	5.07400012	1	5.84700036	300	950	loss	1	0	11	2.75	4289.967	18	110	0	100	Portugal	Portugal	Other	Portuguese	Portugal	Female	Yes
1991	5e5eb4843accc91e2443212f	5	0.042	responsible	6.017000198	1	1.414000034	300	15950	loss	1	1	11	2.75	4289.967	18	110	0	100	Portugal	Portugal	Other	Portuguese	Portugal	Female	Yes
1992	5e5eb4843accc91e2443212f	50	0.149	random	7.013000011	1	7.423000097	300	1250	loss	1	0	11	2.75	4289.967	18	110	0	100	Portugal	Portugal	Other	Portuguese	Portugal	Female	Yes
1993	5e5eb4843accc91e2443212f	53	0.142	random	8.715000153	1	8.815000057	300	2550	loss	1	0	11	2.75	4289.967	18	110	0	100	Portugal	Portugal	Other	Portuguese	Portugal	Female	Yes
1994	5e5eb4843accc91e2443212f	54	0.725	random	2.617000341	0	12.80700016	100	8750	loss	0	0	11	2.75	4289.967	18	110	0	100	Portugal	Portugal	Other	Portuguese	Portugal	Female	Yes
1995	5e5eb4843accc91e2443212f	58	0.126	random	7.275000095	1	2.871000051	300	18150	loss	1	0	11	2.75	4289.967	18	110	0	100	Portugal	Portugal	Other	Portuguese	Portugal	Female	Yes
1996	5e5eb4843accc91e2443212f	6	0.2	responsible	2.355000019	1	2.660000086	300	13350	loss	1	1	11	2.75	4289.967	18	110	0	100	Portugal	Portugal	Other	Portuguese	Portugal	Female	Yes
1997	5e5eb4843accc91e2443212f	63	0.139	random	20.80500007	1	4.686000347	300	7200	loss	1	0	11	2.75	4289.967	18	110	0	100	Portugal	Portugal	Other	Portuguese	Portugal	Female	Yes
1998	5e5eb4843accc91e2443212f	64	0.859	random	7.311000109	0	6.688000202	100	9800	loss	0	0	11	2.75	4289.967	18	110	0	100	Portugal	Portugal	Other	Portuguese	Portugal	Female	Yes
1999	5e5eb4843accc91e2443212f	66	0.027	random	5.22200036	1	4.176000118	300	17550	loss	1	0	11	2.75	4289.967	18	110	0	100	Portugal	Portugal	Other	Portuguese	Portugal	Female	Yes
[truncated: 4,675 more rows]
