# Supplementary material for: Exploring the determinants of reinvestment decisions: Sense of personal responsibility, preferences, and loss framing
Source: Front Psychol. 2023 Jan 12;13:1025181. doi: 10.3389/fpsyg.2022.1025181 (PMC9878561; doi:10.3389/fpsyg.2022.1025181)
Supplement: Supplementary file 2 [file Data_Sheet_1.ZIP › Experiment 2.csv]

	participant	turnNumber	probability	trialType	play	secondBet.rt	gainThisTurn	profit	preference	expected
1	1	0	0.660660660660661	responsible	1	1.00495956957184	0	22100	1	101.801801801802
2	1	1	0.365365365365365	responsible	1	0.886986378055553	0	14400	1	190.39039039039
3	1	10	0	responsible	1	2.38268675747986	300	15450	1	300
4	1	101	0.139139139139139	random	1	4.01549511724807	300	3450	1	258.258258258258
5	1	102	0.218218218218218	random	0	4.95956739441408	100	11850	0	100
6	1	104	0.926926926926927	random	0	4.85891211046874	100	20500	0	100
7	1	105	0.936936936936937	random	0	5.45250513155497	100	11750	0	100
8	1	107	0.833833833833834	random	0	3.05592336878726	100	12750	0	100
9	1	109	0.222222222222222	random	1	6.68956863842686	300	3750	0	233.333333333333
10	1	11	0.127127127127127	responsible	1	2.97738104123891	300	1650	1	261.861861861862
11	1	113	0.758758758758759	random	0	3.38643217018125	100	16900	0	100
12	1	114	1	random	0	6.19199912919066	100	2250	0	100
13	1	116	0	random	1	3.40488710580303	300	10600	1	300
14	1	118	0.903903903903904	random	0	4.21287491447401	100	7400	0	100
15	1	120	0.790790790790791	random	0	2.61356067674296	100	17900	0	100
16	1	123	0.0890890890890891	random	1	5.88771225975051	300	3150	1	273.273273273273
17	1	124	0.838838838838839	random	1	4.80301610997049	0	15450	0	48.3483483483484
18	1	126	1	random	0	4.97036511787064	100	6900	0	100
19	1	127	0.88988988988989	random	0	5.62751788268906	100	9400	1	100
20	1	129	0.946946946946947	random	0	4.0686483796726	100	23350	0	100
21	1	13	0.0670670670670671	responsible	1	1.72958232257224	300	6250	1	279.87987987988
22	1	132	0.115115115115115	random	1	3.12007246376743	300	11650	1	265.465465465465
23	1	134	1	random	0	6.75864682465635	100	1750	1	100
24	1	135	0.158158158158158	random	1	5.90989736891243	300	8600	0	252.552552552553
25	1	136	0.0690690690690691	smart	1	5.24621757790646	300	5800	0	279.279279279279
26	1	139	0.136136136136136	smart	1	4.79955339926528	300	15750	1	259.159159159159
27	1	14	0.0640640640640641	responsible	1	1.74507121975512	300	13050	1	280.780780780781
28	1	141	0	smart	1	2.44045624183582	300	22700	1	300
29	1	142	0.139139139139139	smart	1	3.29779156559016	300	8000	0	258.258258258258
30	1	144	0.046046046046046	smart	0	6.31993375629827	100	7000	1	100
31	1	146	0.121121121121121	smart	1	3.50665329352432	300	21800	1	263.663663663664
32	1	15	0.043043043043043	responsible	1	3.196098774647	300	9850	0	287.087087087087
33	1	155	0.224224224224224	smart	1	5.45758381538872	300	2850	1	232.732732732733
34	1	16	0.0640640640640641	responsible	1	1.04433258692552	300	13650	1	280.780780780781
35	1	160	0.845845845845846	smart	0	7.40799060770041	100	5500	0	100
36	1	161	0.943943943943944	smart	1	4.96003980842215	0	18350	1	16.8168168168168
37	1	163	0	smart	1	5.15956552839452	300	8300	1	300
38	1	164	0.219219219219219	smart	1	3.24557877713505	300	13350	1	234.234234234234
39	1	167	0.0630630630630631	smart	1	5.16859426509927	300	16800	1	281.081081081081
40	1	17	0.34034034034034	responsible	1	1.76088573738798	300	21500	0	197.897897897898
41	1	170	0.219219219219219	smart	1	2.28837251974892	0	22850	1	234.234234234234
42	1	173	0.141141141141141	smart	1	2.96312496112478	300	19400	1	257.657657657658
43	1	174	0.888888888888889	smart	0	5.03892237357741	100	2150	0	100
44	1	178	0.142142142142142	smart	1	4.08491634011261	300	11050	1	257.357357357357
45	1	180	0	smart	0	4.90067083411122	100	16500	0	100
46	1	184	0.218218218218218	smart	1	4.74347888287593	300	17200	0	234.534534534535
47	1	185	0.159159159159159	smart	1	7.1167826708961	300	4350	1	252.252252252252
48	1	190	0.137137137137137	smart	1	3.00805778441281	300	20900	1	258.858858858859
49	1	191	0.0920920920920921	smart	1	3.04874727872084	300	19100	1	272.372372372372
50	1	193	0.044044044044044	smart	1	4.59771754680605	300	6550	1	286.786786786787
51	1	194	0.133133133133133	smart	0	8.07521521428043	100	6650	0	100
52	1	195	0.145145145145145	smart	1	3.97532935249183	150	9550	0	256.456456456456
53	1	196	0.237237237237237	smart	1	4.67663090128735	300	19700	0	228.828828828829
54	1	2	0	responsible	1	1.12431174970516	300	2050	1	300
55	1	200	0.145145145145145	smart	1	8.43627542451941	300	4800	0	256.456456456456
56	1	201	0.0550550550550551	smart	1	4.52099085650298	300	7300	1	283.483483483483
57	1	202	0.173173173173173	smart	1	4.34014586054582	0	18350	1	248.048048048048
58	1	208	0.0840840840840841	smart	1	6.81925172606771	300	5100	1	274.774774774775
59	1	213	0.113113113113113	smart	1	7.17646482552664	300	14400	1	266.066066066066
60	1	214	0	smart	1	4.63840362007886	300	11350	1	300
61	1	216	0.0580580580580581	smart	1	2.81976363749436	300	23250	1	282.582582582583
62	1	218	0.191191191191191	smart	1	6.04343440940465	150	3900	0	242.642642642643
63	1	220	0.232232232232232	smart	1	6.6292632331897	0	2550	0	230.33033033033
64	1	222	0.047047047047047	smart	1	5.85594918206152	300	1350	1	285.885885885886
65	1	223	0.216216216216216	smart	1	8.33097157429893	300	14700	0	235.135135135135
66	1	224	0.36036036036036	smart	0	4.75143092616781	100	22950	0	100
67	1	225	0.206206206206206	smart	1	4.53521459227431	0	5100	0	238.138138138138
68	1	226	0.21021021021021	smart	1	8.99611183678553	300	1050	1	236.936936936937
69	1	228	0.175175175175175	smart	1	3.88903588978064	300	20000	0	247.447447447447
70	1	23	0	responsible	1	0.907461591093124	300	22100	1	300
71	1	24	0.163163163163163	responsible	1	1.81484543136139	300	8900	0	251.051051051051
72	1	25	0.136136136136136	responsible	1	3.98966007339641	300	21200	1	259.159159159159
73	1	27	0.121121121121121	responsible	1	1.00589195745488	300	9300	1	263.663663663664
74	1	29	0.877877877877878	responsible	0	1.99467126951549	100	20100	0	100
75	1	33	0.0820820820820821	responsible	1	2.30152889220608	300	7700	0	275.375375375375
76	1	36	0.227227227227227	responsible	1	4.33331436213211	0	7300	1	231.831831831832
77	1	38	0.134134134134134	responsible	1	1.30670585308144	300	5400	1	259.75975975976
78	1	4	0.114114114114114	responsible	1	1.66826118056906	0	9400	1	265.765765765766
79	1	44	0.267267267267267	random	1	4.16847172980033	300	12350	0	219.81981981982
80	1	46	0	random	1	4.72313460222722	300	18650	0	300
81	1	47	0.883883883883884	random	0	6.75980531193636	100	16250	0	100
82	1	50	0.046046046046046	random	1	7.0072457548049	0	11950	1	286.186186186186
83	1	53	0.139139139139139	random	1	4.67926416620048	300	2550	1	258.258258258258
84	1	55	0.249249249249249	random	1	4.68304223424821	0	18650	1	225.225225225225
85	1	56	0.0900900900900901	random	1	1.95196056478198	300	22400	1	272.972972972973
86	1	58	0	random	1	3.89337594078552	300	10150	1	300
87	1	6	0.12012012012012	responsible	1	0.99677489581336	300	20400	1	263.963963963964
88	1	60	0.0690690690690691	random	1	3.86273060894473	300	14100	1	279.279279279279
89	1	61	0.68968968968969	random	1	4.93454002612361	0	10750	1	93.0930930930931
90	1	63	0.12012012012012	random	1	4.45946569633634	300	750	0	263.963963963964
91	1	64	0.158158158158158	random	1	4.65258194936905	300	17500	1	252.552552552553
92	1	65	0.876876876876877	random	0	2.8074933134294	100	9000	0	100
93	1	66	0.882882882882883	random	0	8.74381601045025	100	15850	1	100
94	1	7	0.368368368368368	responsible	1	2.42242831374006	300	18200	1	189.489489489489
95	1	73	0.157157157157157	random	1	3.22194283759382	300	15150	1	252.852852852853
96	1	78	0.141141141141141	random	1	5.09614387012516	0	4500	1	257.657657657658
97	1	86	0.0650650650650651	random	1	3.07955868632234	150	12650	1	280.48048048048
98	1	88	0.552552552552553	random	1	4.7992028985509	0	7700	0	134.234234234234
99	1	9	0.0960960960960961	responsible	1	0.361937861541264	300	16150	1	271.171171171171
100	1	93	0.0700700700700701	random	0	4.78546743795505	100	12050	1	100
101	1	95	1	random	0	3.23508148286419	100	20600	0	100
102	1	98	0.863863863863864	random	0	4.37465540834728	100	11950	0	100
103	10	0	0.953953953953954	responsible	0	2.18741952739629	100	12450	1	100
104	10	1	0.0770770770770771	responsible	1	1.38598237222368	300	10650	1	276.876876876877
105	10	100	0	random	1	4.4550833805024	300	6850	1	300
106	10	101	0.894894894894895	random	1	7.87206519913661	0	4750	1	31.5315315315315
107	10	102	0.91991991991992	random	0	4.64438573356801	100	22850	0	100
108	10	104	0.878878878878879	random	0	3.4290709029724	100	23350	0	100
109	10	106	0.75975975975976	random	0	4.56736622109975	100	23450	0	100
110	10	107	1	random	0	4.21400207751503	100	12050	0	100
111	10	109	0.0850850850850851	smart	1	7.29625580802258	300	1350	0	274.474474474475
112	10	11	0	responsible	1	0.879932387462759	150	20850	0	300
113	10	111	0.0710710710710711	smart	0	10.9932751338874	100	11050	1	100
114	10	113	0	smart	1	2.36782588683127	300	2500	1	300
115	10	114	0.112112112112112	smart	1	4.40998731098671	300	7250	1	266.366366366366
116	10	115	0	smart	1	5.61261872624709	300	14750	0	300
117	10	117	0.109109109109109	smart	1	2.91872438094379	300	8000	1	267.267267267267
118	10	12	0.117117117117117	responsible	1	2.28865235213243	300	4500	1	264.864864864865
119	10	122	0.126126126126126	smart	0	5.1905323787546	100	18150	1	100
120	10	124	0	smart	1	4.80368696701498	300	12350	0	300
121	10	128	0	smart	1	1.88254607542513	300	18450	1	300
122	10	133	0.146146146146146	smart	1	4.0598548227581	300	23900	0	256.156156156156
123	10	134	0.201201201201201	smart	1	5.88084114474805	300	8600	1	239.63963963964
124	10	135	0.156156156156156	smart	1	2.83439126946132	300	9650	1	253.153153153153
125	10	139	0.0700700700700701	smart	1	5.69250415192028	300	300	1	278.978978978979
126	10	14	0.181181181181181	responsible	1	3.80884529977811	300	6550	1	245.645645645646
127	10	140	0.151151151151151	smart	1	5.18705254122369	150	13400	1	254.654654654655
128	10	141	0.0920920920920921	smart	1	6.29340326804277	300	17350	1	272.372372372372
129	10	142	0.0840840840840841	smart	1	4.08069839334712	300	5050	1	274.774774774775
130	10	144	0.0530530530530531	smart	1	2.61768002537792	300	19800	1	284.084084084084
131	10	148	0.042042042042042	smart	1	3.20226691712969	300	23150	1	287.387387387387
132	10	15	0.229229229229229	responsible	1	2.21687949791294	300	15050	1	231.231231231231
133	10	151	0.133133133133133	smart	1	6.57005641634896	300	14100	0	260.06006006006
134	10	155	0.0690690690690691	smart	1	2.57628616213333	300	24200	1	279.279279279279
135	10	159	0.950950950950951	smart	1	2.65765632677949	0	15750	1	14.7147147147147
136	10	16	0.193193193193193	responsible	1	3.15209430922641	300	5350	1	242.042042042042
137	10	160	0.173173173173173	smart	1	3.5859736640773	300	16750	1	248.048048048048
138	10	162	0.953953953953954	smart	0	12.8771641299008	100	22450	1	100
139	10	167	0.0920920920920921	smart	1	5.16309611927682	300	18750	1	272.372372372372
140	10	168	0	smart	1	3.11297949231493	300	18050	1	300
141	10	169	0.114114114114114	smart	1	2.16657906685987	300	5650	1	265.765765765766
142	10	172	0	smart	1	3.5222993860757	300	2800	0	300
143	10	173	0.044044044044044	smart	1	2.962691501471	300	17050	1	286.786786786787
144	10	174	0	smart	1	2.99359982334909	300	17750	1	300
145	10	179	0.847847847847848	smart	1	5.21200915599366	0	5650	0	45.6456456456457
146	10	18	0.137137137137137	responsible	1	1.66952677444033	300	8300	1	258.858858858859
147	10	181	0.0860860860860861	smart	1	4.54517786389169	300	16050	1	274.174174174174
148	10	183	0.0730730730730731	smart	1	7.3660074392451	300	10050	1	278.078078078078
149	10	184	0.157157157157157	smart	1	5.88373629244461	300	16350	1	252.852852852853
150	10	185	0.0770770770770771	smart	1	1.90882384041697	300	24500	1	276.876876876877
151	10	192	0.0620620620620621	smart	1	6.36644937767869	300	22050	0	281.381381381381
152	10	193	0.023023023023023	smart	1	4.74185974908096	300	21750	1	293.093093093093
153	10	194	0.169169169169169	smart	1	3.64693566545793	0	12750	1	249.249249249249
154	10	198	0.147147147147147	smart	1	9.06146023176098	0	15750	1	255.855855855856
155	10	2	0.337337337337337	responsible	1	4.56997120091546	300	19200	1	198.798798798799
156	10	20	0	responsible	1	9.5747917819981	300	600	0	300
157	10	200	0	smart	1	6.20825127978651	300	11950	1	300
158	10	203	0	smart	1	4.21116726483342	300	13700	1	300
159	10	21	0.695695695695696	responsible	0	3.98978596620009	100	3900	0	100
160	10	22	0.642642642642643	responsible	1	1.75529144300208	0	14100	1	107.207207207207
161	10	23	0.131131131131131	responsible	1	5.26937438187724	300	2100	0	260.660660660661
162	10	27	0.0610610610610611	responsible	1	4.56171774409222	150	15750	0	281.681681681682
163	10	28	0.684684684684685	responsible	1	7.27409450826963	0	20700	0	94.5945945945946
164	10	29	0.146146146146146	responsible	1	4.6863036406271	300	4200	0	256.156156156156
165	10	3	0.219219219219219	responsible	1	1.40828517935643	300	3100	0	234.234234234234
166	10	32	0.225225225225225	responsible	1	1.67376795277733	300	20100	1	232.432432432432
167	10	33	0.222222222222222	responsible	1	1.31830545689809	300	25000	1	233.333333333333
168	10	34	0.843843843843844	responsible	0	6.11522681611495	100	14450	1	100
169	10	35	0.952952952952953	responsible	0	5.64004969863618	100	14350	0	100
170	10	37	0.284284284284284	responsible	1	1.62578140064306	300	7550	1	214.714714714715
171	10	38	0.0830830830830831	responsible	1	0.969525219413754	150	21150	1	275.075075075075
172	10	39	0.0710710710710711	responsible	1	1.17675018193813	300	9350	1	278.678678678679
173	10	4	0.133133133133133	responsible	1	4.86919088879085	300	12750	0	260.06006006006
174	10	42	0.141141141141141	random	0	5.9401672586132	100	15150	1	100
175	10	43	0.0520520520520521	random	1	3.9291738457041	300	20400	1	284.384384384384
176	10	44	0.680680680680681	random	0	4.97912968296168	100	24600	0	100
177	10	45	0.84984984984985	random	1	2.68968302346866	300	22750	1	45.045045045045
178	10	46	0.886886886886887	random	0	5.22459926975944	100	3500	1	100
179	10	47	0.0700700700700701	random	1	6.16160111713089	300	900	0	278.978978978979
180	10	48	0.800800800800801	random	0	7.79902375457959	100	17450	0	100
181	10	5	0.044044044044044	responsible	1	4.10520094047979	300	6250	0	286.786786786787
182	10	52	0.0630630630630631	random	1	8.66191740945078	150	7700	1	281.081081081081
183	10	54	0	random	1	2.67685250265913	300	22350	1	300
184	10	55	0.156156156156156	random	1	5.3620125770517	300	8900	0	253.153153153153
185	10	56	0.218218218218218	random	1	3.44580640546383	300	10950	1	234.534534534535
186	10	57	0.715715715715716	random	1	2.17450379115371	0	12450	1	85.2852852852853
187	10	58	0.338338338338338	random	1	4.30285596103749	300	3800	1	198.498498498499
188	10	6	0.0520520520520521	responsible	1	2.04418669022016	300	5950	1	284.384384384384
189	10	63	0.913913913913914	random	0	8.39414874758222	100	6950	0	100
190	10	64	0.876876876876877	random	0	12.2571621394673	100	13150	0	100
191	10	69	0	random	1	2.00301239666851	300	11650	1	300
192	10	7	0.104104104104104	responsible	1	1.47709353171331	300	3400	1	268.768768768769
193	10	70	0.723723723723724	random	1	9.18021975629608	0	9350	0	82.8828828828829
194	10	72	0.231231231231231	random	1	3.6750971891347	300	20700	1	230.630630630631
195	10	75	0.881881881881882	random	0	3.64719877588323	100	23250	0	100
196	10	77	0.041041041041041	random	0	8.50611125279147	100	4600	0	100
197	10	78	0.822822822822823	random	0	7.21089855631408	100	16450	1	100
198	10	8	0.0630630630630631	responsible	1	0.939368908184861	0	4750	0	281.081081081081
199	10	80	0.890890890890891	random	1	29.6817387058454	0	0	1	32.7327327327327
200	10	81	0.141141141141141	random	1	11.6052447922175	150	19350	1	257.657657657658
201	10	82	0	random	1	4.53053946967384	300	10350	1	300
202	10	83	0.704704704704705	random	0	8.10743582407076	100	13800	0	100
203	10	84	0	random	0	6.45787838451452	100	2200	1	100
204	10	86	0	random	1	3.76401762777641	300	11350	1	300
205	10	87	1	random	0	10.4374422307783	100	9750	0	100
206	10	89	0.141141141141141	random	1	5.42633872201714	300	13050	0	257.657657657658
207	10	91	0.11011011011011	random	1	1.73756663287077	300	15450	0	266.966966966967
208	10	93	0.861861861861862	random	0	4.16690095727381	100	24700	0	100
209	10	94	0	random	1	2.61707418718788	300	21450	0	300
210	10	95	0.229229229229229	random	1	6.04615846338538	300	1650	1	231.231231231231
211	10	99	1	random	0	4.98203944790339	100	13250	0	100
212	12	0	0.958958958958959	responsible	0	2.13950755891165	100	8050	1	100
213	12	1	0.0900900900900901	responsible	1	1.464059326805	300	21600	1	272.972972972973
214	12	100	0.336336336336336	random	1	5.61256853713894	300	12850	1	199.099099099099
215	12	101	0.0640640640640641	random	1	4.37297078755182	300	19350	1	280.780780780781
216	12	102	0.252252252252252	random	1	3.83040078870181	300	19050	1	224.324324324324
217	12	103	0.856856856856857	random	0	14.6559714002251	100	14050	0	100
218	12	106	1	random	0	3.09975399715768	100	13250	0	100
219	12	107	0.167167167167167	random	0	3.89388911522838	100	17600	1	100
220	12	109	0.871871871871872	random	0	4.03391946905685	100	9450	0	100
221	12	11	0.772772772772773	responsible	1	4.77083575655979	0	7650	1	68.1681681681682
222	12	110	0.815815815815816	random	0	8.60831900131052	100	13350	1	100
223	12	112	0.373373373373373	random	1	4.20515175358742	300	17900	1	187.987987987988
224	12	119	0.355355355355355	random	1	9.28093306918799	300	7250	1	193.393393393393
225	12	12	0.0620620620620621	responsible	1	1.8584665719136	150	16900	1	281.381381381381
226	12	120	0.764764764764765	random	0	12.7547015777145	100	10150	0	100
227	12	121	0.82982982982983	random	0	2.155806879995	100	14700	0	100
228	12	124	0.128128128128128	random	1	7.73237720850466	300	1400	1	261.561561561562
229	12	125	0.259259259259259	random	1	3.83681676675769	0	9450	1	222.222222222222
230	12	126	0.883883883883884	random	0	1.24369955930888	100	13950	1	100
231	12	127	0.913913913913914	random	0	3.69204891444497	100	11850	1	100
232	12	128	0.856856856856857	random	1	4.07107211833136	0	13650	1	42.9429429429429
233	12	13	0.107107107107107	responsible	1	3.67624968511063	300	1700	1	267.867867867868
234	12	130	0.183183183183183	random	1	3.06213328937793	0	6450	1	245.045045045045
235	12	132	0.860860860860861	random	0	6.24556215226039	100	21700	0	100
236	12	136	1	random	0	0.957608516488108	100	14450	0	100
237	12	137	0.163163163163163	smart	1	2.39123315533561	300	5850	1	251.051051051051
238	12	14	0.22022022022022	responsible	1	7.59505692897619	300	8750	1	233.933933933934
239	12	140	0.21021021021021	smart	1	4.90669588015226	300	17200	0	236.936936936937
240	12	141	0.575575575575576	smart	0	3.16819690179364	100	16300	1	100
241	12	142	0.0580580580580581	smart	1	2.90122006213824	300	19650	1	282.582582582583
242	12	143	0.188188188188188	smart	1	3.16168140299396	300	6450	1	243.543543543544
243	12	147	0.236236236236236	smart	1	3.74190445386466	300	3100	0	229.129129129129
244	12	148	0.128128128128128	smart	1	1.17524141555805	300	6150	1	261.561561561562
245	12	149	0.146146146146146	smart	1	2.33384171847501	300	5550	1	256.156156156156
246	12	15	0.23023023023023	responsible	1	2.39617747036937	300	3700	1	230.930930930931
247	12	150	0.141141141141141	smart	1	4.31283817615804	300	10050	1	257.657657657658
248	12	151	0.877877877877878	smart	1	0.956062523908258	0	17900	1	36.6366366366366
249	12	153	0.17017017017017	smart	0	3.54982226216998	100	15900	1	100
250	12	155	0.135135135135135	smart	1	4.74576026074465	0	7250	1	259.459459459459
251	12	157	0.116116116116116	smart	1	3.78260315169791	300	21300	1	265.165165165165
252	12	158	0.143143143143143	smart	1	2.90281923611656	300	15000	1	257.057057057057
253	12	159	1	smart	1	10.014641367663	0	13950	1	0
254	12	163	0.047047047047047	smart	1	5.46449162004137	300	15800	1	285.885885885886
255	12	165	0.692692692692693	smart	0	6.82858049206789	100	2800	0	100
256	12	166	0.349349349349349	smart	0	3.56442319952839	100	18000	0	100
257	12	167	0.197197197197197	smart	1	4.97457462656348	300	3400	1	240.840840840841
258	12	168	0.930930930930931	smart	0	2.63678815454296	100	6750	1	100
259	12	171	0.0690690690690691	smart	0	15.406602268451	100	6850	1	100
260	12	175	0.125125125125125	smart	1	1.78297479948105	300	400	1	262.462462462462
261	12	179	0.326326326326326	smart	1	4.81118550977953	0	1100	1	202.102102102102
262	12	18	0.125125125125125	responsible	1	1.25151691386054	0	11750	1	262.462462462462
263	12	180	0.326326326326326	smart	1	5.45380744601789	300	17500	0	202.102102102102
264	12	183	0.036036036036036	smart	1	3.51812739277466	0	10300	0	289.189189189189
265	12	185	0.12012012012012	smart	1	4.53971686348086	300	13150	1	263.963963963964
266	12	186	0.155155155155155	smart	1	4.07505419215522	300	13650	1	253.453453453453
267	12	188	0.0840840840840841	smart	1	2.83482386383093	300	2000	1	274.774774774775
268	12	189	0	smart	1	2.76130135814674	300	10900	1	300
269	12	19	0	responsible	1	6.39186604507631	300	700	1	300
270	12	191	0.123123123123123	smart	1	7.58891338896137	300	4800	1	263.063063063063
271	12	192	0.953953953953954	smart	0	14.20628971111	100	800	1	100
272	12	194	0.0540540540540541	smart	1	8.40285375737494	150	10600	1	283.783783783784
273	12	196	0.0660660660660661	smart	1	4.2918368108576	300	4500	0	280.18018018018
274	12	199	1	smart	0	7.21796722657473	100	8450	1	100
275	12	20	0.266266266266266	responsible	1	3.50107513505282	300	2400	1	220.12012012012
276	12	200	0.0700700700700701	smart	1	3.04878755741811	300	11650	1	278.978978978979
277	12	203	0.0510510510510511	smart	0	6.17228067338237	100	6950	1	100
278	12	204	0.768768768768769	smart	0	7.01389838310024	100	15100	1	100
279	12	205	0.1001001001001	smart	1	2.6110794579854	300	1100	1	269.96996996997
280	12	206	0	smart	1	2.24289748430238	300	7550	1	300
281	12	209	0.0770770770770771	smart	1	4.28564195545823	300	9750	1	276.876876876877
282	12	21	0	responsible	1	1.87692798119133	300	18450	1	300
283	12	24	0.454454454454454	responsible	0	2.0458482744034	100	12250	1	100
284	12	25	0.794794794794795	responsible	1	8.14238464146092	0	2100	1	61.5615615615616
285	12	27	0.0650650650650651	responsible	1	1.27711364958122	300	21000	1	280.48048048048
286	12	28	0	responsible	1	1.21115472054953	300	15500	1	300
287	12	29	0.151151151151151	responsible	1	2.8379485042351	300	20700	1	254.654654654655
288	12	3	0.0600600600600601	responsible	1	2.02375777894576	300	7950	1	281.981981981982
289	12	30	0.221221221221221	responsible	1	4.88384187397605	150	10300	1	233.633633633634
290	12	31	0.526526526526527	responsible	1	4.49109475929981	0	10600	1	142.042042042042
291	12	33	0.0900900900900901	responsible	1	1.61988611094603	300	18750	1	272.972972972973
292	12	34	0.039039039039039	responsible	1	0.972902367038841	300	14350	1	288.288288288288
293	12	35	0.0560560560560561	responsible	1	2.17687200077125	150	10450	1	283.183183183183
294	12	37	0.048048048048048	responsible	1	2.66328741902271	300	4000	1	285.585585585586
295	12	38	0.221221221221221	responsible	1	2.19768769768052	300	12550	0	233.633633633634
296	12	39	0.933933933933934	responsible	0	4.08910247837775	100	13850	1	100
297	12	41	0.897897897897898	random	0	4.26721289042507	100	4100	0	100
298	12	44	0.17017017017017	random	1	6.06993384980524	0	10900	1	248.948948948949
299	12	45	1	random	0	12.260704233674	100	100	0	100
300	12	48	0.152152152152152	random	1	4.71874753141856	300	20400	1	254.354354354354
301	12	5	0.875875875875876	responsible	0	4.49772004192346	100	6650	1	100
302	12	53	0.141141141141141	random	1	13.1228415660826	300	20100	1	257.657657657658
303	12	54	0.197197197197197	random	1	1.26549211453585	300	9350	1	240.840840840841
304	12	58	0.204204204204204	random	1	1.14039329354546	0	4500	1	238.738738738739
305	12	59	0.836836836836837	random	0	14.3151682056096	100	7650	0	100
306	12	64	0.135135135135135	random	1	5.66974693740485	300	11350	1	259.459459459459
307	12	67	0.787787787787788	random	1	3.38451115098724	0	17900	0	63.6636636636637
308	12	68	0.0720720720720721	random	1	5.68995182573963	150	19800	1	278.378378378378
309	12	69	0.864864864864865	random	0	3.16509340954963	100	6550	0	100
310	12	7	0.768768768768769	responsible	0	5.51181373448526	100	13750	0	100
311	12	71	0.199199199199199	random	1	5.80173477099379	300	16200	1	240.24024024024
312	12	73	0.0680680680680681	random	1	5.73226431465991	300	16600	1	279.57957957958
313	12	75	0.934934934934935	random	0	3.56590077159672	100	4200	0	100
314	12	8	0.786786786786787	responsible	1	2.88279970516851	0	17500	0	63.963963963964
315	12	84	0.78978978978979	random	0	9.12187621485282	100	15200	1	100
316	12	87	1	random	0	6.09387854114993	100	2100	0	100
317	12	9	0.840840840840841	responsible	0	2.33488202126682	100	11750	1	100
318	12	94	0	random	1	1.76251177921404	300	12150	1	300
319	12	96	0.142142142142142	random	1	2.82615187487772	300	5100	1	257.357357357357
320	12	98	0.0630630630630631	random	1	2.27897344351095	0	2000	1	281.081081081081
321	13	103	0	random	0	0.789382658995237	100	12900	0	100
322	13	105	0.0630630630630631	random	0	5.8720938079914	100	4250	0	100
323	13	106	0.87987987987988	random	0	0.693536985383616	100	12250	0	100
324	13	107	0	random	1	0.398472485234379	300	8650	1	300
325	13	108	0.0840840840840841	random	1	1.92530740161783	300	13650	1	274.774774774775
326	13	109	0.791791791791792	random	0	0.593435256803787	100	2350	1	100
327	13	110	0.14014014014014	random	1	0.593351908413752	300	16000	0	257.957957957958
328	13	115	0.154154154154154	random	1	0.465148399011014	300	10850	0	253.753753753754
329	13	118	0.12012012012012	random	0	6.70541413109822	100	100	0	100
330	13	119	0.616616616616617	random	1	4.48451663686683	150	7500	0	115.015015015015
331	13	121	0.0590590590590591	smart	1	0.80537870803164	150	18800	0	282.282282282282
332	13	124	0	smart	1	0.549014607428035	300	15400	0	300
333	13	126	0.046046046046046	smart	1	1.0172058447115	300	17450	1	286.186186186186
334	13	127	0.137137137137137	smart	1	0.436618680178071	300	17850	1	258.858858858859
335	13	128	0.152152152152152	smart	0	1.13671655233702	100	3350	0	100
336	13	136	0	smart	1	0.74992186088275	300	3750	0	300
337	13	139	0	smart	0	5.19241566962228	100	10550	1	100
338	13	141	0.238238238238238	smart	1	13.6565806820217	0	1400	0	228.528528528529
339	13	142	0.0650650650650651	smart	0	0.878993997361249	100	4650	0	100
340	13	143	0.0850850850850851	smart	1	1.70455576706991	300	19100	1	274.474474474475
341	13	149	0	smart	0	3.77226638270258	100	600	1	100
342	13	15	0.019019019019019	responsible	1	7.2505953345426	300	2100	1	294.294294294294
343	13	150	0.0780780780780781	smart	0	2.66602797333871	100	6950	0	100
344	13	151	0.265265265265265	smart	0	16.7921176058244	100	6150	1	100
345	13	153	0.0830830830830831	smart	1	0.289584965443282	300	12550	0	275.075075075075
346	13	155	0	smart	0	0.972022619756899	100	1500	0	100
347	13	156	0	smart	1	0.286538084150379	300	13200	1	300
348	13	159	0.0650650650650651	smart	1	0.499574394503725	300	8950	0	280.48048048048
349	13	163	0.316316316316316	smart	1	2.34797642235571	300	4550	1	205.105105105105
350	13	164	0.149149149149149	smart	0	5.19516336751258	100	9950	0	100
351	13	170	0.049049049049049	smart	1	2.86404913325532	300	4050	1	285.285285285285
352	13	172	0.142142142142142	smart	1	0.344256844909978	300	11850	1	257.357357357357
353	13	180	0.0750750750750751	smart	0	5.6847129409889	100	13850	0	100
354	13	183	0.133133133133133	smart	1	3.31087425931219	300	17150	1	260.06006006006
355	13	184	0.129129129129129	smart	0	0.926306027300598	100	1300	0	100
356	13	186	0.138138138138138	smart	1	7.79446255682342	300	11550	0	258.558558558559
357	13	187	0.0740740740740741	smart	0	1.04458112612883	100	13950	1	100
358	13	188	0.121121121121121	smart	0	2.05997352133454	100	19800	0	100
359	13	194	0	smart	0	1.36409935998927	100	14350	0	100
360	13	197	0	smart	1	0.768570752365122	300	12150	1	300
361	13	199	0.116116116116116	smart	1	0.400317967891169	300	5750	0	265.165165165165
362	13	20	0.302302302302302	responsible	1	3.3973628320291	300	14650	1	209.309309309309
363	13	200	1	smart	1	7.98374457574573	0	9350	0	0
364	13	202	0.0720720720720721	smart	1	5.89771815119639	300	18250	0	278.378378378378
365	13	203	0.447447447447447	smart	0	0.447779589534548	100	12650	0	100
366	13	204	0.128128128128128	smart	1	0.78613300474899	300	9750	1	261.561561561562
367	13	205	0.0670670670670671	smart	1	2.59026086491212	300	5350	0	279.87987987988
368	13	207	0.106106106106106	smart	1	1.90155155517823	300	18650	1	268.168168168168
369	13	208	0.149149149149149	smart	0	0.755965863234451	100	6250	0	100
370	13	21	0	responsible	1	18.4145229595269	300	900	1	300
371	13	210	0.133133133133133	smart	0	3.89207067570351	100	10450	1	100
372	13	211	0.23023023023023	smart	1	7.81670569216658	0	11850	0	230.930930930931
373	13	212	0	smart	0	1.17285709887256	100	1000	0	100
374	13	23	0.954954954954955	responsible	0	3.72023272861043	100	9350	0	100
375	13	29	0.0510510510510511	responsible	0	1.337551964456	100	13750	1	100
376	13	3	0.975975975975976	responsible	1	4.38964128780754	0	13750	0	7.20720720720721
377	13	30	0.804804804804805	responsible	1	7.46485667964407	0	19400	0	58.5585585585586
378	13	31	0.104104104104104	responsible	1	3.57809728685424	300	3100	0	268.768768768769
379	13	32	0.216216216216216	responsible	0	5.7515521305304	100	9450	1	100
380	13	34	0.924924924924925	responsible	1	2.62393330387204	0	13750	0	22.5225225225225
381	13	36	0.0830830830830831	responsible	1	5.36213725178641	300	9250	0	275.075075075075
382	13	37	0.166166166166166	responsible	1	1.70218189293519	0	19700	0	250.15015015015
383	13	38	0.207207207207207	responsible	1	3.59759894433591	300	6050	0	237.837837837838
384	13	39	1	responsible	1	0.74685880751349	0	17550	1	0
385	13	41	0.0740740740740741	random	0	2.02976750463858	100	17550	0	100
386	13	43	0.139139139139139	random	1	8.19189723019008	300	1800	0	258.258258258258
387	13	45	0.92992992992993	random	1	0.289400230576575	0	4550	0	21.021021021021
388	13	46	0.964964964964965	random	0	2.62056235905766	100	5050	0	100
389	13	47	0.238238238238238	random	1	0.586012584984928	0	14650	0	228.528528528529
390	13	48	1	random	0	2.21673567270773	100	7200	1	100
391	13	49	0.792792792792793	random	0	2.97042749327557	100	10050	1	100
392	13	5	0.0770770770770771	responsible	1	8.3757920818407	0	900	1	276.876876876877
393	13	50	0.318318318318318	random	0	7.4166542525254	100	4150	0	100
394	13	55	0.921921921921922	random	0	1.19919767843567	100	1100	0	100
395	13	56	0.86986986986987	random	0	0.360859035790781	100	1400	0	100
396	13	57	0.926926926926927	random	0	0.703700824060434	100	1200	0	100
397	13	59	0.107107107107107	random	1	1.93063921062821	300	11150	0	267.867867867868
398	13	6	0.036036036036036	responsible	1	4.150318201142	300	7800	1	289.189189189189
399	13	63	0.242242242242242	random	1	0.889718260666996	300	19400	0	227.327327327327
400	13	66	0.874874874874875	random	0	0.703391999611995	100	500	0	100
401	13	68	0.763763763763764	random	0	0.472844752113815	100	17950	1	100
402	13	70	0.795795795795796	random	0	0.689136936742216	100	8200	0	100
403	13	72	0.0740740740740741	random	1	0.430818502971306	300	16300	1	277.777777777778
404	13	73	0.0690690690690691	random	1	0.469864114133088	300	14250	1	279.279279279279
405	13	75	0.756756756756757	random	0	3.18964962264545	100	9850	0	100
406	13	76	0.696696696696697	random	1	0.52755208574672	0	16700	1	90.990990990991
407	13	77	1	random	0	2.32562412550396	100	16400	0	100
408	13	78	0.893893893893894	random	0	3.71839284398084	100	11250	1	100
409	13	80	0.303303303303303	random	1	0.97332416086283	300	19700	1	209.009009009009
410	13	83	0.192192192192192	random	1	1.77850724897871	300	6700	0	242.342342342342
411	13	86	0.871871871871872	random	0	2.72985169273488	100	3450	1	100
412	13	90	0.981981981981982	random	1	1.52855444345005	0	18350	1	5.40540540540542
413	13	91	0.942942942942943	random	0	1.31460907583278	100	18350	1	100
414	13	96	0.0680680680680681	random	1	4.40655634615541	300	15700	0	279.57957957958
415	13	97	0	random	1	2.17717877514588	300	2800	1	300
416	13	99	0.760760760760761	random	0	2.26692446614106	100	5450	0	100
417	14	1	0.0710710710710711	responsible	1	6.37843851950493	300	4100	1	278.678678678679
418	14	10	0.0880880880880881	responsible	1	1.44816741877548	300	16250	1	273.573573573574
419	14	100	0.855855855855856	random	0	4.28441567327354	100	2500	1	100
420	14	106	0.904904904904905	random	0	4.02542008639648	100	7900	1	100
421	14	108	0.0610610610610611	random	1	6.79126456657286	150	7650	0	281.681681681682
422	14	109	0.951951951951952	random	0	2.55424938032775	100	13800	1	100
423	14	114	0.039039039039039	random	0	2.35597668726587	100	8600	1	100
424	14	115	0	random	1	4.81760521986325	300	9050	1	300
425	14	119	0.657657657657658	random	0	3.49588419517204	100	2950	0	100
426	14	12	0.93993993993994	responsible	1	6.7997033037791	0	2250	0	18.018018018018
427	14	121	0.123123123123123	smart	0	2.67111752467099	100	2750	0	100
428	14	123	0.216216216216216	smart	1	2.70704358075636	300	14850	1	235.135135135135
429	14	124	0.152152152152152	smart	1	4.23817833495559	300	13250	1	254.354354354354
430	14	125	0.121121121121121	smart	0	4.24083864888053	100	6100	0	100
431	14	128	0.146146146146146	smart	1	6.24015630977192	0	2950	0	256.156156156156
432	14	13	0.764764764764765	responsible	0	6.84517495436012	100	3350	0	100
433	14	130	0	smart	1	5.44602056969416	150	11550	1	300
434	14	132	0.191191191191191	smart	0	4.84569774927513	100	4200	1	100
435	14	134	0.0710710710710711	smart	0	4.73302005032019	100	3700	0	100
436	14	136	0.188188188188188	smart	1	2.57646925275549	300	5750	0	243.543543543544
437	14	139	0	smart	1	5.89462712375826	300	17200	1	300
438	14	141	0.145145145145145	smart	0	2.42861314731272	100	4300	0	100
439	14	142	0	smart	1	2.55943316715457	300	15850	1	300
440	14	143	0.0750750750750751	smart	1	26.6751540239038	150	1150	0	277.477477477477
441	14	147	0.183183183183183	smart	0	4.25150322975969	100	4700	0	100
442	14	148	0.744744744744745	smart	1	17.5241751440717	0	1150	0	76.5765765765766
443	14	150	0.266266266266266	smart	0	2.28091689706889	100	17400	0	100
444	14	152	0.0660660660660661	smart	1	5.10120202400321	300	11950	0	280.18018018018
445	14	153	0.0700700700700701	smart	1	9.35597077822058	300	1450	1	278.978978978979
446	14	158	0	smart	1	5.85988225451729	300	6900	1	300
447	14	160	0.111111111111111	smart	0	9.47146926830465	100	8400	1	100
448	14	162	0.342342342342342	smart	0	5.29610127479827	100	11000	0	100
449	14	164	0.0800800800800801	smart	0	1.84340099707333	100	10100	1	100
450	14	165	0.0760760760760761	smart	1	1.65002970072237	300	16900	1	277.177177177177
451	14	166	0.258258258258258	smart	0	3.31615439399684	100	6200	1	100
452	14	173	0	smart	0	5.39884991338477	100	8100	1	100
453	14	174	0.866866866866867	smart	1	3.46657222562681	0	2250	1	39.9399399399399
454	14	175	0.0610610610610611	smart	1	5.34281848970932	300	10800	1	281.681681681682
455	14	177	0.043043043043043	smart	0	1.96614086539557	100	16350	1	100
456	14	178	0.139139139139139	smart	0	2.67002186346326	100	15250	1	100
457	14	179	0.126126126126126	smart	0	2.19718076388381	100	10900	0	100
458	14	180	0.218218218218218	smart	0	2.14913494701977	100	11650	0	100
459	14	183	0.156156156156156	smart	1	2.16835706799429	300	5450	1	253.153153153153
460	14	184	0	smart	1	1.99676837479456	300	14550	1	300
461	14	185	0.0740740740740741	smart	1	3.19377186735073	300	12650	1	277.777777777778
462	14	187	0.29029029029029	smart	0	1.91181280147794	100	17300	0	100
463	14	188	0.016016016016016	smart	1	2.22650144149702	300	5150	1	295.195195195195
464	14	190	0	smart	1	2.01920283882828	300	15150	1	300
465	14	193	0.238238238238238	smart	0	3.08329046684594	100	13450	1	100
466	14	195	0.780780780780781	smart	1	6.61304219368685	0	5900	0	65.7657657657658
467	14	198	0.0510510510510511	smart	0	4.64784024432265	100	3450	1	100
468	14	2	0.175175175175175	responsible	1	1.12256477401024	300	12950	1	247.447447447447
469	14	21	0.785785785785786	responsible	1	2.32824803057883	0	11550	0	64.2642642642642
470	14	23	0.790790790790791	responsible	1	2.77781900286573	0	9350	1	62.7627627627627
471	14	24	0.0740740740740741	responsible	1	1.90891550377819	300	14250	1	277.777777777778
472	14	25	0.701701701701702	responsible	1	7.59131681496183	300	1900	1	89.4894894894895
473	14	27	0.195195195195195	responsible	1	9.30962427808663	300	450	1	241.441441441441
474	14	3	0.754754754754755	responsible	1	1.54863889830631	0	4700	1	73.5735735735736
475	14	30	0.927927927927928	responsible	1	1.99808640266747	0	16900	1	21.6216216216216
476	14	33	0.937937937937938	responsible	1	0.696953421182116	0	12950	1	18.6186186186186
477	14	39	0	responsible	1	3.18501932879371	300	11400	1	300
478	14	41	0.0840840840840841	random	1	6.26992483073627	300	3250	0	274.774774774775
479	14	43	0.323323323323323	random	0	2.78163655645767	100	2850	0	100
480	14	44	0	random	1	2.71169773061592	300	6600	1	300
481	14	46	0.903903903903904	random	0	2.5835122115077	100	8000	0	100
482	14	48	1	random	0	2.56197125716426	100	16450	0	100
483	14	51	0.966966966966967	random	0	8.08349324036317	100	8300	0	100
484	14	53	0	random	1	4.68813681614483	300	7500	1	300
485	14	54	0.444444444444444	random	1	6.01228241499484	300	4600	0	166.666666666667
486	14	55	0.874874874874875	random	0	3.48849042579241	100	10200	0	100
487	14	56	0.117117117117117	random	0	2.51564217315899	100	8500	1	100
488	14	57	0.106106106106106	random	0	2.36047782397873	100	6000	1	100
489	14	59	0.049049049049049	random	0	6.26020569694083	100	8200	1	100
490	14	6	0.891891891891892	responsible	1	6.51875748349266	0	8600	0	32.4324324324324
491	14	63	0.738738738738739	random	0	1.73396021036206	100	13550	1	100
492	14	67	0.697697697697698	random	0	2.91565554625959	100	11100	0	100
493	14	68	0.933933933933934	random	0	14.3307945176512	100	850	0	100
494	14	69	0.0720720720720721	random	0	5.1604681829067	100	15950	1	100
495	14	70	0.266266266266266	random	0	9.03604299296239	100	3800	0	100
496	14	71	0.866866866866867	random	1	4.21048699854691	0	17300	0	39.9399399399399
497	14	73	0.0950950950950951	random	1	3.7310881038502	0	5900	1	271.471471471471
498	14	74	0.137137137137137	random	1	3.04918564040054	300	10000	1	258.858858858859
499	14	75	1	random	1	4.54535813473376	0	14250	0	0
500	14	78	0.0760760760760761	random	1	4.27719513219199	0	4300	1	277.177177177177
501	14	81	0.83983983983984	random	0	1.93432688210851	100	9700	0	100
502	14	82	0.867867867867868	random	1	3.1261266836882	0	10100	0	39.6396396396396
503	14	84	0.73973973973974	random	1	5.36128518602527	300	10500	1	78.0780780780781
504	14	85	0.198198198198198	random	0	3.15314967609083	100	6300	0	100
505	14	86	0.836836836836837	random	0	6.25501911109313	100	2250	0	100
506	14	91	0.217217217217217	random	0	6.0529021182374	100	2000	0	100
507	14	92	0.19019019019019	random	0	2.46770582911631	100	9450	0	100
508	14	96	0.0690690690690691	random	0	6.08971795198704	100	13350	1	100
509	14	97	0.793793793793794	random	0	2.31897363011194	100	12200	0	100
510	14	98	1	random	1	4.13442453684002	0	3350	1	0
511	14	99	0.894894894894895	random	1	3.63277715750155	0	8200	0	31.5315315315315
512	15	1	0.342342342342342	responsible	1	0.697670903555263	0	7750	1	197.297297297297
513	15	10	0.42042042042042	responsible	1	0.503664540448881	0	20600	1	173.873873873874
514	15	101	0.0510510510510511	random	1	0.876490089911385	300	20000	1	284.684684684685
515	15	102	0.886886886886887	random	1	2.0266074932897	0	3150	0	33.9339339339339
516	15	105	0.593593593593594	random	1	0.677451087107329	0	20000	0	121.921921921922
517	15	106	0.0530530530530531	random	1	1.95618847985133	300	2700	1	284.084084084084
518	15	107	0.900900900900901	random	1	1.26822178198199	0	11800	0	29.7297297297297
519	15	108	0.776776776776777	random	1	0.680882064805701	0	15650	1	66.966966966967
520	15	109	0.950950950950951	random	1	1.34479646452564	0	6250	1	14.7147147147147
521	15	11	0.151151151151151	responsible	1	1.47174108434228	300	1050	1	254.654654654655
522	15	110	0.0970970970970971	smart	1	1.54646592503013	300	8800	0	270.870870870871
523	15	115	0.135135135135135	smart	1	1.25349271165942	300	9700	1	259.459459459459
524	15	116	0.0800800800800801	smart	1	0.8194513296894	300	12800	0	275.975975975976
525	15	12	0.123123123123123	responsible	1	0.530190551127816	300	15950	1	263.063063063063
526	15	120	0.16016016016016	smart	1	1.56982219996826	300	11200	1	251.951951951952
527	15	122	0.182182182182182	smart	1	0.78228437431062	0	14300	0	245.345345345345
528	15	126	0.309309309309309	smart	1	1.26208570602284	0	13400	0	207.207207207207
529	15	127	0.119119119119119	smart	1	3.45833563993438	300	5250	1	264.264264264264
530	15	128	0.0770770770770771	smart	1	1.22517532756319	0	6250	0	276.876876876877
531	15	129	0.113113113113113	smart	1	0.678766626962897	300	14300	1	266.066066066066
532	15	13	0.119119119119119	responsible	1	0.841134723099458	0	4950	1	264.264264264264
533	15	130	0.0670670670670671	smart	1	2.74979053993047	300	1350	0	279.87987987988
534	15	131	0.0530530530530531	smart	1	1.81993960334876	300	6550	0	284.084084084084
535	15	132	0.0710710710710711	smart	1	1.2883769099426	150	16100	0	278.678678678679
536	15	134	0.188188188188188	smart	1	3.66991705567852	300	2100	0	243.543543543544
537	15	135	0	smart	1	2.00257354427595	300	6850	1	300
538	15	136	0.047047047047047	smart	1	0.711239935186313	300	17600	1	285.885885885886
539	15	137	0.607607607607608	smart	1	2.00112116339733	300	8500	0	117.717717717718
540	15	138	0.854854854854855	smart	1	1.75528719510112	0	10100	0	43.5435435435435
541	15	139	0.112112112112112	smart	1	1.45515595211873	300	6250	0	266.366366366366
542	15	14	0.74974974974975	responsible	1	0.535196133618228	0	14600	1	75.0750750750751
543	15	140	0.132132132132132	smart	1	0.92740086023332	300	15200	1	260.36036036036
544	15	141	0.049049049049049	smart	1	0.815066818850028	300	20600	1	285.285285285285
545	15	142	0.275275275275275	smart	1	1.09056761035208	300	3000	1	217.417417417417
546	15	146	0	smart	1	1.68058878960983	300	4950	1	300
547	15	148	0.0770770770770771	smart	1	0.92872386414092	300	19100	1	276.876876876877
548	15	15	0.213213213213213	responsible	1	4.95703409518683	300	600	0	236.036036036036
549	15	150	0.125125125125125	smart	1	0.868349292935818	300	11500	1	262.462462462462
550	15	153	0	smart	1	2.10803412317546	300	13400	1	300
551	15	155	0.123123123123123	smart	0	3.18079622816367	100	10100	0	100
552	15	156	0.234234234234234	smart	1	1.06877039009123	300	21200	0	229.72972972973
553	15	157	0.0790790790790791	smart	1	1.74639781551923	0	10900	1	276.276276276276
554	15	158	0.135135135135135	smart	1	1.23364298798697	300	3900	1	259.459459459459
555	15	16	0.0660660660660661	responsible	1	0.309739348947915	300	16700	1	280.18018018018
556	15	160	0.166166166166166	smart	1	0.773115092631997	300	19700	1	250.15015015015
557	15	161	0	smart	1	1.35553288694064	300	5550	0	300
558	15	162	0.271271271271271	smart	1	1.82353541228076	0	2100	1	218.618618618619
559	15	163	0.039039039039039	smart	1	3.87977582952044	300	3600	1	288.288288288288
560	15	164	0.137137137137137	smart	1	0.992390084002182	300	9400	1	258.858858858859
561	15	167	0.101101101101101	smart	1	1.06937031358393	0	4950	1	269.66966966967
562	15	168	0.127127127127127	smart	1	0.617305102616228	300	18500	0	261.861861861862
563	15	17	0.34034034034034	responsible	1	0.605216753074274	300	14900	1	197.897897897898
564	15	171	0.0930930930930931	smart	1	1.81781110340489	300	8200	1	272.072072072072
565	15	173	0.122122122122122	smart	1	0.906247725795765	300	17300	1	263.363363363363
566	15	174	0.0970970970970971	smart	1	3.25529745817767	300	4200	1	270.870870870871
567	15	175	0.181181181181181	smart	1	1.19708279814949	300	10000	1	245.645645645646
568	15	18	0.0670670670670671	responsible	1	0.546300160787723	150	10250	1	279.87987987988
569	15	19	0.0640640640640641	responsible	1	4.84776560376486	150	3150	0	280.780780780781
570	15	2	0.7997997997998	responsible	1	0.766357012013032	0	2100	1	60.0600600600601
571	15	20	0.0610610610610611	responsible	1	0.854245026295757	300	13100	1	281.681681681682
572	15	21	0.81981981981982	responsible	1	2.42314386034741	0	7750	0	54.0540540540541
573	15	22	0.814814814814815	responsible	1	0.475672153783307	150	15350	1	55.5555555555556
574	15	23	0.735735735735736	responsible	1	0.31256760413271	0	12500	1	79.2792792792793
575	15	24	0.0590590590590591	responsible	1	1.01048482153055	300	20300	1	282.282282282282
576	15	26	1	responsible	1	0.628212576311853	0	14600	0	0
577	15	27	1	responsible	1	1.32950323598016	0	10650	0	0
578	15	28	0.937937937937938	responsible	1	0.610288890064112	0	9100	0	18.6186186186186
579	15	29	1	responsible	1	1.16702380100833	0	14000	1	0
580	15	3	0.943943943943944	responsible	1	0.578876410783778	0	10750	0	16.8168168168168
581	15	30	0.197197197197197	responsible	1	0.659502831675127	300	14600	1	240.840840840841
582	15	31	0.169169169169169	responsible	1	1.67904652905781	300	1800	0	249.249249249249
583	15	33	0.222222222222222	responsible	1	1.2921602532806	300	18800	1	233.333333333333
584	15	34	0	responsible	1	0.679571811991991	300	7450	0	300
585	15	35	0.66966966966967	responsible	1	0.336054811050417	0	12800	0	99.0990990990991
586	15	36	0.675675675675676	responsible	1	1.63328564631047	0	4650	1	97.2972972972973
587	15	37	0.187187187187187	responsible	1	0.419070662837839	300	12500	1	243.843843843844
588	15	38	0.0980980980980981	responsible	1	0.491252748483021	300	13700	1	270.570570570571
589	15	39	0.0720720720720721	responsible	1	0.503306576765681	300	20900	1	278.378378378378
590	15	4	0.0610610610610611	responsible	1	0.599430243733877	300	12100	1	281.681681681682
591	15	41	0.124124124124124	random	1	1.28553092762741	300	2400	0	262.762762762763
592	15	42	1	random	1	1.423713305614	0	1050	1	0
593	15	43	0.18018018018018	random	1	2.68324412749826	300	4500	1	245.945945945946
594	15	45	0.916916916916917	random	1	1.32442954397811	0	7450	0	24.9249249249249
595	15	46	0.178178178178178	random	1	8.53966026105445	300	300	0	246.546546546547
596	15	47	0.126126126126126	random	1	0.811939068424181	150	10900	0	262.162162162162
597	15	49	0.950950950950951	random	1	1.2410370683665	0	13100	1	14.7147147147147
598	15	5	0.0720720720720721	responsible	1	0.508676031982759	300	10650	1	278.378378378378
599	15	51	0.851851851851852	random	1	2.70082384517082	0	3900	0	44.4444444444444
600	15	54	0.821821821821822	random	1	1.83927150814452	300	7150	1	53.4534534534534
601	15	55	0.858858858858859	random	1	0.771925197719611	300	17900	1	42.3423423423424
602	15	57	0.209209209209209	random	0	3.02168650343083	100	5650	0	100
603	15	6	0	responsible	1	2.02080481182747	300	7750	1	300
604	15	60	0.868868868868869	random	1	0.866045698683592	0	11500	0	39.3393393393394
605	15	62	0.364364364364364	random	1	0.824458778195549	0	14000	0	190.690690690691
606	15	67	0.14014014014014	random	1	0.957046846282537	300	9100	1	257.957957957958
607	15	68	0.133133133133133	random	1	1.86113621591176	300	5950	1	260.06006006006
608	15	69	0.324324324324324	random	1	0.625901829003851	300	17000	1	202.702702702703
609	15	7	0.0850850850850851	responsible	1	0.547466108520894	0	12200	1	274.474474474475
610	15	70	0	random	0	2.06756525606215	100	10750	0	100
611	15	71	0	random	1	0.872338208811925	300	15650	1	300
612	15	73	0.625625625625626	random	1	0.977343169299274	0	15650	1	112.312312312312
613	15	74	0.297297297297297	random	1	0.839690739283469	300	18200	1	210.810810810811
614	15	76	0.0520520520520521	random	1	0.617742371890927	300	19400	1	284.384384384384
615	15	78	0.873873873873874	random	1	0.702680218075329	0	17000	1	37.8378378378379
616	15	8	0	responsible	1	2.48401105924313	150	1500	1	300
617	15	80	1	random	1	1.78571752902462	0	1350	0	0
618	15	83	0.331331331331331	random	0	1.49170743388822	100	10350	0	100
619	15	85	0.658658658658659	random	1	3.69168317570802	0	10900	0	102.402402402402
620	15	87	0.047047047047047	random	1	0.897424900713304	300	14000	0	285.885885885886
621	15	89	0.172172172172172	random	1	1.15707079345884	300	11800	1	248.348348348348
622	15	90	0.824824824824825	random	1	2.00068544913483	0	3900	1	52.5525525525526
623	15	91	0.147147147147147	random	1	1.16774252739197	300	16400	0	255.855855855856
624	15	93	0.133133133133133	random	0	1.4510721805309	100	12200	0	100
625	15	95	0.942942942942943	random	1	0.713431879605196	0	20300	1	17.1171171171171
626	15	98	0.806806806806807	random	1	1.29798408290117	0	11800	0	57.957957957958
627	15	99	0.850850850850851	random	1	0.935390199072572	0	17900	0	44.7447447447447
628	16	1	0.198198198198198	responsible	1	3.48712189538855	300	12600	1	240.540540540541
629	16	10	0.34034034034034	responsible	1	2.39872954363091	300	23350	0	197.897897897898
630	16	101	0.802802802802803	random	0	7.02895116595755	100	12300	0	100
631	16	102	0	random	1	11.7653334909082	300	12200	0	300
632	16	103	0.936936936936937	random	0	4.97665843539289	100	23450	1	100
633	16	105	0.175175175175175	random	1	4.8130448034135	300	19600	1	247.447447447447
634	16	107	0	random	1	2.01150594952924	300	2000	1	300
635	16	108	0.908908908908909	random	0	10.6106777425994	100	23950	0	100
636	16	109	0.0590590590590591	random	1	4.24255857783282	300	11200	1	282.282282282282
637	16	11	0.371371371371371	responsible	1	1.34965011911481	300	17400	0	188.588588588589
638	16	111	0	random	1	8.17674987093233	300	3900	1	300
639	16	114	0.751751751751752	random	1	4.71408791495924	0	6150	1	74.4744744744745
640	16	115	0	smart	1	3.51654952136232	300	11500	1	300
641	16	119	0.0630630630630631	smart	1	4.16151527968759	300	10300	1	281.081081081081
642	16	12	0	responsible	1	1.11826564823059	300	17100	1	300
643	16	120	0.0890890890890891	smart	1	0.863600258755469	300	20600	1	273.273273273273
644	16	121	0.111111111111111	smart	1	0.613885761558777	300	22350	0	266.666666666667
645	16	122	0.141141141141141	smart	0	9.15422749410573	100	6700	0	100
646	16	123	0	smart	1	0.667358134964161	300	21500	1	300
647	16	124	0.962962962962963	smart	0	10.1375072308729	100	6150	1	100
648	16	125	0.796796796796797	smart	1	2.40552376391133	300	20300	1	60.960960960961
649	16	13	0.851851851851852	responsible	1	13.248570930964	300	3000	1	44.4444444444444
650	16	132	0.295295295295295	smart	1	6.79086422133696	300	10900	0	211.411411411411
651	16	138	0.143143143143143	smart	1	2.38415925955996	300	7300	1	257.057057057057
652	16	14	0	responsible	1	3.45989432042188	300	14850	1	300
653	16	140	0.0670670670670671	smart	1	9.04699879952022	300	17850	1	279.87987987988
654	16	141	0.139139139139139	smart	0	4.87586786009706	100	9550	1	100
655	16	144	0.0630630630630631	smart	0	4.72247479302314	100	7700	1	100
656	16	146	0.75975975975976	smart	1	12.4778719778078	0	0	0	72.0720720720721
657	16	148	0.17017017017017	smart	1	0.687471776276652	300	22800	0	248.948948948949
658	16	149	0.288288288288288	smart	1	6.34061821619798	300	1200	1	213.513513513514
659	16	150	0.0560560560560561	smart	1	6.43999122965397	300	5750	1	283.183183183183
660	16	151	0	smart	1	2.99562726644945	300	9450	1	300
661	16	153	0.183183183183183	smart	1	38.077956260222	300	5050	1	245.045045045045
662	16	154	0	smart	0	20.5063274014283	100	1300	1	100
663	16	155	0.122122122122122	smart	1	9.83681400021305	300	14550	1	263.363363363363
664	16	156	0.893893893893894	smart	0	2.5746617818113	100	9750	1	100
665	16	163	0.042042042042042	smart	1	7.13600725264405	300	15750	1	287.387387387387
666	16	167	0.0790790790790791	smart	1	0.708593074534292	300	20900	0	276.276276276276
667	16	17	0.0700700700700701	responsible	1	1.85749553707501	300	12900	1	278.978978978979
668	16	173	0	smart	1	6.26585380265897	300	6050	1	300
669	16	175	0.147147147147147	smart	0	2.97871386896804	100	18150	1	100
670	16	176	0.04004004004004	smart	1	7.30045282361607	300	3300	1	287.987987987988
671	16	177	0.308308308308308	smart	1	2.05026528746384	300	15450	1	207.507507507508
672	16	179	0.325325325325325	smart	0	5.21897411814643	100	19700	0	100
673	16	18	0.774774774774775	responsible	1	2.6129272434373	300	11900	1	67.5675675675676
674	16	182	0	smart	1	7.08909024749664	300	20000	1	300
675	16	183	0.313313313313313	smart	1	0.52827566259657	300	24250	1	206.006006006006
676	16	185	0.0750750750750751	smart	1	6.19580827149184	300	13350	1	277.477477477477
677	16	189	0	smart	1	5.07643482263302	300	4350	0	300
678	16	19	0.274274274274274	responsible	1	8.50501527035522	300	13650	0	217.717717717718
679	16	190	0.156156156156156	smart	0	14.5898385260843	100	8200	1	100
680	16	192	0.116116116116116	smart	1	13.8817041842649	0	1300	1	265.165165165165
681	16	194	0	smart	1	3.24675932549508	300	8500	1	300
682	16	196	0.149149149149149	smart	0	12.4158382524001	100	9850	1	100
683	16	197	0.0560560560560561	smart	1	6.5004714839306	300	1700	0	283.183183183183
684	16	2	0.198198198198198	responsible	1	7.64262699898609	300	4650	1	240.540540540541
685	16	200	0.855855855855856	smart	0	11.5340684460316	100	5150	1	100
686	16	203	0.152152152152152	smart	1	5.90019717731775	0	18600	1	254.354354354354
687	16	21	0.0830830830830831	responsible	1	2.0912635520508	300	16800	1	275.075075075075
688	16	22	0.932932932932933	responsible	1	4.08757129794685	0	15450	1	20.1201201201201
689	16	24	0.151151151151151	responsible	1	6.12039105797703	300	400	1	254.654654654655
690	16	25	0.866866866866867	responsible	0	14.6041503648084	100	500	1	100
691	16	26	0.652652652652653	responsible	1	6.63457227450635	0	20900	1	104.204204204204
692	16	27	0.766766766766767	responsible	0	4.61875610347852	100	22900	0	100
693	16	3	0	responsible	1	0.807893623768905	300	21900	1	300
694	16	30	0	responsible	1	2.06146271980469	300	8100	1	300
695	16	35	0.691691691691692	responsible	1	4.57142888243288	300	3600	0	92.4924924924925
696	16	39	0	responsible	1	1.62448450882948	300	8800	1	300
697	16	4	0.0870870870870871	responsible	1	1.58434368566304	300	21200	1	273.873873873874
698	16	41	0.602602602602603	random	0	4.78555691706606	100	900	0	100
699	16	43	0.711711711711712	random	1	6.77425747501184	300	15150	1	86.4864864864865
700	16	44	1	random	0	2.04411142695426	100	100	0	100
701	16	46	1	random	0	7.1911727385268	100	2700	0	100
702	16	48	0.271271271271271	random	0	12.0604053020161	100	1400	0	100
703	16	49	0	random	0	6.00623223382354	100	9650	1	100
704	16	5	0.04004004004004	responsible	1	0.954308355467219	0	18600	1	287.987987987988
705	16	51	0.0740740740740741	random	0	6.25595917123428	100	18050	1	100
706	16	52	0.91991991991992	random	0	9.29572305606052	100	23850	0	100
707	16	54	0.0940940940940941	random	1	5.68469605458813	300	16050	1	271.771771771772
708	16	56	0.948948948948949	random	0	7.9213029253151	100	4750	1	100
709	16	59	0.787787787787788	random	0	4.52180644278633	100	9000	0	100
710	16	6	0	responsible	1	1.52839508860416	150	18600	0	300
711	16	60	0.164164164164164	random	1	12.6240976183217	0	8200	1	250.750750750751
712	16	62	0	random	1	30.485439046086	300	800	1	300
713	16	65	0.702702702702703	random	1	2.32535407945761	300	23750	1	89.1891891891892
714	16	66	0	random	1	2.15510577287932	300	18450	1	300
715	16	72	0.838838838838839	random	1	4.30535177801721	0	17950	1	48.3483483483484
716	16	74	1	random	0	4.09067948423035	100	17950	0	100
717	16	75	0.701701701701702	random	1	5.97303366942651	300	2300	1	89.4894894894895
718	16	76	0	random	1	2.53184164857521	300	7600	1	300
719	16	78	0.620620620620621	random	1	8.64531284016266	300	16350	1	113.813813813814
720	16	8	0.151151151151151	responsible	1	3.29867231866956	300	7000	0	254.654654654655
721	16	82	1	random	0	6.40113983417177	100	7800	1	100
722	16	83	0.866866866866867	random	1	5.23955955439305	0	18900	1	39.9399399399399
723	16	84	0.933933933933934	random	0	6.76306532976014	100	21600	0	100
724	16	86	0	random	1	4.9884769451819	300	18900	1	300
725	16	87	0.147147147147147	random	1	5.56107489627902	300	19200	0	255.855855855856
726	16	88	0	random	1	2.24113044181286	300	6600	1	300
727	16	9	0.0590590590590591	responsible	1	28.1813521263412	150	2450	1	282.282282282282
728	16	91	0	random	1	10.1592947023382	300	10600	1	300
729	16	92	0.934934934934935	random	0	7.53066418277012	100	19300	1	100
730	16	93	0.87987987987988	random	0	1.83984754523408	100	11600	1	100
731	16	94	0.0680680680680681	random	1	2.14466999235083	300	5450	1	279.57957957958
732	16	98	1	random	0	1.31228035255481	100	8900	0	100
733	18	100	0.605605605605606	random	0	6.24604233985701	100	18500	0	100
734	18	101	0.242242242242242	random	1	2.93055006981922	300	2550	1	227.327327327327
735	18	103	0.0510510510510511	random	1	6.15889357811284	300	1350	1	284.684684684685
736	18	105	0.254254254254254	random	0	5.01507988094818	100	24600	1	100
737	18	106	0.317317317317317	random	1	6.35751988082302	300	1950	0	204.804804804805
738	18	112	0.853853853853854	random	0	8.14860810907339	100	13400	0	100
739	18	113	0	random	1	4.63248388230568	300	5900	1	300
740	18	114	0.162162162162162	random	1	3.78310604246508	300	15050	1	251.351351351351
741	18	115	0.138138138138138	random	1	3.35554470502939	300	14600	1	258.558558558559
742	18	122	0.48948948948949	random	1	6.56177688070966	300	11200	0	153.153153153153
743	18	123	0.900900900900901	random	0	3.75455105258698	100	16350	0	100
744	18	126	0.105105105105105	random	1	5.76173334038322	300	14000	1	268.468468468468
745	18	127	0	random	0	4.71655029996145	100	21150	0	100
746	18	128	0.142142142142142	smart	1	4.33210912449795	300	8250	0	257.357357357357
747	18	129	0.675675675675676	smart	0	4.57878559810342	100	22400	0	100
748	18	13	0.312312312312312	responsible	1	3.51928338843391	0	4700	1	206.306306306306
749	18	130	0.329329329329329	smart	1	4.61105208978006	300	6500	1	201.201201201201
750	18	132	0.127127127127127	smart	1	1.89986564699393	300	6200	1	261.861861861862
751	18	137	0.0600600600600601	smart	1	1.64815933271348	300	17350	0	281.981981981982
752	18	138	0.95995995995996	smart	1	2.67356449099861	0	15050	1	12.012012012012
753	18	139	0.0570570570570571	smart	1	8.05868676156388	300	1650	0	282.882882882883
754	18	141	0.174174174174174	smart	1	6.82954117826375	300	6800	1	247.747747747748
755	18	142	0.61961961961962	smart	1	4.1846100497296	300	9250	0	114.114114114114
756	18	143	0.124124124124124	smart	1	4.06578476772665	300	24900	1	262.762762762763
757	18	144	0.80980980980981	smart	1	5.3013357550044	0	3400	1	57.0570570570571
758	18	151	0.121121121121121	smart	1	8.37799036514662	300	5000	1	263.663663663664
759	18	152	0.167167167167167	smart	1	6.34647059006602	300	900	1	249.84984984985
760	18	153	0	smart	1	5.56126683688854	300	17650	1	300
761	18	157	0.0790790790790791	smart	1	3.47537172553348	0	23450	1	276.276276276276
762	18	158	0.421421421421421	smart	0	6.20041207808754	100	8650	0	100
763	18	16	0.0880880880880881	responsible	1	2.18687072566172	300	7800	1	273.573573573574
764	18	160	0.13013013013013	smart	1	14.6723752180915	300	25350	0	260.960960960961
765	18	161	0.0570570570570571	smart	1	5.34520854261064	300	13700	1	282.882882882883
766	18	162	0.045045045045045	smart	1	3.00586363791808	300	23750	1	286.486486486487
767	18	163	0.0860860860860861	smart	1	2.09588357316716	300	18400	0	274.174174174174
768	18	164	0.0850850850850851	smart	1	4.36167798196766	300	11500	1	274.474474474475
769	18	165	0.018018018018018	smart	1	3.13668334675822	300	19100	1	294.594594594595
770	18	166	0	smart	1	4.39988150811223	300	9850	0	300
771	18	167	0.681681681681682	smart	0	3.81051716577349	100	21900	0	100
772	18	17	0.0620620620620621	responsible	1	1.47639772221919	300	8950	0	281.381381381381
773	18	172	0.146146146146146	smart	1	1.0862291278554	0	21650	0	256.156156156156
774	18	174	0	smart	1	2.72336436099977	300	23300	1	300
775	18	175	0	smart	1	3.80188094208825	300	3250	1	300
776	18	176	0	smart	1	3.17444307257938	300	7100	1	300
777	18	177	0.196196196196196	smart	1	4.83872165602406	300	2250	1	241.141141141141
778	18	178	0.049049049049049	smart	1	1.50049822573237	300	20450	1	285.285285285285
779	18	181	0.214214214214214	smart	1	1.38709247032421	300	21650	0	235.735735735736
780	18	184	0.043043043043043	smart	1	5.28682438631586	300	17050	0	287.087087087087
781	18	185	0	smart	1	4.63166003713377	300	7500	1	300
782	18	188	0.12012012012012	smart	1	6.22271250011727	300	5600	1	263.963963963964
783	18	190	0.203203203203203	smart	1	4.48972168401451	300	21050	1	239.039039039039
784	18	192	0.948948948948949	smart	0	5.37903999800983	100	4100	1	100
785	18	197	0.888888888888889	smart	0	7.44161926472771	100	10900	1	100
786	18	199	0.205205205205205	smart	1	4.15162887470069	300	8550	1	238.438438438438
787	18	2	0	responsible	1	1.09491635592349	300	17950	0	300
788	18	20	0.125125125125125	responsible	1	2.27001813143579	300	12700	0	262.462462462462
789	18	201	0.0680680680680681	smart	1	8.15659091686575	300	13300	1	279.57957957958
790	18	202	0.134134134134134	smart	1	7.07045664472025	300	15350	1	259.75975975976
791	18	21	0.165165165165165	responsible	1	2.29835075464689	0	7500	1	250.45045045045
792	18	22	0.134134134134134	responsible	1	1.1770828603494	0	19350	1	259.75975975976
793	18	24	0.0800800800800801	responsible	1	1.44592135995117	300	20050	0	275.975975975976
794	18	25	0	responsible	1	1.18402412133946	300	25650	0	300
795	18	26	0	responsible	1	3.23691815351594	300	13000	1	300
796	18	29	0	responsible	1	4.94616456377298	300	16100	1	300
797	18	3	0.156156156156156	responsible	1	2.59579929153551	300	4000	0	253.153153153153
798	18	30	0.0820820820820821	responsible	1	8.13579636811482	150	1050	1	275.375375375375
799	18	33	0.126126126126126	responsible	1	2.70734525301486	300	24050	0	262.162162162162
800	18	34	0.217217217217217	responsible	1	2.30386140492192	300	14300	1	234.834834834835
801	18	35	0.92992992992993	responsible	0	3.94948202562045	100	600	0	100
802	18	36	0.875875875875876	responsible	0	2.75993201488927	100	19750	1	100
803	18	37	0.0850850850850851	responsible	1	1.92527329329641	300	3700	0	274.474474474475
804	18	4	0.0570570570570571	responsible	1	1.51713094131082	300	19650	1	282.882882882883
805	18	41	0.341341341341341	random	1	5.58320991724213	300	11800	0	197.597597597598
806	18	42	0.148148148148148	random	1	3.35067254253772	300	23000	1	255.555555555556
807	18	44	0.91991991991992	random	0	5.0924019020913	100	10100	0	100
808	18	46	0.043043043043043	random	1	1.83841656273944	300	4700	1	287.087087087087
809	18	47	0.828828828828829	random	0	5.86477463216215	100	21350	0	100
810	18	50	0.046046046046046	random	1	7.35391194280055	300	10500	0	286.186186186186
811	18	51	0.76976976976977	random	1	3.1001048077851	300	4400	1	69.0690690690691
812	18	52	0.108108108108108	random	1	3.85153930602792	300	22700	0	267.567567567568
813	18	53	0.911911911911912	random	0	5.73213555969596	100	7200	1	100
814	18	54	0	random	1	3.5829269051228	300	18800	1	300
815	18	56	1	random	0	2.90377494627501	100	19350	0	100
816	18	58	0.968968968968969	random	0	6.31333484687821	100	10200	0	100
817	18	59	0.768768768768769	random	0	3.5259285752054	100	21250	0	100
818	18	6	0.0670670670670671	responsible	1	1.35114402206818	300	5300	0	279.87987987988
819	18	60	0.304304304304304	random	1	5.9986630009862	300	15800	1	208.708708708709
820	18	62	0.784784784784785	random	0	4.71365300226171	100	16450	0	100
821	18	65	0.201201201201201	random	1	4.72043160903195	300	2850	1	239.63963963964
822	18	66	0.708708708708709	random	1	4.47129292998397	0	7950	1	87.3873873873874
823	18	68	0	random	1	12.6859576228217	150	18100	0	300
824	18	7	0.0690690690690691	responsible	1	2.05641364553958	300	16750	1	279.279279279279
825	18	71	0.431431431431431	random	1	4.06775527848731	300	20750	1	170.570570570571
826	18	75	0.927927927927928	random	0	14.0550834885744	100	250	0	100
827	18	8	0.157157157157157	responsible	1	1.65584668829251	300	24350	1	252.852852852853
828	18	88	0.865865865865866	random	0	3.33370207842927	100	22000	0	100
829	18	9	0.137137137137137	responsible	1	1.53422953837799	300	9550	1	258.858858858859
830	18	91	0.18018018018018	random	1	3.36432398978832	300	12400	0	245.945945945946
831	18	92	0.896896896896897	random	0	1.95556647519152	100	20150	0	100
832	18	94	0.908908908908909	random	0	14.6515719612744	100	500	1	100
833	18	95	0.911911911911912	random	1	2.95094187055474	0	10500	1	26.4264264264264
834	18	96	0.326326326326326	random	1	4.44781567513928	300	10800	1	202.102102102102
835	18	99	0.93993993993994	random	0	6.84820411704823	100	2950	0	100
836	20	0	0.046046046046046	responsible	1	3.57029492350921	0	6850	1	286.186186186186
837	20	1	0.751751751751752	responsible	1	0.392468767589889	0	10850	0	74.4744744744745
838	20	10	0.0640640640640641	responsible	1	2.59221747770789	300	8450	1	280.780780780781
839	20	100	0.72972972972973	random	0	9.42282819298271	100	21050	1	100
840	20	101	0.773773773773774	random	1	13.2669575575128	300	19200	0	67.8678678678679
841	20	102	0.882882882882883	random	0	5.44342152322497	100	17950	0	100
842	20	104	0.128128128128128	random	1	5.03131295853382	0	13750	1	261.561561561562
843	20	109	0.037037037037037	random	1	3.66738145368436	300	7150	0	288.888888888889
844	20	11	0.922922922922923	responsible	0	8.31333422487296	100	12250	1	100
845	20	115	0.0920920920920921	random	1	5.73732805458712	300	23750	1	272.372372372372
846	20	117	0.860860860860861	random	0	14.3807943621505	100	9600	0	100
847	20	118	0.762762762762763	random	1	25.1317499168072	300	1500	0	71.1711711711712
848	20	12	0.105105105105105	responsible	1	2.21787143785696	300	17350	1	268.468468468468
849	20	120	0.145145145145145	random	1	4.12154841839947	300	8900	1	256.456456456456
850	20	121	0	random	1	5.01485969129862	300	21650	1	300
851	20	122	0.165165165165165	random	1	7.00174845509537	300	13750	1	250.45045045045
852	20	123	0.0800800800800801	random	1	4.64522440373185	300	12550	0	275.975975975976
853	20	127	0.106106106106106	random	1	4.09403279830804	300	6850	0	268.168168168168
854	20	13	0.928928928928929	responsible	1	2.37348331939211	0	12550	1	21.3213213213213
855	20	130	0.155155155155155	random	1	8.50380075946669	300	2800	0	253.453453453453
856	20	136	1	random	0	5.1440889342266	100	10850	0	100
857	20	137	0.958958958958959	smart	0	7.40010729580536	100	17450	1	100
858	20	139	0	smart	1	6.69055143823061	300	4300	1	300
859	20	14	0	responsible	1	0.875001632763087	300	3400	1	300
860	20	140	0	smart	1	9.54987015652659	300	3700	1	300
861	20	144	0.876876876876877	smart	0	6.7591793892534	100	5350	1	100
862	20	148	0.0680680680680681	smart	1	4.46706827434173	300	13150	1	279.57957957958
863	20	15	0.118118118118118	responsible	1	1.4898143627106	300	5650	1	264.564564564565
864	20	150	0.0900900900900901	smart	1	0.530533897701389	300	11250	1	272.972972972973
865	20	151	0.940940940940941	smart	0	7.44226024052841	100	19300	1	100
866	20	154	0.0990990990990991	smart	1	7.92401031283589	300	6550	0	270.27027027027
867	20	158	0.041041041041041	smart	1	3.59531008487102	300	16300	1	287.687687687688
868	20	159	0	smart	1	7.15427052848463	300	17750	1	300
869	20	160	0.0670670670670671	smart	1	3.50243639224573	300	23450	1	279.87987987988
870	20	162	0.128128128128128	smart	1	7.57386243122892	0	17950	1	261.561561561562
871	20	163	0.164164164164164	smart	1	7.09596723279537	300	1050	1	250.750750750751
872	20	164	0.0780780780780781	smart	1	11.7957887174562	300	24800	1	276.576576576577
873	20	166	0.0660660660660661	smart	1	7.88162473836928	300	10750	1	280.18018018018
874	20	17	0.29029029029029	responsible	1	1.04298798598029	300	5950	1	212.912912912913
875	20	170	0.893893893893894	smart	0	6.20737013320104	100	22350	1	100
876	20	172	0	smart	1	17.4281880071285	150	150	1	300
877	20	173	0.0620620620620621	smart	1	3.63024528753886	300	15100	1	281.381381381381
878	20	175	0.147147147147147	smart	1	4.7445193614476	300	24050	1	255.855855855856
879	20	176	0.0650650650650651	smart	1	5.19160604713034	300	7750	1	280.48048048048
880	20	177	0.0690690690690691	smart	1	3.55849922715788	300	25200	1	279.279279279279
881	20	181	0.235235235235235	smart	1	4.16009404710348	0	19200	1	229.429429429429
882	20	182	0	smart	1	3.91294080692751	300	19600	1	300
883	20	185	0	smart	1	2.44356676131429	300	22950	1	300
884	20	186	0.045045045045045	smart	1	1.77044669264433	300	20350	1	286.486486486487
885	20	187	0.153153153153153	smart	1	4.35456504769172	300	7450	1	254.054054054054
886	20	189	0.13013013013013	smart	1	9.8253386037868	300	21350	1	260.960960960961
887	20	19	0.357357357357357	responsible	1	2.22433842029568	300	25800	0	192.792792792793
888	20	194	0	smart	1	2.22585673366484	300	17050	1	300
889	20	196	0.14014014014014	smart	1	6.45972550934675	300	24500	0	257.957957957958
890	20	198	0.114114114114114	smart	1	6.36238178023996	300	4950	0	265.765765765766
891	20	2	0.128128128128128	responsible	1	2.81914841341859	300	16000	0	261.561561561562
892	20	20	0.22022022022022	responsible	1	3.83260672822507	300	20650	0	233.933933933934
893	20	200	0.693693693693694	smart	1	7.80901191449811	300	12850	0	91.8918918918919
894	20	202	0.1001001001001	smart	1	5.58616879340479	300	9200	1	269.96996996997
895	20	203	0	smart	1	4.16979483176328	300	5250	1	300
896	20	205	0	smart	1	6.68954223567198	300	13450	1	300
897	20	206	0	smart	1	3.25304517930635	300	18750	0	300
898	20	207	0.880880880880881	smart	0	14.4968181351687	100	8150	1	100
899	20	208	0.0650650650650651	smart	1	6.01580171735623	300	21950	1	280.48048048048
900	20	209	0.0650650650650651	smart	1	12.6456781561283	300	450	0	280.48048048048
901	20	21	0.0620620620620621	responsible	1	2.01250104963401	300	11550	1	281.381381381381
902	20	212	0.88988988988989	smart	0	17.5467626212521	100	4400	1	100
903	20	213	0	smart	1	3.88117627300926	300	3100	1	300
904	20	23	0	responsible	1	2.54116924435948	300	10150	1	300
905	20	24	0.0670670670670671	responsible	1	0.689071067139594	300	19900	1	279.87987987988
906	20	27	0	responsible	1	1.86039758537663	300	11850	1	300
907	20	28	0.209209209209209	responsible	1	0.674493765956868	300	16750	1	237.237237237237
908	20	29	0.213213213213213	responsible	1	2.69830534830726	150	2500	0	236.036036036036
909	20	32	0.194194194194194	responsible	1	2.37697183252021	300	2100	1	241.741741741742
910	20	34	0	responsible	1	2.90915528657206	300	22250	1	300
911	20	35	0	responsible	1	1.37782211288686	300	750	1	300
912	20	37	0.17017017017017	responsible	1	1.33577242093634	300	1800	1	248.948948948949
913	20	4	0	responsible	1	1.81605767226938	300	12150	1	300
914	20	41	0.883883883883884	random	0	14.8037730802607	100	9850	0	100
915	20	43	0.144144144144144	random	1	5.97237988312554	300	15400	1	256.756756756757
916	20	45	0	random	1	1.78792968859307	300	4000	1	300
917	20	47	0.0780780780780781	random	1	7.06653894837655	300	8050	1	276.576576576577
918	20	48	0	random	1	4.7168491732009	300	18350	1	300
919	20	5	0.834834834834835	responsible	1	2.62882307388645	0	4500	1	49.5495495495496
920	20	52	0.272272272272272	random	1	4.07996554094279	300	9500	1	218.318318318318
921	20	54	0.88988988988989	random	0	12.5406719516322	100	4500	0	100
922	20	55	0.122122122122122	random	1	8.59683057526127	300	20950	1	263.363363363363
923	20	57	0.0790790790790791	random	1	9.56413801039162	300	14800	1	276.276276276276
924	20	59	0.126126126126126	random	0	15.9712254424812	100	23150	1	100
925	20	61	1	random	0	12.1571634721549	100	18450	0	100
926	20	62	0.948948948948949	random	0	7.78263176391192	100	24900	0	100
927	20	66	0.273273273273273	random	1	5.77606619373546	0	17950	0	218.018018018018
928	20	67	0.103103103103103	random	1	1.28329233286058	300	14500	1	269.069069069069
929	20	69	0.883883883883884	random	0	8.12164887215113	100	10950	0	100
930	20	7	0.855855855855856	responsible	0	8.8355640493719	100	17850	1	100
931	20	75	0.11011011011011	random	1	6.48328891183337	300	14050	1	266.966966966967
932	20	76	0.841841841841842	random	0	9.81047269243936	100	25900	0	100
933	20	78	0.803803803803804	random	0	7.01032310031951	100	2200	0	100
934	20	8	0.12012012012012	responsible	1	1.23199965167805	0	24500	1	263.963963963964
935	20	82	1	random	1	6.09777042429778	0	19200	1	0
936	20	84	0.871871871871872	random	0	7.3212930854861	100	23050	0	100
937	20	88	0.124124124124124	random	1	4.14882487769864	300	10450	1	262.762762762763
938	20	91	0.66966966966967	random	1	5.17677030301274	0	14500	1	99.0990990990991
939	20	92	0.045045045045045	random	1	3.12112669923954	300	6250	1	286.486486486487
940	20	94	0.841841841841842	random	0	13.560615909013	100	18050	0	100
941	20	98	0.0700700700700701	random	1	5.52154219835211	300	22650	1	278.978978978979
942	21	0	0.0730730730730731	responsible	1	1.43157641352627	300	2400	1	278.078078078078
943	21	1	0.144144144144144	responsible	1	7.86386937441057	300	17200	1	256.756756756757
944	21	10	0.213213213213213	responsible	1	4.1157189778387	300	4700	1	236.036036036036
945	21	100	0	random	1	7.22093263739589	300	12050	1	300
946	21	104	0.207207207207207	random	1	5.24685927401879	300	19700	1	237.837837837838
947	21	106	0.880880880880881	random	1	5.61937619949458	0	15450	1	35.7357357357357
948	21	109	0.87987987987988	random	0	8.1988761029279	100	5900	1	100
949	21	11	0.708708708708709	responsible	1	5.85363898142168	0	7400	1	87.3873873873874
950	21	110	0	random	1	4.74094760278604	300	19400	1	300
951	21	111	0.12012012012012	random	1	5.12943974020163	300	15750	1	263.963963963964
952	21	115	1	random	0	5.05806366137767	100	15850	0	100
953	21	116	0.264264264264264	random	1	8.75946276364084	150	5700	1	220.720720720721
954	21	118	0.893893893893894	random	0	16.5386433307758	100	7050	1	100
955	21	121	0.113113113113113	random	1	7.95687622670812	300	15150	1	266.066066066066
956	21	122	0.04004004004004	random	1	3.81110237888061	300	3700	1	287.987987987988
957	21	123	0	random	1	5.34149639595853	300	17600	0	300
958	21	124	0.143143143143143	random	1	10.1635973414341	300	9700	1	257.057057057057
959	21	125	0.122122122122122	smart	1	5.28982723557783	300	3300	1	263.363363363363
960	21	126	0.335335335335335	smart	0	3.87189818807383	100	800	0	100
961	21	127	0	smart	1	4.59238189486314	300	6950	1	300
962	21	128	0.671671671671672	smart	0	6.71337483544266	100	8400	1	100
963	21	129	0.114114114114114	smart	1	7.02112415209194	300	14750	1	265.765765765766
964	21	13	1	responsible	0	3.3425298538059	100	21000	1	100
965	21	131	0.0720720720720721	smart	1	2.32563314454455	300	18700	1	278.378378378378
966	21	133	0.147147147147147	smart	1	6.76984119332337	300	16150	1	255.855855855856
967	21	136	0.211211211211211	smart	1	6.39982814059113	0	16750	1	236.636636636637
968	21	14	0.174174174174174	responsible	1	9.60396794321423	300	16450	1	247.747747747748
969	21	140	0.853853853853854	smart	0	10.5620200664362	100	400	1	100
970	21	142	0.262262262262262	smart	1	6.28966831383332	0	7050	1	221.321321321321
971	21	143	0.114114114114114	smart	1	4.56435257737758	300	13750	1	265.765765765766
972	21	145	0.122122122122122	smart	1	6.05024352969303	300	6650	1	263.363363363363
973	21	147	0.646646646646647	smart	1	9.01280859508552	0	16750	0	106.006006006006
974	21	148	0.0960960960960961	smart	1	1.50367899175762	0	8400	1	271.171171171171
975	21	149	0.133133133133133	smart	1	4.92770428986114	300	10400	1	260.06006006006
976	21	15	0.850850850850851	responsible	1	6.1550025051165	0	4150	0	44.7447447447447
977	21	151	0.0600600600600601	smart	1	3.5442876962552	300	20100	1	281.981981981982
978	21	152	0.0620620620620621	smart	1	5.30850878221463	0	14850	1	281.381381381381
979	21	157	0	smart	1	2.84815509269538	300	2700	0	300
980	21	159	0.0600600600600601	smart	1	7.44702541099468	300	8300	1	281.981981981982
981	21	160	0.378378378378378	smart	1	8.50577856260679	0	6050	1	186.486486486486
982	21	162	0.0620620620620621	smart	1	4.4875971063193	0	14150	1	281.381381381381
983	21	163	0.147147147147147	smart	1	11.2412646687717	300	300	0	255.855855855856
984	21	164	0.127127127127127	smart	1	5.04958793861806	0	18000	0	261.861861861862
985	21	167	0.318318318318318	smart	1	4.99624745639449	300	20400	1	204.504504504505
986	21	169	0.0650650650650651	smart	1	9.74703110232076	300	12950	1	280.48048048048
987	21	17	0.138138138138138	responsible	1	2.77657250890115	300	8700	1	258.558558558559
988	21	171	0.936936936936937	smart	0	12.8404574955857	100	5550	0	100
989	21	172	0.768768768768769	smart	0	10.6165435982075	100	20900	1	100
990	21	173	0.0630630630630631	smart	1	7.79613356766276	300	1700	1	281.081081081081
991	21	175	0.588588588588589	smart	0	2.82132530783565	100	21100	1	100
992	21	178	0.112112112112112	smart	1	4.02295346267783	300	12350	1	266.366366366366
993	21	179	0.784784784784785	smart	1	9.32826670489885	0	5150	1	64.5645645645646
994	21	18	0.0630630630630631	responsible	1	1.16555416261326	300	11000	1	281.081081081081
995	21	180	0.244244244244244	smart	1	4.51124441324828	300	4000	1	226.726726726727
996	21	181	0.149149149149149	smart	1	8.57212046081622	300	9400	0	255.255255255255
997	21	182	0.109109109109109	smart	1	7.66639837607727	300	9000	1	267.267267267267
998	21	184	0.265265265265265	smart	0	12.8309343199107	100	17300	1	100
999	21	185	0.924924924924925	smart	1	8.01113416323278	0	7150	0	22.5225225225225
1000	21	186	0	smart	1	3.13489532779568	300	20700	0	300
1001	21	188	0.0640640640640641	smart	1	1.93916251660994	300	8000	1	280.780780780781
1002	21	190	0	smart	1	4.33219092130639	300	1100	1	300
1003	21	192	0.0640640640640641	smart	1	5.54214303019398	300	14450	1	280.780780780781
1004	21	2	0.156156156156156	responsible	1	4.02690940123284	0	9700	1	253.153153153153
1005	21	21	0.107107107107107	responsible	1	4.69418449041768	300	13350	1	267.867867867868
1006	21	23	0.0670670670670671	responsible	1	4.3771869233824	300	14050	1	279.87987987988
1007	21	24	0.724724724724725	responsible	1	7.4027826544534	0	700	0	82.5825825825826
1008	21	25	0.0630630630630631	responsible	1	5.2226593174928	300	10100	0	281.081081081081
1009	21	26	0.137137137137137	responsible	1	9.40603572971304	300	700	1	258.858858858859
1010	21	28	0.117117117117117	responsible	1	4.78546808362989	300	1400	1	264.864864864865
1011	21	29	0.787787787787788	responsible	0	11.7608041129315	100	17700	0	100
1012	21	3	0.753753753753754	responsible	0	4.15302609084392	100	14850	0	100
1013	21	30	0.91991991991992	responsible	0	5.16273493439076	100	5800	0	100
1014	21	31	0.225225225225225	responsible	1	4.4012882924435	300	18000	1	232.432432432432
1015	21	33	0.932932932932933	responsible	0	1.64007116957509	100	19800	1	100
1016	21	34	0.681681681681682	responsible	1	5.00014710369032	0	1700	1	95.4954954954955
1017	21	35	0	responsible	1	1.0894552156351	300	12650	1	300
1018	21	36	0	responsible	1	1.0763132269858	300	18300	1	300
1019	21	37	0.761761761761762	responsible	1	12.3899833894102	0	12350	0	71.4714714714715
1020	21	38	0.803803803803804	responsible	0	4.00536353116331	100	7150	0	100
1021	21	42	0.24024024024024	random	1	7.5896559670764	0	7150	0	227.927927927928
1022	21	43	0.915915915915916	random	0	9.5905469862555	100	13050	1	100
1023	21	44	0.119119119119119	random	1	3.45695848659307	0	5800	1	264.264264264264
1024	21	47	0.933933933933934	random	0	4.81196540792735	100	14150	1	100
1025	21	51	0.133133133133133	random	1	5.26001805674605	0	7050	0	260.06006006006
1026	21	54	0.943943943943944	random	0	12.9408748906426	100	4250	1	100
1027	21	57	0.746746746746747	random	0	16.9339628832204	100	13450	0	100
1028	21	6	0.0930930930930931	responsible	1	1.70146223556003	300	16750	1	272.072072072072
1029	21	62	0.67967967967968	random	0	6.25693914230214	100	9100	1	100
1030	21	64	0.90990990990991	random	0	8.78537944821437	100	6150	0	100
1031	21	69	0.0690690690690691	random	0	9.69407097488875	100	20800	0	100
1032	21	70	0.698698698698699	random	0	5.8374889866609	100	18400	0	100
1033	21	71	0.0570570570570571	random	1	7.96768601541589	300	5000	1	282.882882882883
1034	21	73	0.928928928928929	random	0	5.31361915818889	100	6250	1	100
1035	21	74	0.930930930930931	random	0	7.67366337015483	100	9800	0	100
1036	21	75	0.207207207207207	random	1	4.99128418411419	300	2100	1	237.837837837838
1037	21	76	0.126126126126126	random	1	3.33802686368654	300	11600	1	262.162162162162
1038	21	77	0	random	1	1.86625662160804	300	19100	1	300
1039	21	79	0.900900900900901	random	0	4.7982489995884	100	18800	0	100
1040	21	8	0	responsible	1	1.75425193419505	300	7700	1	300
1041	21	81	0.816816816816817	random	0	8.16171173958901	100	1800	1	100
1042	21	82	0.0680680680680681	random	1	10.1559062753549	300	10700	1	279.57957957958
1043	21	86	0.916916916916917	random	0	6.74251722714689	100	3400	0	100
1044	21	87	0.935935935935936	random	1	15.8453315104507	0	6050	0	19.2192192192192
1045	21	89	0	random	1	2.17709573775574	300	15450	1	300
1046	21	93	0.253253253253253	random	1	2.4632435150761	0	6250	0	224.024024024024
1047	21	94	0.364364364364364	random	0	10.4948381532868	100	6350	1	100
1048	21	95	0.820820820820821	random	0	7.98963929739693	100	7400	0	100
1049	21	98	0.148148148148148	random	1	4.58632296444011	300	3000	0	255.555555555556
1050	3	104	0	random	1	9.88447181981519	300	3100	1	300
1051	3	105	0.37037037037037	random	0	5.6789443238431	100	7800	0	100
1052	3	106	0.0870870870870871	random	1	2.25307988480381	300	8500	0	273.873873873874
1053	3	110	0.967967967967968	random	0	4.1539087137453	100	3200	0	100
1054	3	111	0.125125125125125	random	1	1.91619093233112	300	900	1	262.462462462462
1055	3	112	0.171171171171171	random	1	4.52097699183287	300	21000	1	248.648648648649
1056	3	114	0.680680680680681	random	0	6.75763424540855	100	10200	0	100
1057	3	116	0.041041041041041	random	1	5.10512007911984	300	10100	1	287.687687687688
1058	3	119	0	random	1	2.37440022641113	300	12400	0	300
1059	3	120	0.187187187187187	random	1	2.74537037612936	300	11400	1	243.843843843844
1060	3	121	0.770770770770771	random	1	3.63142770061404	0	22000	0	68.7687687687688
1061	3	122	0.935935935935936	random	0	4.86315552127598	100	6700	0	100
1062	3	123	0.192192192192192	random	1	3.16858287356354	0	5150	1	242.342342342342
1063	3	125	0.224224224224224	random	1	8.05303354502394	300	22500	1	232.732732732733
1064	3	128	0.316316316316316	random	1	5.05809266711822	300	18950	1	205.105105105105
1065	3	129	0.204204204204204	random	1	1.19335319620041	0	7900	1	238.738738738739
1066	3	134	0	random	1	2.17252082180039	300	19700	1	300
1067	3	135	0.214214214214214	smart	1	4.54272185558148	0	18050	1	235.735735735736
1068	3	139	0.0770770770770771	smart	1	2.82745958486976	300	1500	1	276.876876876877
1069	3	140	0.177177177177177	smart	0	2.97636080338907	100	12750	1	100
1070	3	141	0.0910910910910911	smart	1	1.78528696452668	300	14250	0	272.672672672673
1071	3	142	0.0610610610610611	smart	1	4.65604003259341	300	4850	1	281.681681681682
1072	3	143	0.934934934934935	smart	0	4.62699712009089	100	12500	1	100
1073	3	144	0.241241241241241	smart	1	6.64057374245021	300	10500	1	227.627627627628
1074	3	149	0	smart	1	4.00297445403066	300	13050	1	300
1075	3	15	0.228228228228228	responsible	1	3.861336762684	300	1200	1	231.531531531532
1076	3	150	0	smart	1	3.9660323196631	150	5700	0	300
1077	3	155	0	smart	1	3.50354608164525	150	21150	0	300
1078	3	156	0.125125125125125	smart	1	5.67702386654128	300	16650	1	262.462462462462
1079	3	157	0	smart	1	5.41908732404954	300	17250	1	300
1080	3	159	0.2002002002002	smart	1	7.77510123220327	300	22000	1	239.93993993994
1081	3	160	0.58958958958959	smart	0	5.43825924152043	100	5250	1	100
1082	3	161	0.0660660660660661	smart	1	8.31785885338559	150	2050	0	280.18018018018
1083	3	162	0.134134134134134	smart	1	6.21360181378259	0	15150	1	259.75975975976
1084	3	164	1	smart	0	4.83757907307972	100	8900	1	100
1085	3	165	0.11011011011011	smart	1	4.06214568729047	0	7000	1	266.966966966967
1086	3	167	0.173173173173173	smart	1	5.01011731117342	300	17950	1	248.048048048048
1087	3	168	0	smart	1	2.74407752738352	300	11100	1	300
1088	3	17	0.233233233233233	responsible	1	2.78418507299284	300	16200	1	230.03003003003
1089	3	170	0.0640640640640641	smart	1	4.50315794711696	300	22800	1	280.780780780781
1090	3	172	0.0960960960960961	smart	1	3.50813060975725	300	18350	1	271.171171171171
1091	3	173	0	smart	1	5.25580926671228	300	7400	1	300
1092	3	174	0.0930930930930931	smart	1	2.9783670981351	300	2650	1	272.072072072072
1093	3	175	0	smart	1	3.64153568163056	300	13950	1	300
1094	3	178	0.666666666666667	smart	0	6.7458465251384	100	18050	1	100
1095	3	179	0.129129129129129	smart	1	2.93686469406475	300	7700	1	261.261261261261
1096	3	181	0.775775775775776	smart	0	9.04135716462679	100	22100	1	100
1097	3	183	0.783783783783784	smart	1	4.3431880524231	150	13200	0	64.8648648648649
1098	3	184	0	smart	1	1.24005467472034	300	20600	1	300
1099	3	185	0.0590590590590591	smart	1	6.19896932866413	300	7000	1	282.282282282282
1100	3	186	0.193193193193193	smart	1	2.02986489932755	300	15900	1	242.042042042042
1101	3	187	0.0740740740740741	smart	1	6.68891546255782	300	5150	0	277.777777777778
1102	3	19	0.317317317317317	responsible	1	3.30540184985875	0	16200	1	204.804804804805
1103	3	191	0.0720720720720721	smart	1	4.63678569873537	150	15150	0	278.378378378378
1104	3	192	0.0700700700700701	smart	1	5.1524693815345	150	20000	0	278.978978978979
1105	3	195	0	smart	1	4.32705621108562	300	2350	1	300
1106	3	199	0.0610610610610611	smart	1	4.52251118063759	0	18650	1	281.681681681682
1107	3	2	0.146146146146146	responsible	1	2.91663100473306	300	3950	0	256.156156156156
1108	3	20	0.121121121121121	responsible	1	2.87944068819252	300	16950	1	263.663663663664
1109	3	200	0.165165165165165	smart	1	1.88229042912462	0	20700	1	250.45045045045
1110	3	201	0.0970970970970971	smart	1	4.1865614639637	300	19400	1	270.870870870871
1111	3	203	0.221221221221221	smart	1	2.22543494081583	300	15000	1	233.633633633634
1112	3	21	0.690690690690691	responsible	1	1.50966604258338	0	10200	1	92.7927927927928
1113	3	25	0.0880880880880881	responsible	1	0.354400102010004	300	13650	1	273.573573573574
1114	3	3	0	responsible	1	2.48871206513741	300	6000	1	300
1115	3	30	0.185185185185185	responsible	1	2.16285664524912	300	9800	0	244.444444444444
1116	3	32	0.770770770770771	responsible	0	1.57237153928872	100	7100	0	100
1117	3	33	0.861861861861862	responsible	0	2.39535264883125	100	1900	1	100
1118	3	34	0	responsible	1	1.71234784069111	300	6300	1	300
1119	3	35	0.0550550550550551	responsible	1	1.90489086826437	300	17550	1	283.483483483483
1120	3	36	0.934934934934935	responsible	1	1.10116595861109	0	22100	1	19.5195195195195
1121	3	37	0.822822822822823	responsible	0	2.10075294366379	100	20700	0	100
1122	3	38	0.128128128128128	responsible	1	2.76172614123334	300	9500	0	261.561561561562
1123	3	46	0.690690690690691	random	0	10.7589516635662	100	21550	0	100
1124	3	49	0.0740740740740741	random	1	6.1340880393609	150	5550	0	277.777777777778
1125	3	5	0.800800800800801	responsible	1	2.0333413158005	0	21000	0	59.7597597597597
1126	3	50	0.952952952952953	random	0	9.47504618427683	100	17650	1	100
1127	3	52	0.323323323323323	random	1	1.76064166599281	300	21450	0	203.003003003003
1128	3	55	0.15015015015015	random	1	6.39333857895417	300	14700	0	254.954954954955
1129	3	56	0.101101101101101	random	1	3.17182634711935	300	10800	1	269.66966966967
1130	3	58	0.0720720720720721	random	1	2.62200766316892	150	12650	1	278.378378378378
1131	3	59	0.119119119119119	random	1	3.40110904465382	300	3650	0	264.264264264264
1132	3	6	0.186186186186186	responsible	1	0.287700054114794	300	9200	1	244.144144144144
1133	3	60	1	random	0	1.19018032083295	100	7900	0	100
1134	3	62	0.112112112112112	random	1	3.81237552015682	0	1200	1	266.366366366366
1135	3	63	0.112112112112112	random	1	2.2687582805147	300	1800	1	266.366366366366
1136	3	65	0.922922922922923	random	0	8.59574824748506	100	22200	0	100
1137	3	66	0.823823823823824	random	0	1.49024003383784	100	12100	1	100
1138	3	68	0.836836836836837	random	0	5.97546977340153	100	22900	0	100
1139	3	69	0.156156156156156	random	1	6.35210457239918	300	600	1	253.153153153153
1140	3	71	0.848848848848849	random	1	4.17265859711824	0	6600	0	45.3453453453454
1141	3	74	0.26026026026026	random	1	1.80092679558857	300	4550	1	221.921921921922
1142	3	82	0.944944944944945	random	1	2.06463870522293	0	22100	1	16.5165165165165
1143	3	83	1	random	1	2.4438215700784	0	17650	0	0
1144	3	84	0.231231231231231	random	1	4.69994650710032	300	8200	0	230.630630630631
1145	3	89	0.0710710710710711	random	1	3.7276175755278	300	11700	1	278.678678678679
1146	3	92	0.158158158158158	random	1	3.2872621587494	300	4250	0	252.552552552553
1147	3	93	0.179179179179179	random	1	7.65289079362265	300	300	1	246.246246246246
1148	32	102	0.13013013013013	random	0	2.80644320591	100	17900	1	100
1149	32	107	0.871871871871872	random	1	6.97949244413439	0	19200	0	38.4384384384384
1150	32	109	0.151151151151151	random	0	5.55789813491037	100	11350	1	100
1151	32	11	0.0570570570570571	responsible	1	0.317933514106244	300	18500	0	282.882882882883
1152	32	110	0.872872872872873	random	1	4.64709438712907	0	10250	1	38.1381381381381
1153	32	112	0.848848848848849	random	1	3.38420108669106	0	7300	0	45.3453453453454
1154	32	113	0.0990990990990991	random	1	1.51067797996484	300	8950	1	270.27027027027
1155	32	114	0.930930930930931	random	1	3.48806309787506	0	10550	0	20.7207207207207
1156	32	115	0.161161161161161	random	1	37.459801414981	300	3650	1	251.651651651652
1157	32	12	0.0740740740740741	responsible	1	5.80762655542048	150	14050	0	277.777777777778
1158	32	120	0.216216216216216	smart	1	6.22662589268248	300	13900	0	235.135135135135
1159	32	124	0.888888888888889	smart	0	4.43123464250266	100	14550	0	100
1160	32	125	0.0680680680680681	smart	0	0.805858839620669	100	20000	0	100
1161	32	126	0.0570570570570571	smart	1	6.83335328907378	0	0	0	282.882882882883
1162	32	127	0.219219219219219	smart	1	3.55549100607732	300	3250	0	234.234234234234
1163	32	128	0.142142142142142	smart	0	5.07713946015019	100	2400	0	100
1164	32	129	0.348348348348348	smart	1	6.98812296509732	300	18200	0	195.495495495496
1165	32	131	0.119119119119119	smart	1	4.77129601495744	300	5000	1	264.264264264264
1166	32	135	0.0510510510510511	smart	1	8.04309009410463	300	10250	1	284.684684684685
1167	32	136	0.173173173173173	smart	1	10.0368004592824	300	9950	0	248.048048048048
1168	32	138	0	smart	1	6.93934128639603	300	18900	1	300
1169	32	139	0.151151151151151	smart	1	0.858373434005443	300	1900	1	254.654654654655
1170	32	14	0	responsible	1	0.420400696761135	300	17200	0	300
1171	32	145	0.63963963963964	smart	1	15.3386519269939	0	0	1	108.108108108108
1172	32	146	0.11011011011011	smart	1	3.63654718205771	300	19200	0	266.966966966967
1173	32	147	0.958958958958959	smart	0	2.849617580624	100	6200	0	100
1174	32	15	0.0630630630630631	responsible	1	2.14462086010417	300	16150	0	281.081081081081
1175	32	151	0.236236236236236	smart	0	6.41726147732379	100	5700	0	100
1176	32	152	0.106106106106106	smart	0	6.93118845921663	100	2950	0	100
1177	32	153	0.0690690690690691	smart	0	15.8966082186348	100	250	0	100
1178	32	155	0.187187187187187	smart	1	11.4333736905792	300	2200	1	243.843843843844
1179	32	158	0.12012012012012	smart	1	11.2123967756911	300	10550	0	263.963963963964
1180	32	16	0.154154154154154	responsible	1	4.98041766484266	300	1450	0	253.753753753754
1181	32	162	0.935935935935936	smart	1	3.03824255959262	0	3950	0	19.2192192192192
1182	32	163	0.132132132132132	smart	1	3.2477361637516	300	8000	0	260.36036036036
1183	32	165	0	smart	1	21.5162277492191	300	550	1	300
1184	32	167	0.0830830830830831	smart	0	5.18573953435452	100	900	0	100
1185	32	168	0	smart	1	4.89706165453117	300	15550	0	300
1186	32	169	0.14014014014014	smart	1	5.63582317741611	300	2850	1	257.957957957958
1187	32	17	0.048048048048048	responsible	1	3.82535005220097	150	19500	1	285.585585585586
1188	32	172	0.349349349349349	smart	1	4.16914713932647	300	5300	0	195.195195195195
1189	32	173	0.0820820820820821	smart	0	3.12823714510796	100	13450	1	100
1190	32	175	0	smart	1	2.12478319513093	300	11250	0	300
1191	32	18	0.0560560560560561	responsible	0	2.98238939569546	100	3350	1	100
1192	32	180	0	smart	1	0.709596078183495	300	17800	1	300
1193	32	181	0.196196196196196	smart	1	2.45221771516208	300	17500	0	241.141141141141
1194	32	182	0.124124124124124	smart	1	3.50643222766075	300	3950	0	262.762762762763
1195	32	183	0.172172172172172	smart	1	4.8377464546943	300	6100	0	248.348348348348
1196	32	186	0.880880880880881	smart	1	1.69390806696083	0	800	0	35.7357357357357
1197	32	187	0.183183183183183	smart	1	1.84476911311594	0	16300	1	245.045045045045
1198	32	19	0.12012012012012	responsible	1	3.86694610923678	300	11800	1	263.963963963964
1199	32	190	0.215215215215215	smart	1	2.10067023299052	300	14450	0	235.435435435435
1200	32	191	0.0740740740740741	smart	1	7.22402812173323	300	7000	0	277.777777777778
1201	32	194	0.930930930930931	smart	0	4.0128725412842	100	14150	1	100
1202	32	195	0.882882882882883	smart	0	11.4768180120413	100	8100	0	100
1203	32	199	0	smart	1	3.74862017715077	300	7700	1	300
1204	32	20	0.163163163163163	responsible	1	3.02366201423183	300	13100	0	251.051051051051
1205	32	25	0.166166166166166	responsible	1	1.93458705145076	300	15850	0	250.15015015015
1206	32	28	0.2002002002002	responsible	1	5.90591080747981	0	14150	0	239.93993993994
1207	32	29	0	responsible	1	5.34464673518369	150	8550	0	300
1208	32	36	0.0620620620620621	responsible	0	7.09226829596764	100	650	1	100
1209	32	37	0.102102102102102	responsible	1	0.311439242233064	0	17200	0	269.369369369369
1210	32	39	0.107107107107107	responsible	1	0.907941939057309	0	5600	1	267.867867867868
1211	32	41	0.115115115115115	random	1	2.99952199521749	300	8400	0	265.465465465465
1212	32	44	0.0740740740740741	random	0	3.77673382473176	100	6300	1	100
1213	32	45	0.0840840840840841	random	1	20.4695866735874	300	7300	0	274.774774774775
1214	32	46	1	random	0	4.65915895416174	100	18600	0	100
1215	32	47	0	random	1	2.70460983831481	300	14850	0	300
1216	32	48	0.287287287287287	random	1	5.44372776554701	300	4250	0	213.813813813814
1217	32	52	0	random	1	0.89017334748587	300	16600	1	300
1218	32	53	0.758758758758759	random	0	5.53018816345684	100	9050	0	100
1219	32	54	1	random	1	9.34514495487247	0	2850	0	0
1220	32	55	0.026026026026026	random	0	11.2707435260209	100	6400	1	100
1221	32	57	0.802802802802803	random	0	4.93510393105271	100	10950	0	100
1222	32	59	0.0730730730730731	random	1	6.57841595372838	150	5450	0	278.078078078078
1223	32	6	1	responsible	1	6.39283316264664	0	5600	0	0
1224	32	61	0.907907907907908	random	1	8.88073671826214	0	8550	0	27.6276276276276
1225	32	62	0.138138138138138	random	0	1.37516782259672	100	1000	1	100
1226	32	63	0.0570570570570571	random	1	3.47083564379363	300	10850	1	282.882882882883
1227	32	66	0.887887887887888	random	1	2.24151743660059	0	2300	0	33.6336336336336
1228	32	67	0.0600600600600601	random	1	5.53744002781559	300	12500	0	281.981981981982
1229	32	69	0.618618618618619	random	0	4.14315356891029	100	5800	1	100
1230	32	74	0.861861861861862	random	1	7.29355402620286	0	13450	0	41.4414414414414
1231	32	75	0	random	1	7.09070552821686	300	4550	0	300
1232	32	76	0.937937937937938	random	0	5.47362965483171	100	19900	1	100
1233	32	78	1	random	0	8.89624186233414	100	13200	1	100
1234	32	79	0.175175175175175	random	1	3.34075489923771	300	19800	1	247.447447447447
1235	32	81	0	random	0	6.03895319129651	100	15250	0	100
1236	32	83	0.891891891891892	random	0	2.67101235317341	100	12050	1	100
1237	32	86	1	random	0	1.82592446653643	100	20550	0	100
1238	32	87	0.183183183183183	random	1	3.13174862981805	300	12800	0	245.045045045045
1239	32	88	1	random	0	2.58003812220295	100	2300	0	100
1240	32	89	0.141141141141141	random	0	4.19953014337989	100	8650	0	100
1241	32	9	0	responsible	1	0.412482984491362	300	9350	0	300
1242	32	91	0.882882882882883	random	1	6.85774303993003	0	6400	0	35.1351351351351
1243	32	94	0.1001001001001	random	1	2.87047936384624	300	20300	0	269.96996996997
1244	32	96	0.861861861861862	random	0	1.6134586491653	100	7400	1	100
1245	33	0	0.95995995995996	responsible	0	1.08344114848023	100	7450	1	100
1246	33	111	0.85985985985986	random	0	6.84110680541608	100	3650	0	100
1247	33	114	0.743743743743744	random	0	5.13621500413637	100	4200	0	100
1248	33	118	0.902902902902903	random	1	1.99206470152785	0	18350	1	29.1291291291291
1249	33	120	0.787787787787788	random	0	4.96550392177596	100	13850	0	100
1250	33	121	1	random	0	5.15929656836852	100	17050	0	100
1251	33	124	0	random	0	11.6007084699163	100	2000	1	100
1252	33	125	0.864864864864865	random	0	6.42313381311033	100	16050	0	100
1253	33	127	0.236236236236236	random	0	2.52599941530934	100	17350	0	100
1254	33	13	0	responsible	1	2.09553396488172	300	15700	1	300
1255	33	131	0.165165165165165	random	0	5.9473604986033	100	17150	0	100
1256	33	132	1	random	0	2.84790444675264	100	8150	0	100
1257	33	133	0.912912912912913	random	0	1.65114636528187	100	8350	0	100
1258	33	137	0.0590590590590591	random	1	11.9043326138744	150	4100	1	282.282282282282
1259	33	138	0.693693693693694	random	0	6.43416081458508	100	2100	0	100
1260	33	139	0.383383383383383	smart	1	3.29225130466693	300	17850	1	184.984984984985
1261	33	14	0.956956956956957	responsible	1	0.776805229863839	0	5250	0	12.9129129129129
1262	33	143	0.147147147147147	smart	0	4.03645292313831	100	17950	0	100
1263	33	146	0.158158158158158	smart	1	2.96325535395499	300	5850	1	252.552552552553
1264	33	148	0.146146146146146	smart	0	4.11754256106633	100	18850	1	100
1265	33	15	0.0620620620620621	responsible	1	1.80422376204388	300	18750	1	281.381381381381
1266	33	150	0.900900900900901	smart	1	11.111194633294	0	7150	1	29.7297297297297
1267	33	151	0.366366366366366	smart	1	2.57548221361139	0	16050	0	190.09009009009
1268	33	153	0.129129129129129	smart	1	10.6590235057756	300	13750	0	261.261261261261
1269	33	154	0.725725725725726	smart	0	4.84220496488706	100	15100	0	100
1270	33	155	0.244244244244244	smart	1	6.98034446939346	0	14600	1	226.726726726727
1271	33	156	0.175175175175175	smart	1	1.40422500606428	0	8150	1	247.447447447447
1272	33	157	0	smart	1	4.10888977352533	300	14450	1	300
1273	33	16	0.101101101101101	responsible	1	1.59516884473987	300	2850	1	269.66966966967
1274	33	160	0.0800800800800801	smart	1	5.62293539177335	150	9050	1	275.975975975976
1275	33	161	0.14014014014014	smart	1	5.85189682090459	300	4500	1	257.957957957958
1276	33	163	0.313313313313313	smart	1	1.63282598013302	300	12900	1	206.006006006006
1277	33	165	0.307307307307307	smart	1	2.94556848646198	300	9950	1	207.807807807808
1278	33	167	0.932932932932933	smart	1	3.06486449502108	0	6100	1	20.1201201201201
1279	33	168	0.133133133133133	smart	1	5.33902431438901	300	10250	1	260.06006006006
1280	33	169	0	smart	1	3.15527216067767	300	16950	1	300
1281	33	17	1	responsible	0	1.35227873532858	100	7350	1	100
1282	33	171	0.155155155155155	smart	0	4.72083859450504	100	3550	1	100
1283	33	173	0.158158158158158	smart	1	5.28515105524093	300	18350	1	252.552552552553
1284	33	176	0	smart	1	3.77720735962794	300	600	1	300
1285	33	177	0.13013013013013	smart	1	2.61128202576356	300	9350	1	260.960960960961
1286	33	178	0.0690690690690691	smart	0	4.65157493049082	100	11900	1	100
1287	33	18	0.131131131131131	responsible	1	1.40021055054149	0	7750	1	260.660660660661
1288	33	182	1	smart	0	8.19950612369257	100	6500	1	100
1289	33	183	0	smart	1	4.35887888834304	300	5050	1	300
1290	33	186	0.124124124124124	smart	1	13.3184379451259	300	6400	1	262.762762762763
1291	33	187	0.0730730730730731	smart	1	5.68123052329747	150	4750	1	278.078078078078
1292	33	189	0	smart	1	4.51827808843746	300	7050	1	300
1293	33	19	0.0730730730730731	responsible	1	1.62717097201585	300	10650	1	278.078078078078
1294	33	191	0	smart	1	2.54128221236715	300	16650	1	300
1295	33	192	0.131131131131131	smart	1	5.81274686040206	300	1800	1	260.660660660661
1296	33	194	0.322322322322322	smart	1	6.6083022846442	150	11100	1	203.303303303303
1297	33	195	0.129129129129129	smart	1	6.43167712680861	300	14150	1	261.261261261261
1298	33	198	0	smart	1	9.39796322674147	300	8050	1	300
1299	33	20	0	responsible	1	0.711349513899222	300	13450	1	300
1300	33	200	0.304304304304304	smart	0	8.56175319868908	100	15000	0	100
1301	33	202	0.0970970970970971	smart	1	6.01675571783153	300	900	1	270.870870870871
1302	33	203	0.22022022022022	smart	1	5.99345582792694	300	2400	1	233.933933933934
1303	33	206	0.0890890890890891	smart	1	4.0855895726163	300	1200	1	273.273273273273
1304	33	208	0.102102102102102	smart	1	7.58850773470022	300	10950	1	269.369369369369
1305	33	21	0.943943943943944	responsible	1	1.00460505445699	0	12600	1	16.8168168168168
1306	33	212	0.123123123123123	smart	1	2.12192338075147	300	16350	1	263.063063063063
1307	33	213	0.955955955955956	smart	0	2.08680031598124	100	17450	1	100
1308	33	23	0.129129129129129	responsible	1	1.30687072756518	300	14900	1	261.261261261261
1309	33	24	0.795795795795796	responsible	0	3.0743678818676	100	6750	1	100
1310	33	26	0.241241241241241	responsible	1	0.855871778762776	300	19250	1	227.627627627628
1311	33	28	0.326326326326326	responsible	1	1.0336461009274	300	3150	1	202.102102102102
1312	33	29	0.337337337337337	responsible	1	3.14056130224071	0	6100	1	198.798798798799
1313	33	3	0.858858858858859	responsible	1	4.92739023070362	0	3650	0	42.3423423423424
1314	33	30	0.725725725725726	responsible	1	1.5147562652005	0	1500	1	82.2822822822823
1315	33	31	0.041041041041041	responsible	1	0.835992635396451	300	8900	1	287.687687687688
1316	33	32	0.822822822822823	responsible	1	1.46690251230029	0	4750	1	53.1531531531532
1317	33	33	0.272272272272272	responsible	1	1.14082814472931	0	13750	1	218.318318318318
1318	33	34	0.0580580580580581	responsible	1	1.61117877202696	300	5550	1	282.582582582583
1319	33	35	0.657657657657658	responsible	1	0.986218736199589	300	12300	1	102.702702702703
1320	33	36	0.259259259259259	responsible	1	1.16354210077816	150	6000	0	222.222222222222
1321	33	37	0	responsible	1	1.09625176495456	300	3950	1	300
1322	33	38	0.663663663663664	responsible	1	1.2162151907396	0	8450	1	100.900900900901
1323	33	39	0.0620620620620621	responsible	0	2.85665053586217	100	8450	1	100
1324	33	4	0.836836836836837	responsible	0	3.98005305749302	100	18050	1	100
1325	33	41	1	random	0	4.05850910312301	100	8250	0	100
1326	33	42	1	random	0	4.53852763903524	100	18450	0	100
1327	33	45	0.803803803803804	random	1	2.47126467167209	300	9650	1	58.8588588588589
1328	33	46	0.940940940940941	random	0	3.85554708930249	100	15800	0	100
1329	33	48	0.690690690690691	random	0	12.8162360280899	100	4600	0	100
1330	33	5	0.127127127127127	responsible	1	4.45232352008134	300	1500	1	261.861861861862
1331	33	50	0.153153153153153	random	0	7.23949984138744	100	5250	0	100
1332	33	51	0.0510510510510511	random	0	8.15205325653596	100	7250	0	100
1333	33	53	0.791791791791792	random	0	2.22917446771498	100	17550	0	100
1334	33	54	0.0700700700700701	random	0	5.47640030105322	100	18950	1	100
1335	33	6	0.424424424424424	responsible	1	0.872935702778705	0	10950	1	172.672672672673
1336	33	62	0.128128128128128	random	1	5.11748595811332	300	15400	1	261.561561561562
1337	33	64	0.72972972972973	random	0	8.60241433360898	100	17250	0	100
1338	33	65	0.710710710710711	random	0	6.27804396369993	100	11800	0	100
1339	33	66	0.947947947947948	random	0	10.7170766752297	100	6100	0	100
1340	33	69	0.145145145145145	random	1	18.8016700980911	300	300	1	256.456456456456
1341	33	70	0.90990990990991	random	0	7.0930639613357	100	10350	0	100
1342	33	72	0.753753753753754	random	1	4.47984064091952	300	11700	0	73.8738738738739
1343	33	8	0.756756756756757	responsible	1	0.907019699071498	0	18050	0	72.972972972973
1344	33	80	0.782782782782783	random	0	5.07129577219484	100	7150	0	100
1345	33	81	0.12012012012012	random	1	3.38280545378757	300	3450	1	263.963963963964
1346	33	84	0.891891891891892	random	1	1.36296860713173	0	900	1	32.4324324324324
1347	33	85	0.917917917917918	random	1	8.18554540987407	0	9950	0	24.6246246246246
1348	33	88	0.0860860860860861	random	1	1.88988113380083	300	7750	1	274.174174174174
1349	33	89	0.750750750750751	random	0	3.07504058618269	100	12000	0	100
1350	33	9	0.304304304304304	responsible	1	1.34692446926965	300	12600	1	208.708708708709
1351	33	90	0.135135135135135	random	0	2.75379737387175	100	13150	1	100
1352	33	91	0.916916916916917	random	1	5.22536558664888	0	14600	1	24.9249249249249
1353	33	92	1	random	0	5.51552786917819	100	19500	0	100
1354	33	94	0.8998998998999	random	0	2.49547673991856	100	5150	0	100
1355	33	97	0.880880880880881	random	0	3.15439636994734	100	1900	1	100
1356	34	0	0	responsible	1	1.01414749596461	300	6450	1	300
1357	34	1	0.122122122122122	responsible	1	1.31740835538858	300	15150	1	263.363363363363
1358	34	10	0	responsible	1	2.21598054369451	150	22150	1	300
1359	34	101	0.0530530530530531	random	1	4.86682786954088	300	1950	1	284.084084084084
1360	34	102	0.04004004004004	random	1	1.34412687651047	300	9750	1	287.987987987988
1361	34	103	0.155155155155155	random	1	6.74076400832246	300	25400	1	253.453453453453
1362	34	107	0.960960960960961	random	0	2.53131762356907	100	5550	1	100
1363	34	108	0.136136136136136	random	1	4.12909333490916	0	18400	1	259.159159159159
1364	34	109	0.142142142142142	random	1	2.95184813134256	300	13650	1	257.357357357357
1365	34	110	0.850850850850851	random	0	8.02470975707638	100	12050	1	100
1366	34	111	1	random	0	8.2765292762042	100	13050	1	100
1367	34	116	0.891891891891892	random	1	5.07600274926062	0	7350	1	32.4324324324324
1368	34	117	0.0800800800800801	random	1	3.5488267437122	300	14250	1	275.975975975976
1369	34	118	0.710710710710711	random	1	3.31526026229903	0	3000	1	86.7867867867868
1370	34	119	0.0710710710710711	random	1	2.19956055370858	300	10050	1	278.678678678679
1371	34	123	0.846846846846847	random	1	3.08952233152195	0	900	1	45.9459459459459
1372	34	124	0.918918918918919	random	0	8.35845288781184	100	15850	1	100
1373	34	125	0.149149149149149	random	1	7.90178764138955	0	24100	1	255.255255255255
1374	34	127	0	random	1	2.46156819814587	300	12650	1	300
1375	34	128	0.309309309309309	smart	1	6.17629695746427	300	19150	1	207.207207207207
1376	34	129	0.0950950950950951	smart	1	3.86685150571748	0	22850	1	271.471471471471
1377	34	13	0	responsible	1	1.40668219605004	300	1650	1	300
1378	34	130	0.314314314314314	smart	1	2.43278368854953	300	23950	1	205.705705705706
1379	34	131	0.14014014014014	smart	1	3.21285839130906	0	3400	1	257.957957957958
1380	34	132	0.61961961961962	smart	1	1.82392603120616	300	9150	1	114.114114114114
1381	34	133	0.191191191191191	smart	1	3.52576436597519	300	22850	1	242.642642642643
1382	34	134	0.0640640640640641	smart	1	5.26554498493215	300	7950	1	280.780780780781
1383	34	138	0.0530530530530531	smart	1	2.8178521557129	300	6150	1	284.084084084084
1384	34	139	0.0850850850850851	smart	1	5.10632267735673	300	14550	1	274.474474474475
1385	34	14	0	responsible	1	5.86514161491095	300	300	1	300
1386	34	140	0.354354354354354	smart	1	1.64812916548726	300	17050	1	193.693693693694
1387	34	144	0.114114114114114	smart	1	7.15415794564296	300	21700	1	265.765765765766
1388	34	145	0.041041041041041	smart	1	3.79392736851605	300	3700	1	287.687687687688
1389	34	146	0.041041041041041	smart	1	5.58024482103338	150	24100	1	287.687687687688
1390	34	148	0.161161161161161	smart	1	2.85603080167084	300	11050	1	251.651651651652
1391	34	15	0.243243243243243	responsible	1	2.39335978926465	0	20350	0	227.027027027027
1392	34	151	0.167167167167167	smart	1	4.04015475475899	300	11350	1	249.84984984985
1393	34	155	0	smart	1	2.28958484299073	300	4100	1	300
1394	34	16	0.7997997997998	responsible	1	1.72737753505771	0	24100	1	60.0600600600601
1395	34	160	0.22022022022022	smart	1	1.28289238386378	0	11050	1	233.933933933934
1396	34	161	0.0940940940940941	smart	1	2.9495451590933	300	8850	1	271.771771771772
1397	34	162	0	smart	1	1.01151423924193	300	12950	1	300
1398	34	163	0.199199199199199	smart	1	2.05620247495654	300	13950	1	240.24024024024
1399	34	164	0.046046046046046	smart	1	1.99541333764591	300	24700	1	286.186186186186
1400	34	167	0.329329329329329	smart	1	2.71066364787066	300	20050	1	201.201201201201
1401	34	169	0	smart	1	2.11620664238762	300	1350	1	300
1402	34	170	0.163163163163163	smart	1	5.96490743015693	300	20350	1	251.051051051051
1403	34	171	0.202202202202202	smart	1	1.51754986144852	0	6750	1	239.339339339339
1404	34	175	0.507507507507508	smart	1	7.37553313574335	300	16450	1	147.747747747748
1405	34	179	0.103103103103103	smart	1	8.32762136088422	300	11650	1	269.069069069069
1406	34	18	0.872872872872873	responsible	1	3.34580691109386	0	2250	1	38.1381381381381
1407	34	180	0.0680680680680681	smart	1	1.38295271831612	300	7350	1	279.57957957958
1408	34	181	0.136136136136136	smart	1	2.61254179093794	300	5150	1	259.159159159159
1409	34	182	0.113113113113113	smart	1	2.43775692679947	0	1950	1	266.066066066066
1410	34	183	0.0620620620620621	smart	1	6.41037814773244	0	7950	1	281.381381381381
1411	34	184	0.0740740740740741	smart	1	4.28800153013117	300	5850	1	277.777777777778
1412	34	186	0.0590590590590591	smart	1	7.6200994585447	300	600	0	282.282282282282
1413	34	187	0.125125125125125	smart	1	2.95624383826635	300	3000	1	262.462462462462
1414	34	188	0.0560560560560561	smart	1	3.21090000964114	300	2550	1	283.183183183183
1415	34	189	0	smart	1	2.11058465327915	300	13350	1	300
1416	34	19	0.218218218218218	responsible	1	1.57613243723199	300	5450	1	234.534534534535
1417	34	194	0.232232232232232	smart	1	5.80760245194233	0	12950	1	230.33033033033
1418	34	197	0.039039039039039	smart	1	3.99507434510679	300	18100	1	288.288288288288
1419	34	198	0.242242242242242	smart	1	0.656200297940359	0	7050	1	227.327327327327
1420	34	20	0.315315315315315	responsible	1	1.52481269884674	0	8550	1	205.405405405405
1421	34	204	0.132132132132132	smart	1	2.66613153532535	300	19450	1	260.36036036036
1422	34	21	0.128128128128128	responsible	1	5.42334227983383	300	8550	1	261.561561561562
1423	34	22	0.906906906906907	responsible	0	2.07191369063321	100	22250	1	100
1424	34	23	0.29029029029029	responsible	1	2.15414457254292	300	17650	1	212.912912912913
1425	34	24	0.328328328328328	responsible	1	1.24353597208437	300	3400	1	201.501501501502
1426	34	25	0.0640640640640641	responsible	1	1.13557306844223	300	24400	1	280.780780780781
1427	34	26	1	responsible	0	4.50509919419301	100	23650	0	100
1428	34	27	0.207207207207207	responsible	1	1.26386277333222	300	10450	1	237.837837837838
1429	34	28	0.14014014014014	responsible	1	1.11466997987782	300	23550	1	257.957957957958
1430	34	29	0.133133133133133	responsible	1	2.0608345436508	300	22000	1	260.06006006006
1431	34	3	0.199199199199199	responsible	1	1.10141070656618	300	4850	1	240.24024024024
1432	34	30	1	responsible	1	0.806516120805554	0	7050	1	0
1433	34	31	1	responsible	0	2.24962975172684	100	3100	1	100
1434	34	32	0.704704704704705	responsible	1	2.02105050366799	0	18100	1	88.5885885885886
1435	34	33	0.76976976976977	responsible	1	3.16503183108853	300	16750	0	69.0690690690691
1436	34	34	0.660660660660661	responsible	1	3.23453027763162	150	15750	1	101.801801801802
1437	34	36	0.133133133133133	responsible	1	1.63050155345672	300	14850	1	260.06006006006
1438	34	38	0.132132132132132	responsible	1	0.958446978767824	300	19750	1	260.36036036036
1439	34	39	0.144144144144144	responsible	1	1.36031112673027	300	9450	1	256.756756756757
1440	34	4	0.0720720720720721	responsible	1	1.55297520378417	300	22550	1	278.378378378378
1441	34	42	0.844844844844845	random	0	7.025966517489	100	10150	1	100
1442	34	45	0.273273273273273	random	1	2.5568972541605	300	2250	1	218.018018018018
1443	34	46	0.775775775775776	random	1	2.50445573037359	0	11350	1	67.2672672672673
1444	34	5	0.215215215215215	responsible	1	1.23784960549392	0	8250	1	235.435435435435
1445	34	50	0.0750750750750751	random	1	3.82818894013508	300	900	1	277.477477477477
1446	34	51	0.344344344344344	random	1	6.95031115783058	300	18400	1	196.696696696697
1447	34	55	0.162162162162162	random	1	5.22029259099145	300	6750	1	251.351351351351
1448	34	56	0	random	1	2.96245797581059	300	8250	1	300
1449	34	59	0.806806806806807	random	1	1.96344416419697	0	11050	1	57.957957957958
1450	34	62	0.18018018018018	random	1	2.60083784027529	300	25100	1	245.945945945946
1451	34	67	0.112112112112112	random	1	6.73430448994077	150	7050	1	266.366366366366
1452	34	68	0.0640640640640641	random	1	3.40706846094281	300	15450	1	280.780780780781
1453	34	7	0.352352352352352	responsible	1	3.91761019590012	300	11950	1	194.294294294294
1454	34	73	0.139139139139139	random	1	5.30844060322033	150	20500	1	258.258258258258
1455	34	77	0.036036036036036	random	1	4.80977324820151	300	21100	1	289.189189189189
1456	34	78	1	random	0	4.47983212094232	100	24800	1	100
1457	34	8	0.227227227227227	responsible	1	2.88739942962184	300	17350	1	231.831831831832
1458	34	80	0.0520520520520521	random	1	0.864860468804636	300	18700	1	284.384384384384
1459	34	82	0.864864864864865	random	0	4.53827039164526	100	3800	1	100
1460	34	85	0	random	1	1.20338246133497	300	10750	1	300
1461	34	86	0.0710710710710711	random	1	3.32363897605592	300	16150	1	278.678678678679
1462	34	87	0	random	1	7.9393312205907	300	20800	1	300
1463	34	89	0.590590590590591	random	0	4.02535944094188	100	23250	1	100
1464	34	9	0.18018018018018	responsible	1	2.15810332119372	300	7650	1	245.945945945946
1465	34	91	0.0670670670670671	random	1	6.98879396406664	300	23150	1	279.87987987988
1466	34	94	0.16016016016016	random	1	2.75407677403518	300	12350	0	251.951951951952
1467	34	95	0.235235235235235	random	1	3.54596769929822	300	4550	1	229.429429429429
1468	34	99	0	random	1	2.22822346139355	300	21400	1	300
1469	35	0	0.0730730730730731	responsible	1	2.39540724849485	300	8450	0	278.078078078078
1470	35	100	0.136136136136136	random	1	7.77156508533517	300	20200	1	259.159159159159
1471	35	101	0.0530530530530531	random	1	14.5154332112843	300	6150	1	284.084084084084
1472	35	106	0	random	1	4.68390459452348	300	1350	1	300
1473	35	107	0.14014014014014	random	0	16.2640165007397	100	21000	0	100
1474	35	108	0.0540540540540541	random	1	7.9092695679592	0	1650	1	283.783783783784
1475	35	109	0	random	1	12.0393043291115	300	2150	1	300
1476	35	11	0.186186186186186	responsible	1	1.83888733213098	300	17700	1	244.144144144144
1477	35	110	0.0700700700700701	random	1	8.75406974809357	0	12700	1	278.978978978979
1478	35	111	0.124124124124124	random	1	6.77933774982739	300	11950	1	262.762762762763
1479	35	113	0.0640640640640641	random	1	12.5033353849376	300	6750	1	280.780780780781
1480	35	114	0.0630630630630631	random	1	7.56806601788685	300	9950	1	281.081081081081
1481	35	115	0.195195195195195	random	1	6.52615763468657	300	11650	1	241.441441441441
1482	35	117	1	random	1	11.0512046665845	0	2450	0	0
1483	35	118	0.857857857857858	random	0	14.3962475869821	100	5750	0	100
1484	35	12	0.331331331331331	responsible	1	5.4270499422928	0	15450	1	200.600600600601
1485	35	120	0.0690690690690691	random	1	6.07566218641659	300	19900	1	279.279279279279
1486	35	123	0.122122122122122	smart	1	8.87438619058321	300	18900	1	263.363363363363
1487	35	126	0.168168168168168	smart	1	12.375640322688	300	5650	1	249.54954954955
1488	35	129	0.157157157157157	smart	1	6.78546177097451	300	17150	1	252.852852852853
1489	35	131	0	smart	1	8.1535984494476	300	13600	1	300
1490	35	133	0.318318318318318	smart	1	3.66743402238808	300	18600	0	204.504504504505
1491	35	14	0	responsible	1	3.00888762136674	300	7850	1	300
1492	35	141	0	smart	1	7.97699736671166	300	10450	1	300
1493	35	142	0	smart	1	3.31039808469995	300	18300	1	300
1494	35	144	0.219219219219219	smart	1	10.7259286719946	300	13900	1	234.234234234234
1495	35	147	0.152152152152152	smart	1	11.1145018724119	300	2450	1	254.354354354354
1496	35	148	0.126126126126126	smart	1	8.95302283935507	0	19300	1	262.162162162162
1497	35	149	0.243243243243243	smart	1	30.1245968194653	300	1650	1	227.027027027027
1498	35	152	0.274274274274274	smart	0	31.7797370816616	100	1850	0	100
1499	35	153	0.134134134134134	smart	1	14.6779575358496	0	5850	0	259.75975975976
1500	35	155	0.942942942942943	smart	1	1.08533509818881	0	21300	1	17.1171171171171
1501	35	156	0.139139139139139	smart	1	5.70041528644742	300	15350	0	258.258258258258
1502	35	158	0.308308308308308	smart	1	18.1436384790431	0	13300	1	207.507507507508
1503	35	159	0.212212212212212	smart	1	21.3350288349302	300	750	1	236.336336336336
1504	35	161	0	smart	1	13.174925692867	300	4300	1	300
1505	35	163	0.0690690690690691	smart	1	7.46697006348586	300	9050	1	279.279279279279
1506	35	164	0	smart	1	10.480033252773	150	1050	0	300
1507	35	165	0.291291291291291	smart	1	8.29341155344173	300	9350	0	212.612612612613
1508	35	167	0.890890890890891	smart	0	12.4393853773017	100	7550	0	100
1509	35	168	0	smart	1	8.24399081785577	300	9650	1	300
1510	35	169	0.12012012012012	smart	1	5.49724868452176	300	11350	1	263.963963963964
1511	35	17	0.193193193193193	responsible	1	3.47188333787926	300	16200	1	242.042042042042
1512	35	170	0	smart	1	7.79981221451635	300	8150	1	300
1513	35	171	0.0600600600600601	smart	0	6.19295813764529	100	16850	1	100
1514	35	173	0.126126126126126	smart	1	8.35038040711243	0	1050	1	262.162162162162
1515	35	175	0.108108108108108	smart	1	6.47540174990718	0	13150	0	267.567567567568
1516	35	177	0.882882882882883	smart	0	9.35747507830365	100	19300	1	100
1517	35	181	0.0770770770770771	smart	1	6.47719905416852	300	7350	1	276.876876876877
1518	35	182	0.187187187187187	smart	1	4.87550021443894	300	8750	0	243.843843843844
1519	35	184	0.138138138138138	smart	1	12.4440989857785	150	4750	1	258.558558558559
1520	35	187	0.21021021021021	smart	1	3.07417651026935	300	15050	1	236.936936936937
1521	35	189	0	smart	1	4.9513032866189	300	14200	1	300
1522	35	190	0.238238238238238	smart	1	23.3591283867399	300	3150	1	228.528528528529
1523	35	192	0.147147147147147	smart	0	13.4012361248515	100	10150	1	100
1524	35	193	0.15015015015015	smart	1	9.22605385195038	300	16500	1	254.954954954955
1525	35	194	0.125125125125125	smart	1	5.9455310133726	300	10750	1	262.462462462462
1526	35	20	0.115115115115115	responsible	1	2.06380165772498	300	19600	1	265.465465465465
1527	35	22	0	responsible	1	1.56589301825534	300	21300	1	300
1528	35	23	0.762762762762763	responsible	1	17.4084380931472	0	450	1	71.1711711711712
1529	35	24	0.049049049049049	responsible	1	9.52310106671939	300	3450	1	285.285285285285
1530	35	27	0.704704704704705	responsible	1	4.91853692777568	0	4600	1	88.5885885885886
1531	35	29	0.103103103103103	responsible	1	6.36237591245299	300	11050	1	269.069069069069
1532	35	3	0.132132132132132	responsible	1	2.71963764057091	300	15750	1	260.36036036036
1533	35	33	0	responsible	1	1.8547405571544	300	18000	1	300
1534	35	34	0.854854854854855	responsible	1	23.5644546150352	0	5750	1	43.5435435435435
1535	35	35	0.0760760760760761	responsible	1	5.25215317299262	0	2450	1	277.177177177177
1536	35	38	0.046046046046046	responsible	1	3.60156199704488	300	12700	1	286.186186186186
1537	35	39	0.143143143143143	responsible	1	1.98887033564642	300	14500	1	257.057057057057
1538	35	4	0.684684684684685	responsible	1	1.92246400182103	0	20600	1	94.5945945945946
1539	35	41	0.138138138138138	random	1	13.7213509731846	300	2750	1	258.558558558559
1540	35	42	0.893893893893894	random	0	12.1164273111872	100	7450	1	100
1541	35	47	0.307307307307307	random	1	3.32491709354872	300	20500	1	207.807807807808
1542	35	48	1	random	1	9.02197009303109	0	12100	0	0
1543	35	49	0.666666666666667	random	0	8.44398546855064	100	20600	0	100
1544	35	5	0.871871871871872	responsible	1	10.9303675998817	0	900	1	38.4384384384384
1545	35	52	1	random	0	16.1682247554018	100	3700	0	100
1546	35	6	0	responsible	1	3.99602285397214	300	6450	1	300
1547	35	62	0.888888888888889	random	0	16.5112352509241	100	2850	0	100
1548	35	65	0.757757757757758	random	0	19.5104474724694	100	5850	0	100
1549	35	68	0.941941941941942	random	0	69.2983046124382	100	16750	0	100
1550	35	7	0.0770770770770771	responsible	1	4.39265950958725	300	13150	1	276.876876876877
1551	35	71	0	random	1	5.74648741933652	300	7050	1	300
1552	35	74	0.81981981981982	random	1	16.1687817673292	0	4300	1	54.0540540540541
1553	35	78	0.0860860860860861	random	1	9.36124975935945	300	5050	1	274.174174174174
1554	35	79	0.13013013013013	random	1	8.82399045086913	300	19200	1	260.960960960961
1555	35	80	0.833833833833834	random	0	7.94419182109868	100	15450	1	100
1556	35	82	0.198198198198198	random	1	7.39493887330536	300	12400	1	240.540540540541
1557	35	83	0	random	1	11.2752966920452	300	4000	1	300
1558	35	85	0.0520520520520521	random	0	10.9916933380318	100	10050	1	100
1559	35	86	0.881881881881882	random	0	9.11070821998419	100	14600	0	100
1560	35	87	0.775775775775776	random	0	13.8232347060421	100	1750	0	100
1561	35	88	0.895895895895896	random	0	5.79481838954234	100	17400	0	100
1562	35	89	0.0520520520520521	random	1	7.39543555005002	300	5350	1	284.384384384384
1563	35	9	0.219219219219219	responsible	1	3.49797488376953	0	4000	1	234.234234234234
1564	35	96	0.0660660660660661	random	1	12.0406612487322	300	4600	1	280.18018018018
1565	35	99	0	random	1	4.38659209154957	300	20900	1	300
1566	39	0	0.0530530530530531	responsible	1	1.20987006201449	300	11600	1	284.084084084084
1567	39	10	0.0510510510510511	responsible	1	2.57364883777336	150	2500	1	284.684684684685
1568	39	101	0.875875875875876	random	1	1.68325516735149	0	7900	0	37.2372372372372
1569	39	102	0.923923923923924	random	1	0.836829550472885	0	17700	0	22.8228228228228
1570	39	106	0.787787787787788	random	1	2.20361356978037	0	10900	0	63.6636636636637
1571	39	108	0.0670670670670671	random	1	3.97786824574382	0	2250	1	279.87987987988
1572	39	109	0.121121121121121	random	1	2.79620635819128	0	16000	0	263.663663663664
1573	39	111	0.162162162162162	random	0	5.5745908726185	100	3250	0	100
1574	39	112	0	random	1	1.50035890003664	300	16300	0	300
1575	39	115	0.0780780780780781	random	1	0.396390473287738	300	15150	1	276.576576576577
1576	39	116	0	random	1	1.85960601857323	300	3750	1	300
1577	39	118	0.141141141141141	random	1	0.591132618850224	300	15550	0	257.657657657658
1578	39	122	0.237237237237237	random	1	0.784603686033734	0	12600	0	228.828828828829
1579	39	125	0.132132132132132	random	0	1.38039734028325	100	12600	0	100
1580	39	127	0.133133133133133	random	1	0.486787875771824	300	17700	0	260.06006006006
1581	39	128	0.0650650650650651	random	0	2.01678992840652	100	3350	1	100
1582	39	13	1	responsible	0	7.0389191946208	100	1950	1	100
1583	39	132	0.0670670670670671	random	0	19.1744468771965	100	600	1	100
1584	39	135	0.774774774774775	random	1	1.32912252984079	300	6150	1	67.5675675675676
1585	39	137	1	random	1	1.78113037961293	0	7900	1	0
1586	39	139	0.135135135135135	smart	0	1.07994202862483	100	7050	1	100
1587	39	142	0.233233233233233	smart	1	4.651455815487	0	1300	0	230.03003003003
1588	39	143	0.851851851851852	smart	1	1.30399859425643	0	9400	1	44.4444444444444
1589	39	144	0.137137137137137	smart	1	0.785062418749931	300	10550	0	258.858858858859
1590	39	145	0.042042042042042	smart	0	4.15367390479514	100	7900	0	100
1591	39	146	0.126126126126126	smart	1	2.80080425952747	300	9100	1	262.162162162162
1592	39	147	0.886886886886887	smart	1	0.673765464735425	300	14200	1	33.9339339339339
1593	39	148	0.12012012012012	smart	1	1.50191517021312	300	5200	0	263.963963963964
1594	39	149	0.245245245245245	smart	1	0.786371750773014	300	15850	1	226.426426426426
1595	39	15	0	responsible	0	0.876718770409752	100	13750	0	100
1596	39	153	0.166166166166166	smart	0	5.86956565009427	100	5300	1	100
1597	39	154	0.178178178178178	smart	1	2.48643177478243	300	2250	0	246.546546546547
1598	39	159	0	smart	1	1.86423688646437	300	8800	0	300
1599	39	162	0.168168168168168	smart	0	1.2162235878809	100	13550	0	100
1600	39	164	0.135135135135135	smart	1	1.09707219675465	300	17300	0	259.459459459459
1601	39	166	0	smart	0	1.6900733350335	100	4450	0	100
1602	39	168	0.144144144144144	smart	1	1.62938781730327	300	13150	0	256.756756756757
1603	39	169	0.12012012012012	smart	1	2.17281192269638	300	7800	1	263.963963963964
1604	39	17	0.132132132132132	responsible	1	11.3754392948888	300	1200	1	260.36036036036
1605	39	171	0.836836836836837	smart	0	0.921759791999648	100	16400	1	100
1606	39	173	0.166166166166166	smart	0	1.02262283151595	100	2350	1	100
1607	39	176	0.0520520520520521	smart	1	1.34998662677526	300	9400	0	284.384384384384
1608	39	177	0.0610610610610611	smart	0	2.05409376185708	100	17400	1	100
1609	39	178	0.0870870870870871	smart	1	0.743407311111241	300	18150	1	273.873873873874
1610	39	180	0	smart	0	5.40111930782678	100	1300	0	100
1611	39	181	0.682682682682683	smart	1	2.80440290105707	300	10250	1	95.1951951951952
1612	39	182	0.245245245245245	smart	1	2.96515652893277	300	5850	0	226.426426426426
1613	39	183	0.123123123123123	smart	0	0.743964943490482	100	11300	1	100
1614	39	184	0.141141141141141	smart	0	2.30397993394263	100	4350	0	100
1615	39	185	0.037037037037037	smart	1	3.54147192555774	300	6450	0	288.888888888889
1616	39	186	0.102102102102102	smart	0	0.773401277609082	100	12700	1	100
1617	39	187	0.381381381381381	smart	1	2.7091196063916	300	12200	1	185.585585585586
1618	39	189	0.4004004004004	smart	1	1.91446547530927	300	4150	1	179.87987987988
1619	39	19	0	responsible	0	1.14070374263702	100	14450	1	100
1620	39	190	0.049049049049049	smart	1	5.20412206333322	300	1750	1	285.285285285285
1621	39	191	0.167167167167167	smart	1	0.918931199422786	300	11200	0	249.84984984985
1622	39	192	0.592592592592593	smart	1	2.79169647133472	0	4150	1	122.222222222222
1623	39	195	0.38038038038038	smart	0	3.49087790556632	100	3850	0	100
1624	39	197	0.0600600600600601	smart	1	1.00809142309799	0	14700	0	281.981981981982
1625	39	198	0.0690690690690691	smart	1	6.92358010561725	300	500	1	279.279279279279
1626	39	199	0.585585585585586	smart	1	1.81589392233582	0	5550	1	124.324324324324
1627	39	2	0.860860860860861	responsible	0	1.2684948590836	100	9500	1	100
1628	39	20	0.894894894894895	responsible	1	1.56301961198983	0	4150	1	31.5315315315315
1629	39	200	1	smart	1	1.63289284625762	0	9100	1	0
1630	39	202	0.0570570570570571	smart	1	1.84817968638254	300	11900	0	282.882882882883
1631	39	21	0.0920920920920921	responsible	1	2.54819741368055	300	4900	1	272.372372372372
1632	39	22	0.717717717717718	responsible	0	1.75918989357388	100	2850	0	100
1633	39	23	0.853853853853854	responsible	0	3.70771013068452	100	1850	1	100
1634	39	25	0.0670670670670671	responsible	0	1.55902661582741	100	5550	1	100
1635	39	31	1	responsible	1	3.00934446317387	0	900	1	0
1636	39	33	0.916916916916917	responsible	0	0.868879572554761	100	13650	0	100
1637	39	34	0.948948948948949	responsible	1	3.19067419713997	0	4350	0	15.3153153153153
1638	39	35	0.198198198198198	responsible	0	1.52828996883727	100	10900	1	100
1639	39	39	0.935935935935936	responsible	1	1.89270848235674	0	8350	1	19.2192192192192
1640	39	4	0.808808808808809	responsible	1	1.65613582220476	0	10900	1	57.3573573573574
1641	39	41	0.226226226226226	random	0	2.50294490853344	100	3450	0	100
1642	39	43	0.830830830830831	random	1	5.13552985961223	0	750	1	50.7507507507507
1643	39	45	1	random	0	6.68333167463879	100	200	1	100
1644	39	46	0.143143143143143	random	1	1.56093245588363	300	12500	1	257.057057057057
1645	39	5	0.860860860860861	responsible	1	1.8471396848895	0	10250	1	41.7417417417417
1646	39	50	0.767767767767768	random	1	2.00594082192492	0	14200	1	69.6696696696697
1647	39	52	0.780780780780781	random	1	1.5108394653198	0	4150	0	65.7657657657658
1648	39	54	0.154154154154154	random	1	2.901403566608	300	3150	0	253.753753753754
1649	39	55	0.102102102102102	random	1	2.62046818727504	300	13450	0	269.369369369369
1650	39	56	0	random	1	0.721415509208782	300	9950	1	300
1651	39	61	0.0800800800800801	random	1	1.11081489590651	300	6950	0	275.975975975976
1652	39	62	0.96996996996997	random	0	0.621389695774724	100	10800	0	100
1653	39	64	0.88988988988989	random	0	6.34434779092999	100	100	0	100
1654	39	66	1	random	1	1.96291946830524	0	9500	0	0
1655	39	67	0.0670670670670671	random	0	2.08532708420171	100	15250	0	100
1656	39	72	0.205205205205205	random	0	3.12479986813378	100	6650	1	100
1657	39	74	0.304304304304304	random	1	0.726229248175969	0	16850	1	208.708708708709
1658	39	77	0.60960960960961	random	1	1.7836476559537	300	7350	0	117.117117117117
1659	39	79	0.0660660660660661	random	0	2.57107184842857	100	2600	0	100
1660	39	82	0.0600600600600601	random	0	2.25262923822379	100	4250	1	100
1661	39	89	0.148148148148148	random	0	2.66177030397648	100	6550	0	100
1662	39	9	0.903903903903904	responsible	0	0.709187405531793	100	14550	1	100
1663	39	95	0.774774774774775	random	1	3.3380891216591	0	4350	1	67.5675675675676
1664	39	96	0.0800800800800801	random	1	2.73343119631272	300	8200	1	275.975975975976
1665	39	99	0	random	1	0.427217311795175	300	16700	1	300
1666	42	0	0.744744744744745	responsible	0	11.2392479748059	100	3650	1	100
1667	42	10	0.181181181181181	responsible	1	1.69629010151539	300	10750	1	245.645645645646
1668	42	102	1	random	0	40.0791550959439	100	21200	0	100
1669	42	104	0.7997997997998	random	0	13.393700447009	100	23600	0	100
1670	42	105	0.753753753753754	random	0	14.1931612246303	100	15650	0	100
1671	42	108	0.847847847847848	random	0	10.597069824913	100	19100	0	100
1672	42	109	0.662662662662663	random	0	69.0464496942966	100	500	0	100
1673	42	11	0.0910910910910911	responsible	1	7.78538837353426	300	10300	1	272.672672672673
1674	42	110	0	random	1	3.31369412736512	300	11350	1	300
1675	42	111	0.852852852852853	random	0	16.1779063753447	100	21600	0	100
1676	42	112	0	random	1	5.70426554198548	300	14800	0	300
1677	42	113	0.251251251251251	random	0	55.8930425136014	100	1700	0	100
1678	42	115	0.0540540540540541	smart	1	13.027477700085	300	20000	1	283.783783783784
1679	42	117	0.049049049049049	smart	1	12.8222466396574	300	20500	0	285.285285285285
1680	42	118	0.932932932932933	smart	0	4.98020104056422	100	6750	1	100
1681	42	120	0.15015015015015	smart	1	12.2485548323971	300	5300	0	254.954954954955
1682	42	122	0	smart	1	6.02814325314239	300	12650	1	300
1683	42	124	0	smart	1	13.2907953701142	300	22300	1	300
1684	42	127	0.128128128128128	smart	1	11.5496246000848	300	12050	1	261.561561561562
1685	42	129	0.118118118118118	smart	1	10.7832551826832	300	6350	1	264.564564564565
1686	42	130	0	smart	1	11.630886762367	300	4600	1	300
1687	42	131	0.14014014014014	smart	1	24.7105593724646	300	17400	1	257.957957957958
1688	42	132	0.0730730730730731	smart	1	9.18323422087178	300	21900	1	278.078078078078
1689	42	135	0.231231231231231	smart	1	10.9864839858292	300	15950	0	230.630630630631
1690	42	138	0.135135135135135	smart	1	6.63961328257301	300	15550	0	259.459459459459
1691	42	139	0.0780780780780781	smart	1	9.31817261522838	300	8350	1	276.576576576577
1692	42	14	0.106106106106106	responsible	1	3.07226506676807	0	7050	1	268.168168168168
1693	42	140	0.257257257257257	smart	1	13.8105213986191	300	18400	0	222.822822822823
1694	42	141	0.0680680680680681	smart	1	9.21049110662534	300	9550	0	279.57957957958
1695	42	145	0.395395395395395	smart	0	6.65764044024809	100	13350	0	100
1696	42	147	0.125125125125125	smart	1	6.95047943145528	0	21600	1	262.462462462462
1697	42	148	0.0900900900900901	smart	1	6.52130407346431	300	8800	1	272.972972972973
1698	42	15	0.943943943943944	responsible	1	12.3906796447441	0	4600	0	16.8168168168168
1699	42	151	0.134134134134134	smart	1	14.2157769663281	300	3950	0	259.75975975976
1700	42	154	0	smart	1	8.24871344550866	300	14200	0	300
1701	42	155	0.037037037037037	smart	1	6.7595723790505	300	11050	1	288.888888888889
1702	42	156	0.241241241241241	smart	1	25.2990746635455	300	18700	1	227.627627627628
1703	42	157	0	smart	1	3.64460119843079	300	23900	0	300
1704	42	158	0.0880880880880881	smart	1	5.83878221206805	300	16600	1	273.573573573574
1705	42	159	0.141141141141141	smart	1	9.66275431357735	0	20800	1	257.657657657658
1706	42	16	0.127127127127127	responsible	1	5.93846868681703	0	3950	1	261.861861861862
1707	42	162	0.0530530530530531	smart	1	16.6395902681215	300	11650	1	284.084084084084
1708	42	163	0.326326326326326	smart	1	7.11121422691213	300	22900	1	202.102102102102
1709	42	164	0	smart	1	7.05830089280516	300	22600	1	300
1710	42	169	0.0600600600600601	smart	1	7.0804575894972	300	14500	1	281.981981981982
1711	42	17	0.251251251251251	responsible	1	4.20847672010495	300	10000	1	224.624624624625
1712	42	173	0.276276276276276	smart	0	51.190106211694	100	20200	0	100
1713	42	175	0	smart	1	6.41395782943891	300	2400	1	300
1714	42	176	0.205205205205205	smart	1	2.39928051848437	300	23200	0	238.438438438438
1715	42	177	0.276276276276276	smart	1	5.4090187415386	300	2700	0	217.117117117117
1716	42	178	0.268268268268268	smart	1	4.22629301564257	300	12950	0	219.51951951952
1717	42	179	0.331331331331331	smart	1	7.54790940143448	0	15550	1	200.600600600601
1718	42	18	0.0910910910910911	responsible	1	6.86801554159729	0	14950	0	272.672672672673
1719	42	181	0.133133133133133	smart	1	17.9670324202089	300	7050	0	260.06006006006
1720	42	182	0.191191191191191	smart	1	13.6893425362114	300	17700	0	242.642642642643
1721	42	185	0.0700700700700701	smart	1	33.1209098421305	300	5900	0	278.978978978979
1722	42	188	0.111111111111111	smart	1	35.7500132955111	300	400	0	266.666666666667
1723	42	19	0.890890890890891	responsible	0	4.23708150630227	100	24000	0	100
1724	42	21	0.235235235235235	responsible	1	0.972309571741334	300	4900	1	229.429429429429
1725	42	22	0	responsible	1	6.06294483591455	300	2000	1	300
1726	42	25	0	responsible	1	3.3161137548359	300	9100	0	300
1727	42	26	0.0910910910910911	responsible	1	2.09344924738116	300	12350	1	272.672672672673
1728	42	3	0.121121121121121	responsible	1	3.61110770732193	300	5600	0	263.663663663664
1729	42	30	0.0750750750750751	responsible	1	4.47683362199905	300	6650	0	277.477477477477
1730	42	31	0.0890890890890891	responsible	1	1.21646895490449	300	23500	0	273.273273273273
1731	42	32	0.860860860860861	responsible	0	5.66627272560481	100	1600	1	100
1732	42	34	0	responsible	1	2.39029119812267	300	800	0	300
1733	42	35	0	responsible	1	6.19277588807017	300	19600	1	300
1734	42	39	0.247247247247247	responsible	1	11.3734667010431	300	7350	0	225.825825825826
1735	42	43	0.930930930930931	random	0	5.82975277191963	100	17800	0	100
1736	42	45	0	random	1	3.75501645066743	300	3550	1	300
1737	42	50	0.913913913913914	random	0	33.4038734565934	100	100	0	100
1738	42	51	0	random	1	19.0963922981205	300	1100	0	300
1739	42	55	0.937937937937938	random	0	13.9338577103545	100	1200	1	100
1740	42	57	0.813813813813814	random	0	10.1785775265125	100	4050	0	100
1741	42	58	0.011011011011011	random	1	13.3254613542263	300	13250	1	296.696696696697
1742	42	6	0.106106106106106	responsible	1	2.16721740663843	0	18700	1	268.168168168168
1743	42	60	0.838838838838839	random	0	5.28856141328606	100	16050	0	100
1744	42	62	1	random	0	5.92965446289099	100	16150	0	100
1745	42	63	0.75975975975976	random	0	16.0224792100198	100	4300	0	100
1746	42	64	0.911911911911912	random	0	11.1735320745261	100	2100	1	100
1747	42	65	0.0560560560560561	random	1	8.23738038316606	150	6050	1	283.183183183183
1748	42	66	0.173173173173173	random	1	14.9505049339564	300	13650	1	248.048048048048
1749	42	68	0.214214214214214	random	1	8.89379825842798	300	15250	0	235.735735735736
1750	42	7	0.0740740740740741	responsible	1	1.67109580822853	0	24000	1	277.777777777778
1751	42	70	0.838838838838839	random	0	4.15080343761247	100	19300	0	100
1752	42	72	0.740740740740741	random	0	5.31790670501186	100	7450	0	100
1753	42	73	0.874874874874875	random	0	4.83234065369106	100	19200	1	100
1754	42	74	0.044044044044044	random	1	10.1833116613916	300	20800	0	286.786786786787
1755	42	76	1	random	0	5.02813547798996	100	11750	0	100
1756	42	77	0.155155155155155	random	1	55.6771389677897	300	1500	0	253.453453453453
1757	42	8	0.0790790790790791	responsible	1	2.28450247265391	300	19000	0	276.276276276276
1758	42	81	0.938938938938939	random	0	16.4988323275911	100	16850	0	100
1759	42	84	0.622622622622623	random	0	5.01593222057454	100	13750	0	100
1760	42	85	0.686686686686687	random	0	24.1213505377764	100	3100	1	100
1761	42	86	0.713713713713714	random	0	36.4601213981218	100	19700	0	100
1762	42	88	0.044044044044044	random	1	10.7482551780186	300	21100	0	286.786786786787
1763	42	91	1	random	0	4.41471388527179	100	20100	0	100
1764	42	92	0.0680680680680681	random	1	12.2440265835576	300	8050	1	279.57957957958
1765	42	93	0.0580580580580581	random	1	22.427883438645	300	3000	1	282.582582582583
1766	42	94	0.8998998998999	random	0	6.57051083685201	100	22000	0	100
1767	42	98	0.926926926926927	random	0	5.43307164243288	100	17100	0	100
1768	42	99	0.804804804804805	random	0	7.78451040330947	100	5000	0	100
1769	43	0	0	responsible	1	3.57479631736942	300	6750	1	300
1770	43	1	0.857857857857858	responsible	0	6.44761382575643	100	12300	1	100
1771	43	10	0.196196196196196	responsible	1	2.24778325935131	300	5150	0	241.141141141141
1772	43	102	0.188188188188188	random	1	10.576871630105	300	7050	1	243.543543543544
1773	43	107	0.922922922922923	random	0	2.11501673654357	100	13600	1	100
1774	43	11	0	responsible	1	1.68054676544489	300	19500	0	300
1775	43	110	0.884884884884885	random	0	10.1168516451507	100	2250	1	100
1776	43	114	0.761761761761762	random	0	15.3895980586049	100	4850	1	100
1777	43	115	0	random	1	7.81493080684049	300	7350	0	300
1778	43	116	0.837837837837838	random	0	5.11614815985104	100	9100	0	100
1779	43	117	0.835835835835836	random	0	9.73751601268759	100	12200	0	100
1780	43	118	0.932932932932933	random	0	7.99377001877519	100	8850	0	100
1781	43	119	0.884884884884885	random	0	1.43539084641861	100	20300	0	100
1782	43	12	0.932932932932933	responsible	1	9.82718177630977	0	7650	1	20.1201201201201
1783	43	121	0.112112112112112	random	1	6.28907523405223	300	6450	1	266.366366366366
1784	43	123	0.850850850850851	random	0	23.3439613935229	100	1350	0	100
1785	43	124	0.933933933933934	random	0	35.954990002858	100	700	1	100
1786	43	125	0.105105105105105	smart	1	5.3191042909184	300	18300	0	268.468468468468
1787	43	126	0.142142142142142	smart	1	5.75821782479989	300	17600	1	257.357357357357
1788	43	128	0.203203203203203	smart	1	10.4865515194133	300	4650	0	239.039039039039
1789	43	13	1	responsible	1	2.57666419213183	0	14500	0	0
1790	43	131	0.127127127127127	smart	1	7.79384863994392	300	17900	0	261.861861861862
1791	43	133	0.174174174174174	smart	1	3.59833073076925	300	2850	1	247.747747747748
1792	43	136	0	smart	1	2.61304389878887	300	10200	0	300
1793	43	14	0.0950950950950951	responsible	1	4.43680528105369	300	12100	0	271.471471471471
1794	43	141	0.0890890890890891	smart	1	6.72362482152403	300	18900	1	273.273273273273
1795	43	142	0.045045045045045	smart	1	2.55237435618847	300	13500	0	286.486486486487
1796	43	146	0	smart	1	3.58881626313723	300	1750	1	300
1797	43	147	0.162162162162162	smart	1	5.40045760754674	300	16150	0	251.351351351351
1798	43	149	0.0640640640640641	smart	1	15.7991092296215	300	7950	1	280.780780780781
1799	43	151	0.213213213213213	smart	1	7.79272094865428	0	17600	0	236.036036036036
1800	43	152	0.801801801801802	smart	0	10.2868808077578	100	4750	0	100
1801	43	154	0	smart	1	4.3533732306737	300	15850	1	300
1802	43	155	0.867867867867868	smart	0	11.9033634496782	100	9600	1	100
1803	43	158	0.0950950950950951	smart	1	3.951183967004	300	10900	0	271.471471471471
1804	43	159	0.125125125125125	smart	1	15.0626677269743	300	11500	0	262.462462462462
1805	43	16	0.871871871871872	responsible	1	4.8604234782465	0	7050	1	38.4384384384384
1806	43	160	0.131131131131131	smart	1	4.31802729286574	0	20300	0	260.660660660661
1807	43	162	0.18018018018018	smart	1	5.5624489374477	300	20200	1	245.945945945946
1808	43	164	0	smart	1	7.18307847282085	300	19200	1	300
1809	43	165	0.248248248248248	smart	1	15.2227467089047	0	20200	0	225.525525525526
1810	43	166	0.262262262262262	smart	1	5.07442482612714	0	9100	0	221.321321321321
1811	43	168	0.176176176176176	smart	1	13.3654002790927	300	15100	1	247.147147147147
1812	43	17	0.331331331331331	responsible	1	1.75869179102301	300	21500	0	200.600600600601
1813	43	170	0	smart	1	4.81327410206904	300	10600	0	300
1814	43	172	0.17017017017017	smart	1	8.54143394686662	300	8350	0	248.948948948949
1815	43	173	0.0670670670670671	smart	1	2.27632728425124	300	8650	1	279.87987987988
1816	43	175	0.714714714714715	smart	1	2.11589562666632	300	14500	0	85.5855855855856
1817	43	177	0.137137137137137	smart	1	1.69329627025263	300	15550	1	258.858858858859
1818	43	179	0.0810810810810811	smart	1	7.89569633071142	300	22850	1	275.675675675676
1819	43	18	0.309309309309309	responsible	1	5.49349462698319	0	600	0	207.207207207207
1820	43	182	0.0790790790790791	smart	1	3.01994296855219	0	22850	1	276.276276276276
1821	43	183	0.0630630630630631	smart	1	5.88343914121288	300	19800	1	281.081081081081
1822	43	184	0.113113113113113	smart	1	4.46299595791425	0	8650	0	266.066066066066
1823	43	186	0.134134134134134	smart	1	41.8210842817064	300	300	1	259.75975975976
1824	43	189	0.152152152152152	smart	1	17.2679016327265	300	600	0	254.354354354354
1825	43	19	0.0710710710710711	responsible	1	3.29244586786353	300	11800	1	278.678678678679
1826	43	190	0	smart	1	4.2223128618698	300	17300	1	300
1827	43	192	0.299299299299299	smart	0	6.189278908907	100	9500	0	100
1828	43	194	0.0610610610610611	smart	1	15.9972333310216	300	5450	1	281.681681681682
1829	43	195	0.101101101101101	smart	1	6.8795068387667	300	7650	1	269.66966966967
1830	43	196	0.102102102102102	smart	1	9.07915204830215	300	1250	1	269.369369369369
1831	43	197	0.0760760760760761	smart	1	6.76362147514828	300	12600	0	277.177177177177
1832	43	2	0.793793793793794	responsible	1	7.60236659670181	0	2150	1	61.8618618618619
1833	43	21	0.26026026026026	responsible	1	9.13106876584334	150	4350	1	221.921921921922
1834	43	22	0.841841841841842	responsible	1	17.1670090274392	0	600	0	47.4474474474474
1835	43	24	0	responsible	1	1.85214866242904	300	20900	1	300
1836	43	26	0.953953953953954	responsible	0	11.01915582386	100	1850	0	100
1837	43	27	0	responsible	1	3.27530844347166	300	12900	1	300
1838	43	29	0.0720720720720721	responsible	1	2.92342895280535	300	20600	1	278.378378378378
1839	43	3	0	responsible	1	3.52157588171212	300	4050	0	300
1840	43	30	0	responsible	1	6.58394349227865	300	2550	0	300
1841	43	32	0.748748748748749	responsible	1	15.0052276235228	0	18000	0	75.3753753753754
1842	43	33	0.0650650650650651	responsible	1	3.4553338149708	300	22400	0	280.48048048048
1843	43	34	0.668668668668669	responsible	1	11.6504825654138	300	3450	1	99.3993993993994
1844	43	35	0	responsible	1	2.09343136928646	300	21200	0	300
1845	43	36	0.711711711711712	responsible	1	3.8183953630928	0	4850	1	86.4864864864865
1846	43	39	0.673673673673674	responsible	1	4.20570631696864	0	11200	1	97.8978978978979
1847	43	4	0.798798798798799	responsible	1	20.2487308807963	0	15100	0	60.3603603603604
1848	43	41	0.948948948948949	random	1	1.8605419698024	0	7650	1	15.3153153153153
1849	43	42	0.436436436436436	random	1	13.1991308131228	150	18600	1	169.069069069069
1850	43	44	0.690690690690691	random	0	3.20855291332145	100	8050	0	100
1851	43	45	0.75975975975976	random	0	4.27484847231426	100	18000	1	100
1852	43	47	0.0860860860860861	random	1	7.6601789688998	300	13200	1	274.174174174174
1853	43	48	0.0970970970970971	random	1	1.73995737413998	300	21950	1	270.870870870871
1854	43	53	0.945945945945946	random	0	7.58670985025583	100	1450	1	100
1855	43	55	0.104104104104104	random	1	29.6042755236567	300	3150	1	268.768768768769
1856	43	59	0.124124124124124	random	1	2.84953593917271	300	23150	1	262.762762762763
1857	43	60	0.676676676676677	random	0	6.48209953352898	100	17000	1	100
1858	43	64	0.941941941941942	random	1	7.78071629234	0	18000	0	17.4174174174174
1859	43	66	0	random	1	4.10679572397885	300	11200	0	300
1860	43	69	0.0690690690690691	random	1	6.45792321311774	300	14800	1	279.279279279279
1861	43	70	0	random	1	1.52781332697214	300	13900	1	300
1862	43	73	0.0730730730730731	random	1	3.87846871589682	300	9900	0	278.078078078078
1863	43	76	0.137137137137137	random	1	10.0002680832577	300	14200	1	258.858858858859
1864	43	77	0.838838838838839	random	0	2.4276431780745	100	8750	0	100
1865	43	79	0	random	1	4.48390396399327	300	6150	1	300
1866	43	8	0.768768768768769	responsible	1	6.99685670825465	0	8650	1	69.3693693693694
1867	43	80	0.211211211211211	random	1	4.13065793291662	300	3750	1	236.636636636637
1868	43	81	0.0960960960960961	random	1	23.4808213175329	300	2150	0	271.171171171171
1869	43	84	0.933933933933934	random	0	6.14100526245556	100	19900	0	100
1870	43	85	0.954954954954955	random	0	10.8948180625916	100	5700	1	100
1871	43	86	0	random	1	3.62301709357325	300	16750	0	300
1872	43	88	0.796796796796797	random	0	64.6753888062487	100	800	1	100
1873	43	89	0.143143143143143	random	1	15.2149704284261	300	9400	0	257.057057057057
1874	43	9	0.317317317317317	responsible	1	22.6935211243076	0	4200	1	204.804804804805
1875	43	93	0.90990990990991	random	1	11.1748559052489	0	21950	1	27.027027027027
1876	43	96	0.0860860860860861	random	1	13.4825613706957	300	16450	1	274.174174174174
1877	43	99	0.863863863863864	random	0	12.4645637162685	100	10300	0	100
1878	44	0	0.331331331331331	responsible	1	2.86695513088625	0	24650	0	200.600600600601
1879	44	1	0.134134134134134	responsible	1	1.17969228893639	300	5200	1	259.75975975976
1880	44	10	0.0680680680680681	responsible	1	1.01048696919452	300	5800	0	279.57957957958
1881	44	101	0.928928928928929	random	0	12.6686509596418	100	400	1	100
1882	44	103	0.861861861861862	random	0	4.7543657607298	100	15600	1	100
1883	44	105	0.888888888888889	random	0	5.05954838234152	100	10850	1	100
1884	44	106	0.935935935935936	random	0	11.0612620003801	100	7100	1	100
1885	44	107	0.0770770770770771	random	1	3.24529742469031	150	25100	1	276.876876876877
1886	44	109	0.175175175175175	random	1	2.31414164063835	300	16050	1	247.447447447447
1887	44	111	0.880880880880881	random	0	4.20729086940128	100	16850	1	100
1888	44	112	0.808808808808809	random	0	2.6914542086115	100	20850	1	100
1889	44	116	0.82982982982983	smart	0	4.57611900657434	100	11700	1	100
1890	44	117	0.107107107107107	smart	1	3.64322690137737	300	9700	0	267.867867867868
1891	44	12	0.128128128128128	responsible	1	1.90678819774348	300	17550	0	261.561561561562
1892	44	120	0.78978978978979	smart	1	3.15145211246204	300	10000	1	63.0630630630631
1893	44	122	0.0900900900900901	smart	1	2.47399794552439	300	18250	1	272.972972972973
1894	44	124	0.292292292292292	smart	1	2.00862531446137	300	24350	1	212.312312312312
1895	44	125	0.663663663663664	smart	1	6.36007935513226	0	21950	0	100.900900900901
1896	44	126	0.152152152152152	smart	1	2.617201677293	300	20650	0	254.354354354354
1897	44	127	0	smart	1	2.66922071431418	150	19900	1	300
1898	44	130	0.0620620620620621	smart	1	2.62542237885646	300	7400	1	281.381381381381
1899	44	134	0.705705705705706	smart	1	3.88363134011479	0	17950	1	88.2882882882883
1900	44	135	0.0880880880880881	smart	1	1.49459743815669	300	23600	0	273.573573573574
1901	44	137	0.119119119119119	smart	1	8.51838345173678	300	700	1	264.264264264264
1902	44	138	0.0890890890890891	smart	1	1.74245347184888	300	14000	1	273.273273273273
1903	44	139	0.922922922922923	smart	0	2.50565136301066	100	19600	0	100
1904	44	141	0	smart	1	1.44097176759851	300	18900	1	300
1905	44	145	0.147147147147147	smart	1	3.74522822686549	300	19200	1	255.855855855856
1906	44	147	0	smart	1	3.64685815441158	300	10300	1	300
1907	44	148	0.0650650650650651	smart	1	4.93720911644778	300	21450	1	280.48048048048
1908	44	149	0	smart	1	3.93910187132678	300	3250	0	300
1909	44	15	0.149149149149149	responsible	1	0.542566303178319	0	18600	0	255.255255255255
1910	44	151	0	smart	1	7.35631592647815	300	3850	1	300
1911	44	156	0.133133133133133	smart	1	1.77671992359319	300	21750	0	260.06006006006
1912	44	159	0.221221221221221	smart	1	9.48518684501141	300	1550	0	233.633633633634
1913	44	160	0.63963963963964	smart	1	5.16515265973112	300	11600	1	108.108108108108
1914	44	165	0.142142142142142	smart	1	1.39222819794213	0	21450	1	257.357357357357
1915	44	166	0.114114114114114	smart	1	2.41215530542058	300	12000	1	265.765765765766
1916	44	168	0.0740740740740741	smart	1	6.2028208454326	300	15500	1	277.777777777778
1917	44	169	0	smart	1	3.20323478837417	300	8100	1	300
1918	44	17	0.0920920920920921	responsible	1	0.716740804230994	300	7000	1	272.372372372372
1919	44	173	0	smart	1	4.25239976500734	300	9100	1	300
1920	44	174	0	smart	1	5.13247231542755	300	2150	0	300
1921	44	175	0.231231231231231	smart	1	1.4360993077421	300	23000	1	230.630630630631
1922	44	176	0.234234234234234	smart	1	3.07689386670927	300	22700	1	229.72972972973
1923	44	177	0.123123123123123	smart	1	2.68909775055772	300	24650	1	263.063063063063
1924	44	18	0.952952952952953	responsible	0	2.48427063471354	100	18600	1	100
1925	44	180	0.109109109109109	smart	1	2.78112214924431	300	14900	0	267.267267267267
1926	44	182	0.137137137137137	smart	1	3.16974521827478	300	6100	1	258.858858858859
1927	44	184	0.834834834834835	smart	0	3.54151822826179	100	20750	1	100
1928	44	185	0.147147147147147	smart	1	4.05722395743715	300	23300	0	255.855855855856
1929	44	186	0	smart	1	3.75873813024054	300	16350	0	300
1930	44	187	0.112112112112112	smart	1	3.71582272792466	300	14600	1	266.366366366366
1931	44	190	0	smart	1	5.18799509488485	300	1000	1	300
1932	44	193	0.179179179179179	smart	1	3.80406441586592	300	13150	1	246.246246246246
1933	44	20	0.427427427427427	responsible	1	1.14087464184331	0	21450	0	171.771771771772
1934	44	21	0.854854854854855	responsible	0	8.36383065472955	100	2800	1	100
1935	44	22	0.0990990990990991	responsible	1	2.23171754598707	300	4900	0	270.27027027027
1936	44	25	0.235235235235235	responsible	1	7.44093911244545	300	2700	0	229.429429429429
1937	44	26	0.0590590590590591	responsible	1	2.07495726062461	150	22100	1	282.282282282282
1938	44	28	0.0520520520520521	responsible	1	1.48216857585248	300	21150	1	284.384384384384
1939	44	29	0.86986986986987	responsible	0	3.23747511599572	100	3950	1	100
1940	44	30	0.928928928928929	responsible	1	1.61753164984088	0	11700	0	21.3213213213213
1941	44	31	0.132132132132132	responsible	1	0.933520950146885	150	15750	1	260.36036036036
1942	44	32	0.951951951951952	responsible	0	3.72980877453301	100	12550	0	100
1943	44	33	0.367367367367367	responsible	1	1.4180310559841	0	24050	0	189.78978978979
1944	44	34	0.0590590590590591	responsible	1	3.08202165876401	150	12150	1	282.282282282282
1945	44	36	0.791791791791792	responsible	0	3.93425180357508	100	17650	1	100
1946	44	37	0.877877877877878	responsible	0	4.13466332070561	100	4600	1	100
1947	44	38	0.151151151151151	responsible	1	1.08484181999302	300	24950	1	254.654654654655
1948	44	39	0.0790790790790791	responsible	1	1.05688154483141	300	6400	1	276.276276276276
1949	44	44	0.158158158158158	random	1	1.70603115799258	300	14300	1	252.552552552553
1950	44	45	0.133133133133133	random	1	2.46303296708766	300	11150	1	260.06006006006
1951	44	48	0.0960960960960961	random	1	3.38511497257446	300	8700	1	271.171171171171
1952	44	49	0.814814814814815	random	0	5.00148938598704	100	16450	1	100
1953	44	5	0.139139139139139	responsible	1	1.00310690457445	300	5500	1	258.258258258258
1954	44	50	0.751751751751752	random	0	16.4188284637244	100	21850	1	100
1955	44	51	0	random	1	5.37933563246338	300	300	1	300
1956	44	52	0.677677677677678	random	0	4.50082773038321	100	25200	0	100
1957	44	56	1	random	0	3.93268839924121	100	8800	1	100
1958	44	57	0.866866866866867	random	0	7.9500136685142	100	16950	0	100
1959	44	58	0.518518518518518	random	0	5.12661553595353	100	13700	0	100
1960	44	6	0.166166166166166	responsible	1	8.81332013028486	300	9400	1	250.15015015015
1961	44	62	0.903903903903904	random	0	6.26435777110237	100	7500	0	100
1962	44	63	0	random	1	3.63690952874254	300	4400	0	300
1963	44	64	0.036036036036036	random	1	2.95389745473267	300	20200	0	289.189189189189
1964	44	66	0.0720720720720721	random	1	3.88211023197914	300	8400	1	278.378378378378
1965	44	68	0.0510510510510511	random	1	3.87452179638171	300	6700	1	284.684684684685
1966	44	69	0.756756756756757	random	0	2.47602443103051	100	21950	0	100
1967	44	7	0.115115115115115	responsible	1	4.72404467349361	300	12450	1	265.465465465465
1968	44	71	0.229229229229229	random	1	4.26875968575177	300	17250	0	231.231231231231
1969	44	76	0.706706706706707	random	1	4.55273014185741	0	17950	0	87.987987987988
1970	44	79	0.770770770770771	random	0	7.24379559864519	100	2250	0	100
1971	44	8	0.0690690690690691	responsible	1	0.730517235856496	300	19500	1	279.279279279279
1972	44	80	1	random	0	5.29369982574576	100	1100	0	100
1973	44	81	0	random	1	6.64074075571489	300	3550	1	300
1974	44	84	0.0640640640640641	random	1	1.85291310401544	300	15200	0	280.780780780781
1975	44	85	0.137137137137137	random	1	4.61779320206779	300	22400	0	258.858858858859
1976	44	86	0.813813813813814	random	0	7.17335625621422	100	4500	1	100
1977	44	87	0.194194194194194	random	1	3.05049419686839	300	7800	1	241.741741741742
1978	44	88	0.143143143143143	random	1	1.86532330623186	300	16750	1	257.057057057057
1979	44	89	0.0650650650650651	random	1	1.76153900937925	300	23900	1	280.48048048048
1980	44	9	0.163163163163163	responsible	1	1.78489926196244	300	17950	1	251.051051051051
1981	44	90	0.0720720720720721	random	1	7.76453488643301	150	13300	0	278.378378378378
1982	44	93	0.0790790790790791	random	1	2.75543311773708	300	13600	1	276.276276276276
1983	44	95	0	random	1	4.76363640321847	300	10750	0	300
1984	44	96	0.758758758758759	random	0	3.91592884162219	100	18500	0	100
1985	44	97	0	random	1	2.19902756063811	300	12850	0	300
1986	45	0	0.282282282282282	responsible	1	3.67642307776032	300	14200	1	215.315315315315
1987	45	104	0.049049049049049	random	1	5.24778829317756	300	20300	1	285.285285285285
1988	45	105	0.873873873873874	random	1	4.78020209057058	0	17250	0	37.8378378378379
1989	45	106	0.169169169169169	random	1	6.99813366341255	300	2100	1	249.249249249249
1990	45	108	0.786786786786787	random	0	5.42288182770972	100	16950	0	100
1991	45	109	1	random	0	3.137203574061	100	14750	0	100
1992	45	110	0.586586586586587	random	1	6.2549236640034	0	17250	1	124.024024024024
1993	45	111	0.0630630630630631	random	1	9.57952285725833	300	13700	0	281.081081081081
1994	45	113	0.0570570570570571	random	1	6.02233166116685	300	19200	0	282.882882882883
1995	45	115	0.805805805805806	random	0	3.8275832791669	100	18200	0	100
1996	45	116	0.233233233233233	random	0	6.01212916629129	100	13800	0	100
1997	45	118	0	smart	1	7.10097219932891	300	3550	0	300
1998	45	121	1	smart	1	2.71021991111502	0	19800	1	0
1999	45	123	0.164164164164164	smart	1	4.04362985516536	300	20600	1	250.750750750751
[truncated: 3,089 more rows]
