# Supplementary material for: Exploring the determinants of reinvestment decisions: Sense of personal responsibility, preferences, and loss framing
Source: Front Psychol. 2023 Jan 12;13:1025181. doi: 10.3389/fpsyg.2022.1025181 (PMC9878561; doi:10.3389/fpsyg.2022.1025181)
Supplement: Supplementary file 2 [file Data_Sheet_1.ZIP › Experiment 1.csv]

	participant	Responsibillity	trial	Card	Bet	RT	Responsible	LoseProb
1	1	2	21	2	1	1.64959149836	0	0.311
2	1	2	22	2	1	2.01610456077	0	0.359
3	1	2	23	2	1	2.61603807188	0	0.365
4	1	2	24	2	1	3.44897270463	0	0.334
5	1	2	25	2	1	6.33070013088	0	0.658
6	1	2	26	2	1	4.61504492889	0	0.39
7	1	2	27	2	0	5.61437864309	0	0.659
8	1	2	28	2	1	1.59957061582	0	0.381
9	1	2	29	2	1	2.33196230247	0	0.588
10	1	2	30	2	1	3.44903388559	0	0.644
11	1	2	31	2	0	1.36643567828	0	0.857
12	1	2	32	2	0	2.11554569086	0	0.76
13	1	2	33	2	0	3.41559108769	0	0.636
14	1	2	34	2	0	4.23214458821	0	0.631
15	1	2	35	2	0	3.58208627074	0	0.371
16	1	2	36	2	0	1.38313500738	0	0.639
17	1	2	37	2	1	1.26652186242	0	0.304
18	1	2	38	2	0	3.29894916812	0	0.66
19	1	2	39	2	1	1.0497281079	0	0.366
20	1	2	40	2	1	2.73238777554	0	0.557
21	1	2	4	2	1	3.29901062845	0	0.363
22	1	2	5	2	1	4.3320589628	0	0.349
23	1	2	6	2	0	4.41458956376	0	0.531
24	1	3	41	3	1	3.29895196177	0	0.342342342342
25	1	3	42	3	0	4.18182729928	0	0.940940940941
26	1	3	43	3	0	5.14770676161	0	0.770770770771
27	1	3	44	3	1	1.33278447401	0	0.651651651652
28	1	3	45	3	1	3.59893589828	0	0.828828828829
29	1	3	46	3	1	1.78277742004	0	0.602602602603
30	1	3	47	3	0	2.88241829618	0	0.726726726727
31	1	3	48	3	1	1.98292548355	0	0.754754754755
32	1	3	49	3	1	3.39838247599	0	0.704704704705
33	1	3	50	3	1	2.51611419887	0	0.419419419419
34	1	3	51	3	1	3.0490498094	0	0.499499499499
35	1	3	52	3	1	3.66551307499	0	0.276276276276
36	1	3	53	3	0	7.09756491398	0	0.762762762763
37	1	3	54	3	1	5.76485530982	0	0.704704704705
38	1	3	55	3	1	2.28233476601	0	0.808808808809
39	1	3	56	3	1	2.34939133325	0	0.279279279279
40	1	3	57	3	1	3.13235732474	0	0.219219219219
41	1	3	58	3	1	1.36646892273	0	0.62962962963
42	1	3	59	3	1	1.34941926977	0	0.0540540540541
43	1	3	60	3	0	2.94901446972	0	0.624624624625
44	1	4	61	4	1	1.51640753224	0	0.013
45	1	4	62	4	1	1.93279983909	0	0.042
46	1	4	63	4	1	2.11603877029	0	0.255
47	1	4	64	4	1	3.63238288665	0	0.249
48	1	4	65	4	1	6.31476905584	0	0.573
49	1	4	66	4	1	1.53269256288	0	0.166
50	1	4	67	4	1	4.56508802096	0	0.87
51	1	4	68	4	1	1.23273879781	0	0.194
52	1	4	69	4	1	3.8651926432	0	0.945
53	1	4	70	4	1	3.54895636177	0	0.736
54	1	4	71	4	1	4.68112790871	0	0.798
55	1	4	72	4	1	1.41608556395	0	0.02
56	1	4	73	4	0	3.63208648026	0	0.818
57	1	4	74	4	0	6.28072143247	0	0.891
58	1	4	75	4	0	5.81487451617	0	0.837
59	1	4	76	4	0	8.13021990225	0	0.744
60	1	4	77	4	0	11.5290208672	0	0.984
61	1	4	78	4	1	1.99922755546	0	0.222
62	1	4	79	4	0	6.38110150871	0	0.926
63	1	4	80	4	1	1.59934712373	0	0.284
64	1	5	81	5	1	4.48177994689	0	0.0820820820821
65	1	5	82	5	1	8.56369817952	0	0.942942942943
66	1	5	83	5	0	11.5625111571	0	0.760760760761
67	1	5	84	5	1	6.83089582614	0	0.252252252252
68	1	5	85	5	1	2.56452845264	0	0
69	1	5	86	5	0	8.59638697097	0	0.836836836837
70	1	5	87	5	0	6.03130286112	0	0.887887887888
71	1	5	88	5	1	2.09931373959	0	0
72	1	5	89	5	1	2.54881416493	0	0.665665665666
73	1	5	90	5	1	2.01568718929	0	0.13013013013
74	1	5	91	5	0	4.53198409295	0	1
75	1	5	92	5	1	4.81484127173	0	0
76	1	5	93	5	1	3.31562028135	0	0.107107107107
77	1	5	94	5	1	2.96576296708	0	0.940940940941
78	1	5	95	5	0	4.46499652889	0	0.893893893894
79	1	5	96	5	1	1.71620247825	0	0.825825825826
80	1	5	97	5	1	3.3989621586	0	0.141141141141
81	1	5	98	5	0	13.2451037772	0	1
82	1	5	99	5	1	4.44786949179	0	0.0630630630631
83	1	5	100	5	1	1.68237387713	0	0.0820820820821
84	2	2	21	2	1	4.16496063047	0	0.425
85	2	2	22	2	1	9.21327794454	0	0.386
86	2	2	23	2	0	7.06442494786	0	0.692
87	2	2	24	2	1	3.64899896495	0	0.543
88	2	2	25	2	1	3.96512601462	0	0.274
89	2	2	26	2	1	2.63256782636	0	0.624
90	2	2	27	2	1	3.12771064479	0	0.37
91	2	2	28	2	1	6.98105932458	0	0.303
92	2	2	29	2	1	4.88156595322	0	0.338
93	2	2	30	2	1	9.53024085463	0	0.363
94	2	2	31	2	0	5.46473224949	0	0.718
95	2	2	32	2	0	2.83235299458	0	0.721
96	2	2	33	2	1	8.79702951074	0	0.404
97	2	2	34	2	1	9.84661123132	0	0.329
98	2	2	35	2	1	7.11413266211	0	0.654
99	2	2	36	2	1	6.74788751084	0	0.059
100	2	2	37	2	1	6.35874140428	0	0.134
101	2	2	38	2	1	9.63006080382	0	0.467
102	2	2	39	2	0	7.31106858553	0	0.74
103	2	2	40	2	1	5.94783135845	0	0.615
104	2	2	4	2	0	7.48096839124	0	0.439
105	2	2	5	2	1	3.34887143478	0	0.778
106	2	2	6	2	1	6.94702203772	0	0.638
107	2	3	41	3	1	12.1622675508	0	0.801801801802
108	2	3	42	3	1	15.9937659675	0	0.178178178178
109	2	3	43	3	1	8.94601325029	0	0.651651651652
110	2	3	44	3	1	3.33237268983	0	0.135135135135
111	2	3	45	3	1	7.06409529703	0	0.393393393393
112	2	3	46	3	0	9.50965443932	0	0.715715715716
113	2	3	47	3	0	14.6282846004	0	0.510510510511
114	2	3	48	3	0	10.2296456673	0	0.675675675676
115	2	3	49	3	1	12.0458189519	0	0.305305305305
116	2	3	50	3	0	5.6981725331	0	0.803803803804
117	2	3	51	3	1	8.96310843976	0	0.397397397397
118	2	3	52	3	1	6.32399117765	0	0.289289289289
119	2	3	53	3	1	9.01362044617	0	0.764764764765
120	2	3	54	3	1	5.41486278284	0	0.0870870870871
121	2	3	55	3	1	6.64758928858	0	0.258258258258
122	2	3	56	3	1	8.31376585572	0	0.680680680681
123	2	3	57	3	0	5.09256036731	0	0.896896896897
124	2	3	58	3	1	2.71582365915	0	0.219219219219
125	2	3	59	3	1	5.12948656882	0	0.828828828829
126	2	3	60	3	1	9.89647706622	0	0.29029029029
127	2	4	61	4	0	6.89724559965	0	0.675
128	2	4	62	4	1	9.27587137471	0	0.281
129	2	4	63	4	1	10.2295663276	0	0.327
130	2	4	64	4	0	15.5611456205	0	0.362
131	2	4	65	4	1	6.0281309496	0	0.464
132	2	4	66	4	1	5.21485635744	0	0.156
133	2	4	67	4	0	9.69657232972	0	0.85
134	2	4	68	4	0	6.5641387383	0	0.792
135	2	4	69	4	1	11.8951168375	0	0.234
136	2	4	70	4	0	6.13110129919	0	0.72
137	2	4	71	4	0	4.18182450563	0	0.748
138	2	4	72	4	1	10.5794965561	0	0.063
139	2	4	73	4	0	3.7321254517	0	0.747
140	2	4	74	4	1	7.59249429746	0	0.277
141	2	4	75	4	0	11.9348070774	0	0.676
142	2	4	76	4	1	7.44754570763	0	0.165
143	2	4	77	4	1	6.56453878915	0	0.641
144	2	4	78	4	1	8.73041853085	0	0.126
145	2	4	79	4	0	4.925878289	0	0.212
146	2	4	80	4	0	14.5442169326	0	0.858
147	2	5	81	5	0	7.81042646482	0	0.0720720720721
148	2	5	82	5	0	6.99006940826	0	0.940940940941
149	2	5	83	5	1	16.9935338151	0	0.112112112112
150	2	5	84	5	1	3.315845729	0	0.137137137137
151	2	5	85	5	0	15.3611073474	0	1
152	2	5	86	5	0	4.66481885268	0	0.844844844845
153	2	5	87	5	1	17.6601165791	0	0.04004004004
154	2	5	88	5	0	5.94744052666	0	0.92992992993
155	2	5	89	5	0	5.09821918708	0	0.0970970970971
156	2	5	90	5	1	15.8602322362	0	0.77977977978
157	2	5	91	5	1	6.58067380072	0	0.169169169169
158	2	5	92	5	0	20.0093629218	0	0.866866866867
159	2	5	93	5	1	9.0966790472	0	0.0670670670671
160	2	5	94	5	1	4.16531486544	0	0.127127127127
161	2	5	95	5	1	11.8125764587	0	0
162	2	5	96	5	1	18.7099729156	0	0.282282282282
163	2	5	97	5	1	5.60821920104	0	0.208208208208
164	2	5	98	5	1	57.8242192793	0	0.0600600600601
165	2	5	99	5	0	4.61518209717	0	0.844844844845
166	2	5	100	5	1	12.6694862057	0	0.725725725726
167	3	2	21	2	0	2.83274382638	0	0.904
168	3	2	22	2	1	1.09968026663	0	0.513
169	3	2	23	2	1	0.983161267703	0	0.242
170	3	2	24	2	1	3.06576059248	0	0.668
171	3	2	25	2	1	1.18321267088	0	0.748
172	3	2	26	2	1	2.61593330996	0	0.758
173	3	2	27	2	1	2.3994186412	0	0.623
174	3	2	28	2	1	2.51139907446	0	0.207
175	3	2	29	2	1	3.24923754276	0	0.615
176	3	2	30	2	1	1.9325746708	0	0.367
177	3	2	31	2	1	4.83155792147	0	0.67
178	3	2	32	2	1	2.9324009057	0	0.28
179	3	2	33	2	1	6.89793842514	0	0.686
180	3	2	34	2	1	2.78241759777	0	0.124
181	3	2	35	2	1	2.89908940941	0	0.223
182	3	2	36	2	1	4.04890202526	0	0.364
183	3	2	37	2	1	1.78276624543	0	0.145
184	3	2	38	2	1	1.91626337984	0	0.61
185	3	2	39	2	1	3.33220507076	0	0.081
186	3	2	40	2	1	1.51582589407	0	0.115
187	3	2	4	2	1	8.39746587904	0	0.612
188	3	2	5	2	1	7.26420536688	0	0.007
189	3	2	6	2	1	3.01591850361	0	0.73
190	3	3	41	3	0	8.15567621024	0	0.204204204204
191	3	3	42	3	1	2.39945495866	0	0.706706706707
192	3	3	43	3	0	5.19822239977	0	0.164164164164
193	3	3	44	3	1	5.26508899874	0	0.543543543544
194	3	3	45	3	1	3.38224215647	0	0.378378378378
195	3	3	46	3	1	2.06481494156	0	0.667667667668
196	3	3	47	3	1	1.88244623269	0	0.314314314314
197	3	3	48	3	1	2.76586074487	0	0.278278278278
198	3	3	49	3	0	3.78235697554	0	0.928928928929
199	3	3	50	3	1	2.48236884855	0	0.710710710711
200	3	3	51	3	0	5.79828665375	0	0.295295295295
201	3	3	52	3	1	1.2996780317	0	0.354354354354
202	3	3	53	3	1	1.99901747289	0	0.757757757758
203	3	3	54	3	1	0.68325890581	0	0.822822822823
204	3	3	55	3	1	5.14830292677	0	0.0670670670671
205	3	3	56	3	1	7.63093437853	0	0.700700700701
206	3	3	57	3	0	6.11457210344	0	0.832832832833
207	3	3	58	3	1	5.93152174369	0	0.186186186186
208	3	3	59	3	1	5.29841222837	0	0.654654654655
209	3	3	60	3	1	2.91540237656	0	0.152152152152
210	3	4	61	4	1	15.7113387316	0	0.175
211	3	4	62	4	1	1.88283063909	0	0.176
212	3	4	63	4	0	5.81492172888	0	0.854
213	3	4	64	4	0	3.98202760407	0	0.997
214	3	4	65	4	0	13.8948654089	0	0.817
215	3	4	66	4	1	6.93076494359	0	0.205
216	3	4	67	4	1	2.24954763804	0	0.214
217	3	4	68	4	1	6.86400925257	0	0.242
218	3	4	69	4	1	6.93115717221	0	0.168
219	3	4	70	4	1	1.49953052693	0	0.987
220	3	4	71	4	1	5.2649884273	0	0.197
221	3	4	72	4	1	8.11411059227	0	0.213
222	3	4	73	4	1	9.39692419008	0	0.221
223	3	4	74	4	1	5.53149241035	0	0.231
224	3	4	75	4	1	1.51620136079	0	0.158
225	3	4	76	4	1	3.28253786445	0	0.805
226	3	4	77	4	1	12.8952079105	0	0.197
227	3	4	78	4	1	14.994682285	0	0.011
228	3	4	79	4	1	10.146649644	0	0.771
229	3	4	80	4	0	10.1297944292	0	0.96
230	3	5	81	5	1	23.8578350042	0	0.183183183183
231	3	5	82	5	1	5.3149383511	0	0.218218218218
232	3	5	83	5	1	5.34781152353	0	0.245245245245
233	3	5	84	5	1	8.73051994038	0	0
234	3	5	85	5	1	3.16607781157	0	0.136136136136
235	3	5	86	5	0	7.78080733725	0	0.645645645646
236	3	5	87	5	1	9.0637103319	0	0.616616616617
237	3	5	88	5	1	8.29708384725	0	0.707707707708
238	3	5	89	5	1	3.28228755331	0	0.894894894895
239	3	5	90	5	1	8.28044737529	0	0.109109109109
240	3	5	91	5	0	9.6800501181	0	0.687687687688
241	3	5	92	5	0	7.063901697	0	0.796796796797
242	3	5	93	5	1	4.2487975427	0	0.112112112112
243	3	5	94	5	0	9.84653300908	0	1
244	3	5	95	5	1	4.41514550034	0	0.0630630630631
245	3	5	96	5	1	9.46356813506	0	0
246	3	5	97	5	1	3.2157103766	0	0.933933933934
247	3	5	98	5	0	5.99819558072	0	0.101101101101
248	3	5	99	5	1	6.71435084627	0	0
249	3	5	100	5	1	3.7489865332	0	0.76976976977
250	4	2	21	2	1	2.13029533083	0	0.474
251	4	2	22	2	1	4.58186138182	0	0.74
252	4	2	23	2	1	2.04910149195	0	0.263
253	4	2	24	2	1	5.09617255824	0	0.62
254	4	2	25	2	1	3.4322303533	0	0.625
255	4	2	26	2	1	2.21245633174	0	0.251
256	4	2	27	2	1	2.64913194275	0	0.361
257	4	2	28	2	1	3.52788440989	0	0.706
258	4	2	29	2	1	2.46337453503	0	0.065
259	4	2	30	2	1	1.74368949126	0	0.406
260	4	2	31	2	1	3.14763692033	0	0.664
261	4	2	32	2	1	3.03136180716	0	0.65
262	4	2	33	2	1	2.48218865806	0	0.791
263	4	2	34	2	1	3.19629925032	0	0.533
264	4	2	35	2	1	3.52614620015	0	0.532
265	4	2	36	2	1	3.46294291593	0	0.327
266	4	2	37	2	1	3.69604377093	0	0.725
267	4	2	38	2	1	2.47567581913	0	0.19
268	4	2	39	2	1	6.16359509379	0	0.61
269	4	2	40	2	1	4.44442408183	0	0.619
270	4	2	4	2	1	7.84709034249	0	0.34
271	4	2	5	2	1	5.914867113	0	0.396
272	4	2	6	2	1	5.58150575003	0	0.375
273	4	3	41	3	1	2.19684093928	0	0.288288288288
274	4	3	42	3	1	13.6948084184	0	0.811811811812
275	4	3	43	3	0	4.26545357022	0	0.867867867868
276	4	3	44	3	1	7.15362930205	0	0.843843843844
277	4	3	45	3	1	3.70616600713	0	0.281281281281
278	4	3	46	3	1	4.99840678075	0	0.18018018018
279	4	3	47	3	1	3.79654090115	0	0.595595595596
280	4	3	48	3	1	4.0152723321	0	0.690690690691
281	4	3	49	3	1	4.91281042702	0	0.690690690691
282	4	3	50	3	0	3.27066372961	0	0.698698698699
283	4	3	51	3	1	4.23205491201	0	0.252252252252
284	4	3	52	3	1	3.38836304614	0	0.304304304304
285	4	3	53	3	0	2.67226840283	0	0.981981981982
286	4	3	54	3	0	9.2545474355	0	0.738738738739
287	4	3	55	3	1	2.29866477443	0	0.117117117117
288	4	3	56	3	1	7.23079078486	0	0.838838838839
289	4	3	57	3	1	3.24810080611	0	0.175175175175
290	4	3	58	3	1	5.14560342166	0	0.883883883884
291	4	3	59	3	1	3.11574711311	0	0.677677677678
292	4	3	60	3	1	4.6814243151	0	0.387387387387
293	4	4	61	4	0	3.58128672778	0	0.913
294	4	4	62	4	1	8.02926181959	0	0.031
295	4	4	63	4	1	20.457868528	0	0.247
296	4	4	64	4	1	5.72444291104	0	0.686
297	4	4	65	4	0	4.21434204627	0	0.671
298	4	4	66	4	1	11.8123116206	0	0.019
299	4	4	67	4	1	13.4115598491	0	0.186
300	4	4	68	4	1	6.82462324122	0	0.01
301	4	4	69	4	1	7.18811748421	0	0.182
302	4	4	70	4	0	4.98890166208	0	0.923
303	4	4	71	4	0	6.84604691378	0	0.844
304	4	4	72	4	1	5.06783683401	0	0.73
305	4	4	73	4	0	6.43951004946	0	0.946
306	4	4	74	4	0	3.06580333534	0	0.938
307	4	4	75	4	0	3.395121447	0	0.783
308	4	4	76	4	0	3.93182792785	0	0.9
309	4	4	77	4	1	2.26570890993	0	0.008
310	4	4	78	4	0	5.38849323028	0	0.765
311	4	4	79	4	0	7.76859908173	0	0.962
312	4	4	80	4	1	4.70244290825	0	0.945
313	4	5	81	5	1	5.23310113436	0	0
314	4	5	82	5	1	8.94367608174	0	0.0600600600601
315	4	5	83	5	1	3.15639334049	0	0
316	4	5	84	5	0	4.74910777766	0	0.842842842843
317	4	5	85	5	1	5.29644242494	0	0.0700700700701
318	4	5	86	5	1	6.97899621321	0	0.0570570570571
319	4	5	87	5	0	6.84313453246	0	0.800800800801
320	4	5	88	5	0	6.7625427254	0	1
321	4	5	89	5	1	10.2258728414	0	0.0780780780781
322	4	5	90	5	0	7.43021026415	0	0.741741741742
323	4	5	91	5	1	8.69446284374	0	0.60960960961
324	4	5	92	5	0	5.83095281663	0	0.901901901902
325	4	5	93	5	1	8.43862865252	0	0.0690690690691
326	4	5	94	5	1	4.79368299602	0	0.141141141141
327	4	5	95	5	0	3.22073419946	0	1
328	4	5	96	5	1	15.2115995189	0	0
329	4	5	97	5	0	6.17868136872	0	0.851851851852
330	4	5	98	5	1	11.979240099	0	0.138138138138
331	4	5	99	5	1	7.13395836622	0	0.0850850850851
332	4	5	100	5	0	3.22950933708	0	0.376376376376
333	5	2	21	2	1	1.29993812063	0	0.353
334	5	2	22	2	1	0.916635773541	0	0.692
335	5	2	23	2	1	4.81533379242	0	0.91
336	5	2	24	2	1	4.13484143935	0	0.538
337	5	2	25	2	1	0.916234046506	0	0.326
338	5	2	26	2	1	3.06591480202	0	0.577
339	5	2	27	2	1	1.59976673013	0	0.592
340	5	2	28	2	1	1.73307054388	0	0.405
341	5	2	29	2	1	1.13300042324	0	0.721
342	5	2	30	2	1	1.0666453418	0	0.638
343	5	2	31	2	1	2.24960267297	0	0.312
344	5	2	32	2	1	1.89968361901	0	0.659
345	5	2	33	2	1	2.38286458195	0	0.586
346	5	2	34	2	1	4.1482498474	0	0.403
347	5	2	35	2	1	1.31653268781	0	0.469
348	5	2	36	2	1	1.98300482324	0	0.521
349	5	2	37	2	1	2.58252235969	0	0.216
350	5	2	38	2	1	1.28334327408	0	0.686
351	5	2	39	2	1	1.39968934599	0	0.23
352	5	2	40	2	1	6.01484490347	0	0.68
353	5	2	4	2	1	4.03205267709	0	0.681
354	5	2	5	2	1	3.83174090562	0	0.633
355	5	2	6	2	1	7.04783540925	0	0.411
356	5	3	41	3	1	1.41613026237	0	0.363363363363
357	5	3	42	3	1	2.71609883379	0	0.553553553554
358	5	3	43	3	1	3.34874236809	0	0.476476476476
359	5	3	44	3	1	1.38291291212	0	0.276276276276
360	5	3	45	3	1	3.68214284218	0	0.23023023023
361	5	3	46	3	1	5.24848577124	0	0.17017017017
362	5	3	47	3	1	1.69904359353	0	0.577577577578
363	5	3	48	3	0	4.56535816703	0	0.930930930931
364	5	3	49	3	1	1.56606188775	0	0.60960960961
365	5	3	50	3	1	2.18262460732	0	0.236236236236
366	5	3	51	3	1	2.0994514666	0	0.0880880880881
367	5	3	52	3	1	2.71535628132	0	0.615615615616
368	5	3	53	3	1	4.98187143897	0	0.658658658659
369	5	3	54	3	1	2.63246948984	0	0.847847847848
370	5	3	55	3	0	2.21603639569	0	0.851851851852
371	5	3	56	3	1	2.58276903908	0	0.469469469469
372	5	3	57	3	1	2.34949805073	0	0.286286286286
373	5	3	58	3	1	2.68217915964	0	0.386386386386
374	5	3	59	3	1	1.44982393014	0	0.00800800800801
375	5	3	60	3	1	5.66472051616	0	0.657657657658
376	5	4	61	4	1	6.24809130769	0	0.179
377	5	4	62	4	1	8.24677046943	0	0.215
378	5	4	63	4	1	2.71221677616	0	0.124
379	5	4	64	4	1	4.58139819446	0	0.753
380	5	4	65	4	0	6.44770354891	0	0.977
381	5	4	66	4	1	1.88283371211	0	0.591
382	5	4	67	4	1	4.26549379879	0	0.776
383	5	4	68	4	0	4.03227644854	0	0.86
384	5	4	69	4	1	2.99924347927	0	0.931
385	5	4	70	4	1	2.39955245709	0	0.22
386	5	4	71	4	0	2.89926876181	0	0.243
387	5	4	72	4	1	4.16554450356	0	0.227
388	5	4	73	4	1	2.4992047872	0	0.264
389	5	4	74	4	1	2.64942359993	0	0.98
390	5	4	75	4	1	2.7160555322	0	0.264
391	5	4	76	4	1	5.93152872781	0	0.561
392	5	4	77	4	1	2.11600245283	0	0.755
393	5	4	78	4	1	5.29845245695	0	0.789
394	5	4	79	4	1	2.16576939248	0	0.925
395	5	4	80	4	1	7.81401910019	0	0.71
396	5	5	81	5	1	4.19880012683	0	0
397	5	5	82	5	1	2.28280186448	0	0.325325325325
398	5	5	83	5	1	2.14926645705	0	0.315315315315
399	5	5	84	5	1	2.76524139241	0	0.896896896897
400	5	5	85	5	0	8.54726117426	0	0.21021021021
401	5	5	86	5	1	1.94807747912	0	0.0670670670671
402	5	5	87	5	0	3.61507258604	0	0.867867867868
403	5	5	88	5	1	3.71566497977	0	1
404	5	5	89	5	1	2.78228294378	0	0.144144144144
405	5	5	90	5	0	7.13089177535	0	0.876876876877
406	5	5	91	5	1	11.6293232799	0	0.28028028028
407	5	5	92	5	1	3.18230948347	0	0.0810810810811
408	5	5	93	5	0	7.89728554886	0	0.907907907908
409	5	5	94	5	1	2.03300838514	0	0.0680680680681
410	5	5	95	5	1	18.8601925664	0	0.920920920921
411	5	5	96	5	1	2.91565464326	0	0.0710710710711
412	5	5	97	5	1	4.96522882098	0	0.183183183183
413	5	5	98	5	1	2.76602808458	0	0
414	5	5	99	5	0	6.36403537321	0	0.315315315315
415	5	5	100	5	1	6.34771123146	0	0.151151151151
416	6	2	21	2	1	3.43250832159	0	0.125
417	6	2	22	2	1	4.83160708973	0	0.325
418	6	2	23	2	1	11.5794901307	0	0.156
419	6	2	24	2	1	3.71544595752	0	0.701
420	6	2	25	2	1	5.88149108336	0	0.614
421	6	2	26	2	1	2.2149544146	0	0.356
422	6	2	27	2	1	6.56468936694	0	0.135
423	6	2	28	2	0	5.78159766116	0	0.877
424	6	2	29	2	1	5.04853745378	0	0.606
425	6	2	30	2	1	3.43252480413	0	0.338
426	6	2	31	2	0	6.71465116377	0	0.768
427	6	2	32	2	0	6.22412233957	0	0.54
428	6	2	33	2	1	4.3321070136	0	0.458
429	6	2	34	2	1	5.08185453738	0	0.606
430	6	2	35	2	1	3.6487494919	0	0.421
431	6	2	36	2	0	4.78197005485	0	0.668
432	6	2	37	2	1	2.24366979602	0	0.72
433	6	2	38	2	1	7.9474986346	0	0.095
434	6	2	39	2	1	2.39925241895	0	0.366
435	6	2	40	2	1	12.6457066471	0	0.639
436	6	2	4	2	0	8.06409138592	0	0.555
437	6	2	5	2	1	4.93198660724	0	0.796
438	6	2	6	2	1	9.13038500703	0	0.188
439	6	3	41	3	1	2.6994986793	0	0.571571571572
440	6	3	42	3	1	4.44465902789	0	0.24024024024
441	6	3	43	3	1	9.41360759538	0	0.683683683684
442	6	3	44	3	1	5.11515234478	0	0.299299299299
443	6	3	45	3	1	5.28139107065	0	0.73973973974
444	6	3	46	3	1	5.06524851622	0	0.931931931932
445	6	3	47	3	1	5.98126856905	0	0.627627627628
446	6	3	48	3	1	5.04862182205	0	0.768768768769
447	6	3	49	3	1	5.94826549184	0	0.328328328328
448	6	3	50	3	1	5.63165961037	0	0.256256256256
449	6	3	51	3	1	8.73049675308	0	0.842842842843
450	6	3	52	3	1	10.1299997625	0	0.74974974975
451	6	3	53	3	1	4.76532240829	0	0.666666666667
452	6	3	54	3	1	10.0966812821	0	0.701701701702
453	6	3	55	3	1	5.86485097966	0	0.268268268268
454	6	3	56	3	1	7.48117121031	0	0.268268268268
455	6	3	57	3	1	17.6605803252	0	0.71971971972
456	6	3	58	3	1	11.3628743318	0	0.01001001001
457	6	3	59	3	1	9.19678003769	0	0.674674674675
458	6	3	60	3	1	5.2151041543	0	0.716716716717
459	6	4	61	4	1	12.4622716016	0	0.132
460	6	4	62	4	0	6.8978554537	0	0.98
461	6	4	63	4	0	6.54797858387	0	0.823
462	6	4	64	4	1	15.4280856925	0	0.818
463	6	4	65	4	0	8.16412504941	0	0.23
464	6	4	66	4	1	4.5321014263	0	0.335
465	6	4	67	4	1	8.93040400386	0	0.391
466	6	4	68	4	0	6.74760060287	0	0.861
467	6	4	69	4	1	8.18069335628	0	0.227
468	6	4	70	4	1	7.56422534149	0	0.566
469	6	4	71	4	1	2.38291291212	0	0.78
470	6	4	72	4	1	10.5794591212	0	0.117
471	6	4	73	4	0	6.18147893098	0	0.962
472	6	4	74	4	1	8.2637768208	0	0.762
473	6	4	75	4	1	10.2466383297	0	0.187
474	6	4	76	4	1	2.92808303849	0	0.172
475	6	4	77	4	1	10.746449898	0	0.148
476	6	4	78	4	1	5.74828337121	0	0.811
477	6	4	79	4	0	4.23194009295	0	0.893
478	6	4	80	4	1	12.3958989201	0	0.725
479	6	5	81	5	0	6.73128679762	0	0.707707707708
480	6	5	82	5	1	25.4406870147	0	0.0710710710711
481	6	5	83	5	1	4.94855239982	0	0.0610610610611
482	6	5	84	5	1	16.3774532797	0	0.0720720720721
483	6	5	85	5	1	8.5972940695	0	0.309309309309
484	6	5	86	5	1	2.73250008032	0	0.151151151151
485	6	5	87	5	1	8.3306495658	0	0.039039039039
486	6	5	88	5	0	10.3798683911	0	1
487	6	5	89	5	0	5.14829342835	0	0.85985985986
488	6	5	90	5	0	13.0457044122	0	0.871871871872
489	6	5	91	5	1	7.330979496	0	0
490	6	5	92	5	0	11.0630398556	0	0.860860860861
491	6	5	93	5	0	36.3206463391	0	0.757757757758
492	6	5	94	5	1	13.8451607676	0	0.301301301301
493	6	5	95	5	1	4.59871240619	0	0
494	6	5	96	5	0	7.88401822019	0	0.611611611612
495	6	5	97	5	1	5.01518489082	0	0
496	6	5	98	5	1	5.53172428339	0	0.862862862863
497	6	5	99	5	0	8.59724769489	0	0.593593593594
498	6	5	100	5	1	11.5458204884	0	0.231231231231
499	7	2	21	2	1	11.2627875889	0	0.229
500	7	2	22	2	0	5.81444457326	0	0.739
501	7	2	23	2	1	5.91443856691	0	0.479
502	7	2	24	2	1	3.10846210901	0	0.784
503	7	2	25	2	1	1.79822072358	0	0.788
504	7	2	26	2	1	3.73216037234	0	0.816
505	7	2	27	2	1	14.5277790892	0	0.666
506	7	2	28	2	1	7.16406051607	0	0.272
507	7	2	29	2	0	2.49900923162	0	0.411
508	7	2	30	2	1	3.53207712153	0	0.179
509	7	2	31	2	1	1.96387641446	0	0.68
510	7	2	32	2	0	4.24860980935	0	0.758
511	7	2	33	2	0	4.44851538394	0	0.637
512	7	2	34	2	1	3.59876827921	0	0.265
513	7	2	35	2	1	2.01609562109	0	0.682
514	7	2	36	2	1	3.79454120566	0	0.306
515	7	2	37	2	1	3.04905008877	0	0.614
516	7	2	38	2	0	8.84678667261	0	0.782
517	7	2	39	2	0	5.24836061566	0	0.675
518	7	2	40	2	1	3.58220053107	0	0.292
519	7	2	4	2	1	8.97962366725	0	0.03
520	7	2	5	2	0	5.81432249071	0	0.703
521	7	2	6	2	0	4.58126158492	0	0.761
522	7	3	41	3	1	7.99696441866	0	0.28028028028
523	7	3	42	3	1	6.4144387066	0	0.297297297297
524	7	3	43	3	1	5.76478239553	0	0.328328328328
525	7	3	44	3	1	5.56466645901	0	0.309309309309
526	7	3	45	3	1	4.33183100087	0	0.365365365365
527	7	3	46	3	1	2.93216819456	0	0.256256256256
528	7	3	47	3	1	4.01529244639	0	0.418418418418
529	7	3	48	3	1	5.64724985997	0	0.792792792793
530	7	3	49	3	0	3.46546474482	0	0.35035035035
531	7	3	50	3	0	4.7650869035	0	0.666666666667
532	7	3	51	3	1	3.47034553274	0	0.121121121121
533	7	3	52	3	0	6.24754542826	0	0.805805805806
534	7	3	53	3	1	5.09831584741	0	0.41041041041
535	7	3	54	3	1	3.73165528021	0	0.233233233233
536	7	3	55	3	0	8.76348949378	0	0.335335335335
537	7	3	56	3	1	4.082144239	0	0.292292292292
538	7	3	57	3	1	4.38178399769	0	0.33033033033
539	7	3	58	3	0	4.74852641886	0	0.746746746747
540	7	3	59	3	0	4.13190475326	0	0.832832832833
541	7	3	60	3	0	5.08137151509	0	0.913913913914
542	7	4	61	4	1	5.1816261564	0	0.419
543	7	4	62	4	1	6.74692118691	0	0.261
544	7	4	63	4	0	4.89824824105	0	0.701
545	7	4	64	4	0	5.34808306642	0	0.497
546	7	4	65	4	1	4.21445826215	0	0.43
547	7	4	66	4	1	5.68138855637	0	0.341
548	7	4	67	4	1	6.28114774364	0	0.486
549	7	4	68	4	1	6.28109661982	0	0.341
550	7	4	69	4	0	4.38188987707	0	0.968
551	7	4	70	4	0	10.7461881328	0	0.9
552	7	4	71	4	1	20.5089755821	0	0.136
553	7	4	72	4	0	6.74762546637	0	0.611
554	7	4	73	4	1	5.24821506644	0	0.731
555	7	4	74	4	0	7.3300849689	0	0.812
556	7	4	75	4	1	5.81484490347	0	0.062
557	7	4	76	4	1	5.66461519551	0	0.263
558	7	4	77	4	1	5.36448515105	0	0.347
559	7	4	78	4	1	2.86580780518	0	0.366
560	7	4	79	4	1	5.09821024739	0	0.214
561	7	4	80	4	1	4.49854185378	0	0.111
562	7	5	81	5	0	9.72987740062	0	0.151151151151
563	7	5	82	5	0	7.09750904095	0	1
564	7	5	83	5	1	5.88126312143	0	0
565	7	5	84	5	1	5.11483638284	0	0.464464464464
566	7	5	85	5	0	5.78140685478	0	0
567	7	5	86	5	1	3.965369621	0	0.778778778779
568	7	5	87	5	1	4.56446112565	0	0.19019019019
569	7	5	88	5	1	6.74779783464	0	0.112112112112
570	7	5	89	5	1	6.41423812244	0	0.153153153153
571	7	5	90	5	0	3.11560882738	0	1
572	7	5	91	5	0	4.94809591722	0	1
573	7	5	92	5	1	3.815356421	0	0
574	7	5	93	5	1	7.08106169918	0	1
575	7	5	94	5	0	6.49799625371	0	0.793793793794
576	7	5	95	5	0	8.76375237635	0	0.7997997998
577	7	5	96	5	1	4.49863376491	0	0.842842842843
578	7	5	97	5	1	7.68082703249	0	0.0720720720721
579	7	5	98	5	1	5.56483128442	0	0.324324324324
580	7	5	99	5	1	4.54840377758	0	0.930930930931
581	7	5	100	5	1	9.07964447995	0	0.865865865866
582	8	2	21	2	1	4.64860010141	0	0.508
583	8	2	22	2	1	2.56604610362	0	0.339
584	8	2	23	2	1	2.96574215438	0	0.168
585	8	2	24	2	0	3.33241033427	0	0.801
586	8	2	25	2	1	6.11477122092	0	0.596
587	8	2	26	2	0	5.11516198288	0	0.712
588	8	2	27	2	0	4.94839169503	0	0.703
589	8	2	28	2	1	3.13253933112	0	0.622
590	8	2	29	2	0	3.11581395122	0	0.925
591	8	2	30	2	1	2.94902704115	0	0.27
592	8	2	31	2	1	3.18223538187	0	0.674
593	8	2	32	2	1	2.9825418454	0	0.329
594	8	2	33	2	0	3.74900092051	0	0.661
595	8	2	34	2	0	2.83265973748	0	0.756
596	8	2	35	2	1	3.48240781999	0	0.222
597	8	2	36	2	1	3.79891110462	0	0.432
598	8	2	37	2	1	3.23275178828	0	0.331
599	8	2	38	2	1	6.08140699446	0	0.296
600	8	2	39	2	0	8.03091230869	0	0.749
601	8	2	40	2	0	5.31480760823	0	0.623
602	8	2	4	2	1	8.58052957848	0	0.244
603	8	2	5	2	1	8.01418008434	0	0.376
604	8	2	6	2	1	11.8126966556	0	0.6
605	8	3	41	3	0	4.96513418605	0	0.698698698699
606	8	3	42	3	1	7.26427821134	0	0.323323323323
607	8	3	43	3	1	4.88182555325	0	0.534534534535
608	8	3	44	3	1	2.0329034137	0	0.0610610610611
609	8	3	45	3	0	4.93192347072	0	0.861861861862
610	8	3	46	3	1	7.61413350021	0	0.761761761762
611	8	3	47	3	0	3.49904324432	0	0.705705705706
612	8	3	48	3	1	4.06558047182	0	0.781781781782
613	8	3	49	3	1	6.38135601033	0	0.364364364364
614	8	3	50	3	0	5.19819292675	0	0.6996996997
615	8	3	51	3	1	8.83038801021	0	0.681681681682
616	8	3	52	3	0	5.99786711719	0	0.878878878879
617	8	3	53	3	1	4.41512922732	0	0.232232232232
618	8	3	54	3	1	2.39904603798	0	0.243243243243
619	8	3	55	3	1	4.26540747497	0	0.293293293293
620	8	3	56	3	1	6.14806749182	0	0.64964964965
621	8	3	57	3	1	5.16478714473	0	0.316316316316
622	8	3	58	3	1	2.33283580734	0	0.302302302302
623	8	3	59	3	1	4.14879963794	0	0.208208208208
624	8	3	60	3	1	2.81595684647	0	0.022022022022
625	8	4	61	4	1	7.21438856055	0	0.5
626	8	4	62	4	1	7.21436851611	0	0.652
627	8	4	63	4	1	4.69857628553	0	0.671
628	8	4	64	4	1	6.23139812462	0	0.555
629	8	4	65	4	0	7.21433722722	0	0.471
630	8	4	66	4	1	10.2966075297	0	0.119
631	8	4	67	4	1	6.19797376482	0	0.095
632	8	4	68	4	0	5.48159402941	0	0.76
633	8	4	69	4	0	4.56528853528	0	0.961
634	8	4	70	4	0	3.6822543787	0	0.771
635	8	4	71	4	1	4.53193995326	0	0.115
636	8	4	72	4	1	9.73012554668	0	0.274
637	8	4	73	4	1	5.69818161247	0	0.18
638	8	4	74	4	0	4.39844980298	0	0.914
639	8	4	75	4	1	4.26550134165	0	0.154
640	8	4	76	4	1	5.66466631932	0	0.443
641	8	4	77	4	1	13.2788384418	0	0.143
642	8	4	78	4	1	4.39881011413	0	0.154
643	8	4	79	4	1	5.14836047598	0	0.176
644	8	4	80	4	0	8.08029009274	0	0.766
645	8	5	81	5	0	10.8962899614	0	0.864864864865
646	8	5	82	5	1	7.5808553182	0	0.686686686687
647	8	5	83	5	0	6.13138660081	0	0.815815815816
648	8	5	84	5	0	5.69817379025	0	1
649	8	5	85	5	1	22.6424556752	0	0.811811811812
650	8	5	86	5	1	5.13169474054	0	0.209209209209
651	8	5	87	5	1	7.29738674888	0	0.756756756757
652	8	5	88	5	1	6.74791272355	0	0.04004004004
653	8	5	89	5	0	12.2458630217	0	0.954954954955
654	8	5	90	5	1	4.13216176916	0	0.0580580580581
655	8	5	91	5	0	14.1950530025	0	0.842842842843
656	8	5	92	5	0	7.38096622616	0	1
657	8	5	93	5	0	8.24696406945	0	1
658	8	5	94	5	0	8.1806399277	0	0.860860860861
659	8	5	95	5	1	3.03238114062	0	0
660	8	5	96	5	1	27.8898318082	0	0.153153153153
661	8	5	97	5	0	8.31390176684	0	0.940940940941
662	8	5	98	5	1	7.13099241663	0	0.0700700700701
663	8	5	99	5	0	4.94836920614	0	0.817817817818
664	8	5	100	5	1	11.7792879402	0	0.742742742743
665	9	2	21	2	1	2.33270820733	0	0.575
666	9	2	22	2	1	4.54874292682	0	0.208
667	9	2	23	2	1	2.89932295864	0	0.578
668	9	2	24	2	1	1.73301383276	0	0.564
669	9	2	25	2	1	11.5685451643	0	0.71
670	9	2	26	2	0	2.88262139462	0	0.904
671	9	2	27	2	1	3.13256964223	0	0.714
672	9	2	28	2	1	2.34950475549	0	0.04
673	9	2	29	2	1	1.94274216416	0	0.231
674	9	2	30	2	1	3.01591906234	0	0.552
675	9	2	31	2	1	2.93266937558	0	0.067
676	9	2	32	2	1	3.98181388975	0	0.733
677	9	2	33	2	1	3.58187367389	0	0.671
678	9	2	34	2	1	1.64982253331	0	0.61
679	9	2	35	2	1	3.23250636603	0	0.708
680	9	2	36	2	1	3.21566595754	0	0.535
681	9	2	37	2	1	2.95310744801	0	0.798
682	9	2	38	2	1	1.33317027723	0	0.111
683	9	2	39	2	1	2.49942129516	0	0.111
684	9	2	40	2	1	2.68274096289	0	0.653
685	9	2	4	2	1	4.63522319177	0	0.316
686	9	2	5	2	1	13.0456303804	0	0.467
687	9	2	6	2	1	3.23248876603	0	0.283
688	9	3	41	3	1	5.99825676168	0	0.734734734735
689	9	3	42	3	1	3.93209081042	0	0.46046046046
690	9	3	43	3	1	2.69940872373	0	0.289289289289
691	9	3	44	3	1	6.41449457962	0	0.670670670671
692	9	3	45	3	0	5.11514703684	0	0.92992992993
693	9	3	46	3	0	6.46465654154	0	0.891891891892
694	9	3	47	3	1	3.23252173112	0	0.178178178178
695	9	3	48	3	1	3.29912907925	0	0.145145145145
696	9	3	49	3	1	5.21508515747	0	0.192192192192
697	9	3	50	3	1	4.56535397655	0	0.0530530530531
698	9	3	51	3	1	3.1825438708	0	0.141141141141
699	9	3	52	3	0	2.48287394068	0	0.918918918919
700	9	3	53	3	1	5.64831368233	0	0.708708708709
701	9	3	54	3	1	3.79903479353	0	0.292292292292
702	9	3	55	3	1	11.5791593624	0	0.74974974975
703	9	3	56	3	1	3.29918411418	0	0.707707707708
704	9	3	57	3	1	3.96050112514	0	0.324324324324
705	9	3	58	3	1	2.71600943695	0	0.5995995996
706	9	3	59	3	0	9.99628192969	0	0.915915915916
707	9	3	60	3	1	2.89888547287	0	0.049049049049
708	9	4	61	4	0	9.91336692233	0	0.959
709	9	4	62	4	1	4.06545189402	0	0.219
710	9	4	63	4	1	7.86405255416	0	0.341
711	9	4	64	4	1	3.06554157023	0	0.028
712	9	4	65	4	0	3.48244064539	0	0.869
713	9	4	66	4	1	5.93149883575	0	0.299
714	9	4	67	4	1	8.23064579437	0	0.802
715	9	4	68	4	1	6.38109173093	0	0.007
716	9	4	69	4	1	4.99854199346	0	0.504
717	9	4	70	4	1	3.61545755117	0	0.118
718	9	4	71	4	1	4.99858836807	0	0.183
719	9	4	72	4	1	3.41551537975	0	0.903
720	9	4	73	4	1	4.16539951307	0	0.927
721	9	4	74	4	1	4.14882533953	0	0.172
722	9	4	75	4	1	4.64871485063	0	0.015
723	9	4	76	4	1	2.24949595549	0	0.035
724	9	4	77	4	1	8.31403767797	0	0.941
725	9	4	78	4	1	5.11506127175	0	0.467
726	9	4	79	4	1	6.33107503887	0	0.22
727	9	4	80	4	1	13.1122416397	0	0.968
728	9	5	81	5	1	9.58014049272	0	0.144144144144
729	9	5	82	5	1	7.31432346849	0	0.945945945946
730	9	5	83	5	1	7.24769852034	0	0.155155155155
731	9	5	84	5	1	10.4464891488	0	0.411411411411
732	9	5	85	5	0	3.46564549405	0	1
733	9	5	86	5	0	6.78119621348	0	1
734	9	5	87	5	1	4.38122303253	0	0
735	9	5	88	5	1	5.24815891405	0	0.125125125125
736	9	5	89	5	0	3.69898157447	0	0.71971971972
737	9	5	90	5	0	7.51426200816	0	0.0610610610611
738	9	5	91	5	0	9.51338787472	0	0.907907907908
739	9	5	92	5	1	6.66457049709	0	0.802802802803
740	9	5	93	5	1	11.6291729815	0	0.216216216216
741	9	5	94	5	1	8.81375845254	0	0.0620620620621
742	9	5	95	5	1	5.31506909398	0	0
743	9	5	96	5	1	5.60099789219	0	0
744	9	5	97	5	1	7.6641724018	0	0.0710710710711
745	9	5	98	5	0	13.1954566851	0	0.848848848849
746	9	5	99	5	0	6.60850610902	0	0.67967967968
747	9	5	100	5	1	6.97053592007	0	0.0700700700701
748	10	2	21	2	1	3.38238938189	0	0.274
749	10	2	22	2	1	5.09805939023	0	0.66
750	10	2	23	2	1	0.810051556833	0	0.777
751	10	2	24	2	0	3.81548576705	0	0.946
752	10	2	25	2	1	0.733276994702	0	0.258
753	10	2	26	2	1	0.616402643354	0	0.649
754	10	2	27	2	0	4.16517434478	0	0.345
755	10	2	28	2	0	8.74680525039	0	0.67
756	10	2	29	2	1	4.71511658605	0	0.346
757	10	2	30	2	1	1.58309924864	0	0.117
758	10	2	31	2	0	3.99856797442	0	0.45
759	10	2	32	2	1	0.61657724655	0	0.857
760	10	2	33	2	1	4.81505666223	0	0.227
761	10	2	34	2	1	5.79646239955	0	0.707
762	10	2	35	2	1	3.19856685696	0	0.611
763	10	2	36	2	1	2.11609799569	0	0.343
764	10	2	37	2	1	1.0324345692	0	0.73
765	10	2	38	2	1	2.24903444432	0	0.678
766	10	2	39	2	0	2.49912181576	0	0.901
767	10	2	40	2	1	3.74818503469	0	0.481
768	10	2	4	2	1	4.56524586225	0	0.512
769	10	2	5	2	1	3.01087763948	0	0.694
770	10	2	6	2	1	5.53141083573	0	0.529
771	10	3	41	3	0	3.88210512788	0	0.93993993994
772	10	3	42	3	1	2.59924459673	0	0.274274274274
773	10	3	43	3	1	4.86334464296	0	0.227227227227
774	10	3	44	3	1	3.51520989399	0	0.294294294294
775	10	3	45	3	1	6.36462958281	0	0.4004004004
776	10	3	46	3	1	3.24900511099	0	0.624624624625
777	10	3	47	3	1	5.95938506151	0	0.654654654655
778	10	3	48	3	1	0.766609164013	0	0.772772772773
779	10	3	49	3	1	4.33190503262	0	0.668668668669
780	10	3	50	3	1	2.54887311097	0	0.104104104104
781	10	3	51	3	1	0.616660497355	0	0.0580580580581
782	10	3	52	3	1	0.699731949171	0	0.277277277277
783	10	3	53	3	1	2.5825069946	0	0.881881881882
784	10	3	54	3	1	0.433008385142	0	0.591591591592
785	10	3	55	3	1	0.63324249311	0	0.317317317317
786	10	3	56	3	1	0.766135919508	0	0.71971971972
787	10	3	57	3	0	3.56531263052	0	0.746746746747
788	10	3	58	3	1	1.64951662851	0	0.641641641642
789	10	3	59	3	1	0.583155401036	0	0.753753753754
790	10	3	60	3	1	6.98091601027	0	0.685685685686
791	10	4	61	4	1	3.34897200622	0	0.162
792	10	4	62	4	1	0.716542465594	0	0.244
793	10	4	63	4	1	0.849706596789	0	0.71
794	10	4	64	4	1	1.36449660501	0	0.953
795	10	4	65	4	1	1.11646396399	0	0.126
796	10	4	66	4	1	0.76636695446	0	0.852
797	10	4	67	4	1	0.932679991452	0	0.25
798	10	4	68	4	1	9.31330294772	0	0.794
799	10	4	69	4	1	1.31592506869	0	0.744
800	10	4	70	4	1	11.8622484143	0	0.216
801	10	4	71	4	1	0.816254021112	0	0.809
802	10	4	72	4	1	9.96309083976	0	0.772
803	10	4	73	4	1	1.66612432586	0	0.96
804	10	4	74	4	1	0.733113286744	0	0.568
805	10	4	75	4	1	2.94912565703	0	0.264
806	10	4	76	4	1	1.18290173751	0	0.261
807	10	4	77	4	1	0.732794251784	0	0.218
808	10	4	78	4	1	0.949818761881	0	0.785
809	10	4	79	4	1	0.983080251819	0	0.761
810	10	4	80	4	1	6.63108551506	0	0.254
811	10	5	81	5	1	1.18287100735	0	0.375375375375
812	10	5	82	5	1	1.2660743195	0	0.857857857858
813	10	5	83	5	1	0.91650195765	0	0.821821821822
814	10	5	84	5	1	0.866490294156	0	0.121121121121
815	10	5	85	5	1	0.799838806328	0	0.844844844845
816	10	5	86	5	1	1.31638657986	0	0.129129129129
817	10	5	87	5	1	7.89572948517	0	0.108108108108
818	10	5	88	5	1	0.783282512166	0	1
819	10	5	89	5	1	0.899898450782	0	0.149149149149
820	10	5	90	5	1	1.08309994706	0	0.256256256256
821	10	5	91	5	1	1.06660595132	0	0.866866866867
822	10	5	92	5	1	0.549047714165	0	0.952952952953
823	10	5	93	5	1	0.899473815807	0	1
824	10	5	94	5	1	0.933215255012	0	0.0670670670671
825	10	5	95	5	1	1.94807859658	0	0.804804804805
826	10	5	96	5	1	0.833243889934	0	0.645645645646
827	10	5	97	5	1	3.84877603159	0	0.748748748749
828	10	5	98	5	1	1.18297074069	0	0.902902902903
829	10	5	99	5	1	2.0827512994	0	0.224224224224
830	10	5	100	5	1	0.766491551301	0	0.821821821822
831	11	2	21	2	1	2.71606000204	0	0.3
832	11	2	22	2	1	2.94929662848	0	0.442
833	11	2	23	2	1	2.94924634276	0	0.4
834	11	2	24	2	1	2.68263927399	0	0.701
835	11	2	25	2	0	5.54835544741	0	0.749
836	11	2	26	2	1	3.83205798502	0	0.195
837	11	2	27	2	1	4.43184957865	0	0.307
838	11	2	28	2	1	3.86729402759	0	0.644
839	11	2	29	2	0	3.44891403796	0	0.613
840	11	2	30	2	1	2.96597360838	0	0.069
841	11	2	31	2	1	3.18254275334	0	0.331
842	11	2	32	2	1	2.33281967401	0	0.285
843	11	2	33	2	1	2.91511435113	0	0.282
844	11	2	34	2	1	2.01625290365	0	0.114
845	11	2	35	2	0	4.798625803	0	0.649
846	11	2	36	2	1	7.28086446741	0	0.263
847	11	2	37	2	1	4.34872728238	0	0.399
848	11	2	38	2	1	2.58278635972	0	0.404
849	11	2	39	2	1	2.73274340733	0	0.297
850	11	2	40	2	1	2.78264667716	0	0.117
851	11	2	4	2	0	5.09848234901	0	0.353
852	11	2	5	2	1	6.92167663767	0	0.596
853	11	2	6	2	0	6.91432514468	0	0.394
854	11	3	41	3	1	5.53090294995	0	0.826826826827
855	11	3	42	3	1	6.21486920824	0	0.346346346346
856	11	3	43	3	1	3.86541697339	0	0.247247247247
857	11	3	44	3	0	3.4824565692	0	0.737737737738
858	11	3	45	3	1	4.09888631097	0	0.149149149149
859	11	3	46	3	1	3.86567817977	0	0.821821821822
860	11	3	47	3	0	5.065223094	0	0.610610610611
861	11	3	48	3	1	7.0478021648	0	0.682682682683
862	11	3	49	3	0	4.81532904322	0	0.329329329329
863	11	3	50	3	0	6.36471395108	0	0.881881881882
864	11	3	51	3	0	6.34803194261	0	0.209209209209
865	11	3	52	3	1	4.29881982207	0	0.173173173173
866	11	3	53	3	1	6.61463314471	0	0.223223223223
867	11	3	54	3	1	7.88082228328	0	0.57957957958
868	11	3	55	3	1	3.43267342637	0	0.0790790790791
869	11	3	56	3	0	4.66536501147	0	0.336336336336
870	11	3	57	3	1	4.36546404641	0	0.39039039039
871	11	3	58	3	1	3.31582198296	0	0.282282282282
872	11	3	59	3	1	4.54879544747	0	0.18018018018
873	11	3	60	3	0	5.61498458603	0	0.693693693694
874	11	4	61	4	1	7.73047049276	0	0.295
875	11	4	62	4	0	6.04789547275	0	0.237
876	11	4	63	4	1	3.98200301994	0	0.252
877	11	4	64	4	0	4.28200260089	0	0.62
878	11	4	65	4	0	8.07067378675	0	0.903
879	11	4	66	4	1	6.53116108332	0	0.202
880	11	4	67	4	1	7.04753062191	0	0.181
881	11	4	68	4	1	5.0403009321	0	0.181
882	11	4	69	4	0	8.61395987479	0	0.114
883	11	4	70	4	1	7.36436418595	0	0.637
884	11	4	71	4	1	10.1964612821	0	0.726
885	11	4	72	4	1	19.7098575378	0	0.168
886	11	4	73	4	1	5.56500030032	0	0.099
887	11	4	74	4	1	7.24759487589	0	0.852
888	11	4	75	4	1	7.09752887587	0	0.803
889	11	4	76	4	0	4.26549659244	0	0.165
890	11	4	77	4	0	6.11480956379	0	0.757
891	11	4	78	4	1	5.89796328863	0	0.912
892	11	4	79	4	0	7.38101602299	0	0.496
893	11	4	80	4	0	4.91529035115	0	0.208
894	11	5	81	5	1	5.09845916171	0	0.039039039039
895	11	5	82	5	0	7.29771437432	0	0.934934934935
896	11	5	83	5	0	11.6625476143	0	1
897	11	5	84	5	1	4.29863376491	0	0.0640640640641
898	11	5	85	5	0	7.74752126318	0	0.860860860861
899	11	5	86	5	1	5.11513614161	0	0.026026026026
900	11	5	87	5	1	10.4298591022	0	0.904904904905
901	11	5	88	5	0	8.21402357004	0	0.882882882883
902	11	5	89	5	1	6.7646368463	0	0.195195195195
903	11	5	90	5	0	7.38097551505	0	0.880880880881
904	11	5	91	5	0	12.9787171275	0	0.850850850851
905	11	5	92	5	1	9.76354564616	0	0.560560560561
906	11	5	93	5	1	7.54768273621	0	0.0660660660661
907	11	5	94	5	0	7.49762413938	0	0.7997997998
908	11	5	95	5	1	3.88232107712	0	0.912912912913
909	11	5	96	5	1	4.5320533755	0	0.251251251251
910	11	5	97	5	1	3.56580319566	0	0
911	11	5	98	5	0	18.0271453495	0	0.946946946947
912	11	5	99	5	0	4.73173573736	0	1
913	11	5	100	5	0	5.98159067703	0	1
914	12	2	21	2	0	12.5457129328	0	0.768
915	12	2	22	2	0	4.43190405485	0	0.806
916	12	2	23	2	0	14.6608722617	0	0.541
917	12	2	24	2	1	6.34797523149	0	0.043
918	12	2	25	2	1	6.36443933517	0	0.698
919	12	2	26	2	1	5.26499988127	0	0.259
920	12	2	27	2	1	4.31547836387	0	0.428
921	12	2	28	2	0	3.49427874213	0	0.739
922	12	2	29	2	1	8.19728959966	0	0.343
923	12	2	30	2	1	2.88251858826	0	0.351
924	12	2	31	2	1	1.81622720206	0	0.073
925	12	2	32	2	0	2.86562258611	0	0.707
926	12	2	33	2	1	3.69888295859	0	0.531
927	12	2	34	2	1	4.56522630669	0	0.325
928	12	2	35	2	1	2.98249582	0	0.315
929	12	2	36	2	1	3.43208508344	0	0.374
930	12	2	37	2	1	2.52800733054	0	0.139
931	12	2	38	2	1	2.36615240205	0	0.281
932	12	2	39	2	1	4.54857642522	0	0.165
933	12	2	40	2	1	3.86550832578	0	0.04
934	12	2	4	2	1	16.6776864099	0	0.776
935	12	2	5	2	1	5.18181975642	0	0.386
936	12	2	6	2	1	4.59860596808	0	0.452
937	12	3	41	3	1	3.6488215681	0	0.132132132132
938	12	3	42	3	0	6.29786215846	0	0.850850850851
939	12	3	43	3	1	3.8988156316	0	0.728728728729
940	12	3	44	3	1	5.14781711083	0	0.214214214214
941	12	3	45	3	1	5.94824398073	0	0.157157157157
942	12	3	46	3	1	8.89702518057	0	0.700700700701
943	12	3	47	3	1	2.88227581997	0	0.254254254254
944	12	3	48	3	0	6.53136893097	0	0.946946946947
945	12	3	49	3	1	4.48149331829	0	0.401401401401
946	12	3	50	3	1	4.63164983259	0	0.163163163163
947	12	3	51	3	1	6.03126905794	0	0.158158158158
948	12	3	52	3	0	4.9625195381	0	0.508508508509
949	12	3	53	3	1	11.9789221814	0	0.507507507508
950	12	3	54	3	1	2.09692768215	0	0.345345345345
951	12	3	55	3	1	3.56533106861	0	0.285285285285
952	12	3	56	3	1	11.6291584545	0	0.358358358358
953	12	3	57	3	1	5.34830963153	0	0.385385385385
954	12	3	58	3	1	4.54861050776	0	0.704704704705
955	12	3	59	3	1	5.91464892885	0	0.419419419419
956	12	3	60	3	0	8.49688438056	0	0.696696696697
957	12	4	61	4	1	4.86258309366	0	0.146
958	12	4	62	4	1	9.61319944295	0	0.117
959	12	4	63	4	1	5.26415144942	0	0.629
960	12	4	64	4	0	9.44672772657	0	0.845
961	12	4	65	4	0	4.71495706857	0	0.747
962	12	4	66	4	1	18.1100232013	0	0.496
963	12	4	67	4	1	8.19742565047	0	0.718
964	12	4	68	4	1	4.6814972294	0	0.227
965	12	4	69	4	1	6.89763084414	0	0.233
966	12	4	70	4	1	3.94879879985	0	0.135
967	12	4	71	4	1	5.74812664738	0	0.371
968	12	4	72	4	1	11.6127622365	0	0.205
969	12	4	73	4	1	5.76465779869	0	0.191
970	12	4	74	4	0	3.32876441	0	0.971
971	12	4	75	4	1	6.5805690388	0	0.875
972	12	4	76	4	1	3.46530830036	0	0.201
973	12	4	77	4	0	7.86396092241	0	0.829
974	12	4	78	4	1	4.76482821141	0	0.218
975	12	4	79	4	0	10.3297427466	0	0.696
976	12	4	80	4	1	3.41540754482	0	0.198
977	12	5	81	5	0	11.1457081836	0	0.852852852853
978	12	5	82	5	1	6.71438828119	0	0.750750750751
979	12	5	83	5	1	3.79855791728	0	0
980	12	5	84	5	0	8.38054613086	0	0.955955955956
981	12	5	85	5	0	8.63035190227	0	0.817817817818
982	12	5	86	5	1	5.66402294146	0	0
983	12	5	87	5	1	6.08125837222	0	0.36036036036
984	12	5	88	5	0	10.2629577223	0	0.855855855856
985	12	5	89	5	0	9.12979331172	0	0.662662662663
986	12	5	90	5	1	5.84779490131	0	0.215215215215
987	12	5	91	5	0	6.0478974283	0	0.688688688689
988	12	5	92	5	0	4.98229411839	0	1
989	12	5	93	5	1	9.03032955306	0	0.127127127127
990	12	5	94	5	1	18.8428691356	0	0.291291291291
991	12	5	95	5	0	22.1257210064	0	0.776776776777
992	12	5	96	5	1	23.3584293535	0	0.854854854855
993	12	5	97	5	0	10.7628639953	0	0.937937937938
994	12	5	98	5	1	7.51378541127	0	0.792792792793
995	12	5	99	5	0	9.92985449268	0	1
996	12	5	100	5	0	6.78098920394	0	0.668668668669
997	14	2	21	2	1	3.81565953215	0	0.732
998	14	2	22	2	1	3.56554785594	0	0.34
999	14	2	23	2	1	1.81635124017	0	0.21
1000	14	2	24	2	1	2.91601837664	0	0.434
1001	14	2	25	2	1	5.68146063257	0	0.344
1002	14	2	26	2	1	4.13224250568	0	0.515
1003	14	2	27	2	1	4.31544456069	0	0.368
1004	14	2	28	2	1	26.6903444432	0	0.667
1005	14	2	29	2	1	2.81600315124	0	0.302
1006	14	2	30	2	1	4.14883707287	0	0.653
1007	14	2	31	2	1	3.84895091415	0	0.225
1008	14	2	32	2	0	5.09852565061	0	0.692
1009	14	2	33	2	1	7.54742013301	0	0.339
1010	14	2	34	2	1	1.81611992586	0	0.272
1011	14	2	35	2	1	7.5139181097	0	0.119
1012	14	2	36	2	1	4.5651950178	0	0.386
1013	14	2	37	2	1	6.48078959756	0	0.725
1014	14	2	38	2	1	3.58219187075	0	0.629
1015	14	2	39	2	1	4.0821394898	0	0.616
1016	14	2	40	2	1	2.86597933536	0	0.555
1017	14	2	4	2	1	3.11525878289	0	0.31
1018	14	2	5	2	0	4.5650748908	0	0.672
1019	14	2	6	2	1	6.56420941768	0	0.748
1020	14	3	41	3	1	3.93230452474	0	0.361361361361
1021	14	3	42	3	0	6.33148905797	0	0.710710710711
1022	14	3	43	3	1	2.71631059255	0	0.0930930930931
1023	14	3	44	3	1	15.4941655993	0	0.4004004004
1024	14	3	45	3	1	2.89879272366	0	0.0530530530531
1025	14	3	46	3	1	4.69847508552	0	0.177177177177
1026	14	3	47	3	1	4.54866805697	0	0.597597597598
1027	14	3	48	3	1	7.04784183465	0	0.341341341341
1028	14	3	49	3	1	4.46520353844	0	0.548548548549
1029	14	3	50	3	1	2.1495511301	0	0.0790790790791
1030	14	3	51	3	1	3.54906000623	0	0.314314314314
1031	14	3	52	3	1	5.69826444422	0	0.750750750751
1032	14	3	53	3	1	3.4491771999	0	0.700700700701
1033	14	3	54	3	1	5.41506755747	0	0.02002002002
1034	14	3	55	3	0	9.16208372852	0	0.834834834835
1035	14	3	56	3	1	4.06559884008	0	0.262262262262
1036	14	3	57	3	1	3.91835135471	0	0.43043043043
1037	14	3	58	3	0	5.69830187915	0	0.733733733734
1038	14	3	59	3	1	11.6791449751	0	0.107107107107
1039	14	3	60	3	1	4.33158292465	0	0.660660660661
1040	14	4	61	4	0	7.7445412755	0	0.607
1041	14	4	62	4	1	3.53078980708	0	0.529
1042	14	4	63	4	0	7.44765661558	0	0.013
1043	14	4	64	4	1	11.9953329264	0	0.721
1044	14	4	65	4	0	6.43136348335	0	0.86
1045	14	4	66	4	0	4.29840608234	0	0.934
1046	14	4	67	4	1	7.64761918065	0	0.186
1047	14	4	68	4	1	2.81596040838	0	0.185
1048	14	4	69	4	1	5.38174795959	0	0.757
1049	14	4	70	4	1	4.05034215242	0	0.193
1050	14	4	71	4	1	5.89797613942	0	0.225
1051	14	4	72	4	1	6.0478870918	0	0.286
1052	14	4	73	4	1	4.34854737124	0	0.072
1053	14	4	74	4	1	6.18142501351	0	0.751
1054	14	4	75	4	1	8.48019482923	0	0.242
1055	14	4	76	4	1	7.43089554678	0	0.246
1056	14	4	77	4	0	5.09832590455	0	0.811
1057	14	4	78	4	1	3.23228678505	0	0.366
1058	14	4	79	4	1	2.06632518937	0	0
1059	14	4	80	4	0	4.98188177548	0	0.977
1060	14	5	81	5	0	9.1339072424	0	0.895895895896
1061	14	5	82	5	0	5.56481759553	0	0.6996996997
1062	14	5	83	5	1	13.0783515782	0	1
1063	14	5	84	5	1	5.44836508551	0	0.043043043043
1064	14	5	85	5	1	2.14954107296	0	0
1065	14	5	86	5	1	2.98259443588	0	0
1066	14	5	87	5	1	5.8313782897	0	0.129129129129
1067	14	5	88	5	0	6.04812343468	0	0.953953953954
1068	14	5	89	5	1	7.76424294149	0	0.037037037037
1069	14	5	90	5	0	7.39760332668	0	0.915915915916
1070	14	5	91	5	1	9.36307351912	0	0.0650650650651
1071	14	5	92	5	0	8.02999347682	0	0.87987987988
1072	14	5	93	5	0	4.09886675541	0	1
1073	14	5	94	5	1	5.48133491826	0	0.0760760760761
1074	14	5	95	5	0	15.1780318448	0	1
1075	14	5	96	5	0	9.44691853294	0	0.964964964965
1076	14	5	97	5	0	5.56497096698	0	0.877877877878
1077	14	5	98	5	0	5.84821394898	0	0.848848848849
1078	14	5	99	5	1	4.33177401038	0	0.615615615616
1079	14	5	100	5	1	4.04270291336	0	0.0660660660661
1080	15	2	21	2	0	5.89821611406	0	0.791
1081	15	2	22	2	1	5.8813771024	0	0.266
1082	15	2	23	2	0	3.04920457768	0	0.899
1083	15	2	24	2	0	6.71450980502	0	0.686
1084	15	2	25	2	1	5.21494463682	0	0.224
1085	15	2	26	2	1	4.18196949612	0	0.594
1086	15	2	27	2	1	8.58036314671	0	0.206
1087	15	2	28	2	1	5.09819767596	0	0.628
1088	15	2	29	2	1	8.44711297106	0	0.49
1089	15	2	30	2	1	5.34824314263	0	0.615
1090	15	2	31	2	0	19.143227142	0	0.633
1091	15	2	32	2	1	5.11476793838	0	0.607
1092	15	2	33	2	0	19.8761208478	0	0.781
1093	15	2	34	2	1	4.63190936278	0	0.33
1094	15	2	35	2	1	4.34862838713	0	0.346
1095	15	2	36	2	0	4.96503997016	0	0.546
1096	15	2	37	2	1	8.6637944208	0	0.667
1097	15	2	38	2	0	5.51498779873	0	0.887
1098	15	2	39	2	1	12.1956771042	0	0.444
1099	15	2	40	2	0	6.0650188781	0	0.655
1100	15	2	4	2	1	4.48134385795	0	0.652
1101	15	2	5	2	1	1.88271414384	0	0.334
1102	15	2	6	2	1	1.183234182	0	0.691
1103	15	3	41	3	0	6.41445267485	0	0.780780780781
1104	15	3	42	3	1	4.69840887599	0	0.372372372372
1105	15	3	43	3	1	14.5614892396	0	0.565565565566
1106	15	3	44	3	1	4.11523922733	0	0.327327327327
1107	15	3	45	3	1	15.0951953391	0	0.686686686687
1108	15	3	46	3	1	3.48216938186	0	0.179179179179
1109	15	3	47	3	0	5.93139854367	0	0.796796796797
1110	15	3	48	3	0	33.1378759032	0	0.913913913914
1111	15	3	49	3	1	8.81360284617	0	0.721721721722
1112	15	3	50	3	1	2.93261294383	0	0.394394394394
1113	15	3	51	3	1	8.61317541755	0	0.761761761762
1114	15	3	52	3	1	2.01615680205	0	0.0540540540541
1115	15	3	53	3	0	4.21507845271	0	0.943943943944
1116	15	3	54	3	1	3.64899868559	0	0.666666666667
1117	15	3	55	3	1	4.31526437019	0	0.3003003003
1118	15	3	56	3	0	7.71246373492	0	0.716716716717
1119	15	3	57	3	1	3.74858564427	0	0.214214214214
1120	15	3	58	3	1	3.93184441039	0	0.223223223223
1121	15	3	59	3	1	4.04877156175	0	0.0720720720721
1122	15	3	60	3	1	9.13029840385	0	0.227227227227
1123	15	4	61	4	1	4.0653303702	0	0.066
1124	15	4	62	4	1	4.34849959981	0	0.231
1125	15	4	63	4	0	8.79692446945	0	0.686
1126	15	4	64	4	1	6.86422017323	0	0.796
1127	15	4	65	4	1	8.34714104726	0	0.019
1128	15	4	66	4	0	5.86441852247	0	0.781
1129	15	4	67	4	1	4.44846677441	0	0.102
1130	15	4	68	4	1	13.1786436544	0	0.025
1131	15	4	69	4	1	3.06583266868	0	0.268
1132	15	4	70	4	1	8.39650961225	0	0.108
1133	15	4	71	4	0	6.29786523148	0	0.804
1134	15	4	72	4	1	18.493243415	0	0.704
1135	15	4	73	4	0	18.9764774573	0	0.933
1136	15	4	74	4	0	4.96454186216	0	0.778
1137	15	4	75	4	1	12.9284179973	0	0.738
1138	15	4	76	4	1	9.32994500698	0	0.729
1139	15	4	77	4	1	6.38094282933	0	0.23
1140	15	4	78	4	1	6.03121122936	0	0.365
1141	15	4	79	4	0	5.3482185585	0	0.721
1142	15	4	80	4	1	10.1130462112	0	0.492
1143	15	5	81	5	1	22.3747252793	0	0.0630630630631
1144	15	5	82	5	1	6.86435147484	0	0.33033033033
1145	15	5	83	5	1	9.21311703024	0	0.751751751752
1146	15	5	84	5	0	6.19521978352	0	1
1147	15	5	85	5	0	7.95810333436	0	0.858858858859
1148	15	5	86	5	0	14.3614816967	0	0.924924924925
1149	15	5	87	5	0	7.06386063033	0	1
1150	15	5	88	5	0	4.21499604	0	0.887887887888
1151	15	5	89	5	0	13.8445947739	0	0.931931931932
1152	15	5	90	5	0	12.7120723444	0	1
1153	15	5	91	5	1	7.61382382398	0	0.0710710710711
1154	15	5	92	5	0	9.9799812546	0	0.877877877878
1155	15	5	93	5	0	23.9246608158	0	0.797797797798
1156	15	5	94	5	1	6.1812177246	0	0
1157	15	5	95	5	1	7.69729560601	0	0.147147147147
1158	15	5	96	5	1	6.48089296265	0	0.0810810810811
1159	15	5	97	5	1	6.34762155525	0	0.209209209209
1160	15	5	98	5	1	9.91321131596	0	0.0640640640641
1161	15	5	99	5	0	8.58028017527	0	0.940940940941
1162	15	5	100	5	0	19.2095607123	0	0.751751751752
1163	16	2	21	2	1	0.882963058157	0	0.647
1164	16	2	22	2	1	4.34872169507	0	0.355
1165	16	2	23	2	1	4.68191627707	0	0.038
1166	16	2	24	2	1	1.94920890784	0	0.676
1167	16	2	25	2	1	2.14971008885	0	0.64
1168	16	2	26	2	1	10.1630643001	0	0.709
1169	16	2	27	2	1	4.13185726119	0	0.343
1170	16	2	28	2	1	12.4291118005	0	0.653
1171	16	2	29	2	1	4.39876157444	0	0.592
1172	16	2	30	2	1	3.86547033212	0	0.381
1173	16	2	31	2	1	1.08310888675	0	0.234
1174	16	2	32	2	1	2.232620347	0	0.568
1175	16	2	33	2	1	0.999736838061	0	0.27
1176	16	2	34	2	1	4.28188331198	0	0.457
1177	16	2	35	2	1	2.89923384117	0	0.574
1178	16	2	36	2	1	4.24846342203	0	0.629
1179	16	2	37	2	1	0.100138984144	0	0.568
1180	16	2	38	2	1	1.4829490899	0	0.348
1181	16	2	39	2	1	0.866417379861	0	0.657
1182	16	2	40	2	1	4.14881472366	0	0.678
1183	16	2	4	2	1	5.4314319278	0	0.716
1184	16	2	5	2	1	6.04810387912	0	0.367
1185	16	2	6	2	1	4.88186766754	0	0.052
1186	16	3	41	3	1	1.48265966764	0	0.463463463463
1187	16	3	42	3	1	3.39885683795	0	0.346346346346
1188	16	3	43	3	0	2.9821834898	0	0.604604604605
1189	16	3	44	3	1	0.89953751105	0	0.17017017017
1190	16	3	45	3	1	2.49924138403	0	0.661661661662
1191	16	3	46	3	1	1.53293169942	0	0.128128128128
1192	16	3	47	3	1	1.49961014598	0	0.0690690690691
1193	16	3	48	3	1	4.5981332823	0	0.705705705706
1194	16	3	49	3	1	10.8793489117	0	0.143143143143
1195	16	3	50	3	1	0.800072634927	0	0.646646646647
1196	16	3	51	3	1	3.98200525486	0	0.873873873874
1197	16	3	52	3	1	2.19953485708	0	0.231231231231
1198	16	3	53	3	1	2.51568174167	0	0.77977977978
1199	16	3	54	3	1	5.88117959126	0	0.822822822823
1200	16	3	55	3	1	3.06569438295	0	0.249249249249
1201	16	3	56	3	1	3.08241019459	0	0.836836836837
1202	16	3	57	3	1	1.84937303484	0	0.707707707708
1203	16	3	58	3	1	4.34855463474	0	0.720720720721
1204	16	3	59	3	1	3.48234482315	0	0.735735735736
1205	16	3	60	3	1	2.99857607601	0	0.232232232232
1206	16	4	61	4	1	1.44957529518	0	0.899
1207	16	4	62	4	1	0.11645446558	0	0.018
1208	16	4	63	4	1	5.56477094156	0	0.814
1209	16	4	64	4	0	9.28015851177	0	0.859
1210	16	4	65	4	1	1.54960169519	0	0.787
1211	16	4	66	4	1	3.7987875554	0	0.724
1212	16	4	67	4	1	2.24954540312	0	0.226
1213	16	4	68	4	1	6.06476996378	0	0.273
1214	16	4	69	4	1	2.81534776068	0	0.28
1215	16	4	70	4	1	1.39962900313	0	0.75
1216	16	4	71	4	1	8.4965036059	0	0.559
1217	16	4	72	4	1	2.88256887398	0	0.84
1218	16	4	73	4	1	1.64974207616	0	0.168
1219	16	4	74	4	1	1.93276938829	0	0.145
1220	16	4	75	4	1	6.09811749817	0	0.28
1221	16	4	76	4	0	6.56393843352	0	0.731
1222	16	4	77	4	1	6.76436614151	0	0.27
1223	16	4	78	4	1	6.74739443142	0	0.284
1224	16	4	79	4	0	3.84889392367	0	0.957
1225	16	4	80	4	0	5.93153627067	0	0.212
1226	16	5	81	5	1	6.24783624734	0	0.0850850850851
1227	16	5	82	5	1	9.11272438257	0	0.670670670671
1228	16	5	83	5	1	6.13120969285	0	0.818818818819
1229	16	5	84	5	1	6.86414418592	0	0.047047047047
1230	16	5	85	5	0	11.8126057921	0	0.853853853854
1231	16	5	86	5	1	3.89869131412	0	0.308308308308
1232	16	5	87	5	1	3.11541383053	0	0.206206206206
1233	16	5	88	5	1	1.23306342007	0	0.0910910910911
1234	16	5	89	5	1	9.99641267256	0	0.850850850851
1235	16	5	90	5	1	7.68026886099	0	0.795795795796
1236	16	5	91	5	1	3.88175201038	0	0.933933933934
1237	16	5	92	5	1	4.5651830051	0	0.825825825826
1238	16	5	93	5	0	18.2932392245	0	0.861861861862
1239	16	5	94	5	1	4.16548918927	0	0.119119119119
1240	16	5	95	5	1	2.13257914065	0	0.318318318318
1241	16	5	96	5	1	7.51401672559	0	0.0980980980981
1242	16	5	97	5	1	13.6617220904	0	0
1243	16	5	98	5	0	9.09670530752	0	0.3003003003
1244	16	5	99	5	1	0.100161612718	0	0.787787787788
1245	16	5	100	5	1	4.2818263215	0	0.133133133133
1246	17	2	21	2	1	0.99992568888	0	0.319
1247	17	2	22	2	1	4.51512133525	0	0.352
1248	17	2	23	2	1	4.74819984104	0	0.734
1249	17	2	24	2	1	3.53220646758	0	0.242
1250	17	2	25	2	1	3.16546795752	0	0.258
1251	17	2	26	2	1	4.04869864745	0	0.255
1252	17	2	27	2	1	5.14868761253	0	0.664
1253	17	2	28	2	1	3.58234021363	0	0.345
1254	17	2	29	2	1	1.99747677428	0	0.784
1255	17	2	30	2	1	7.41415068116	0	0.746
1256	17	2	31	2	1	1.56620436396	0	0.324
1257	17	2	32	2	1	3.76534252258	0	0.646
1258	17	2	33	2	1	2.1826215343	0	0.433
1259	17	2	34	2	1	2.38264444224	0	0.179
1260	17	2	35	2	1	0.316726567202	0	0.062
1261	17	2	36	2	1	2.94900748559	0	0.322
1262	17	2	37	2	1	0.483236277236	0	0.728
1263	17	2	38	2	1	0.466420173514	0	0.334
1264	17	2	39	2	1	12.3785894576	0	0.421
1265	17	2	40	2	1	2.44936968246	0	0.678
1266	17	2	4	2	1	14.1113775633	0	0.588
1267	17	2	5	2	1	2.94920751101	0	0.915
1268	17	2	6	2	1	21.2924212435	0	0.47
1269	17	3	41	3	0	5.61457028756	0	0.732732732733
1270	17	3	42	3	1	13.644683612	0	0.142142142142
1271	17	3	43	3	1	0.350044488892	0	0.221221221221
1272	17	3	44	3	1	1.99958430471	0	0.632632632633
1273	17	3	45	3	1	4.84817372041	0	0.162162162162
1274	17	3	46	3	1	1.39970107933	0	0.339339339339
1275	17	3	47	3	1	12.1289887402	0	0.329329329329
1276	17	3	48	3	1	0.43349922965	0	0.776776776777
1277	17	3	49	3	1	5.78153955321	0	0.241241241241
1278	17	3	50	3	1	1.78175885483	0	0.630630630631
1279	17	3	51	3	1	4.6317258199	0	0.68968968969
1280	17	3	52	3	1	5.54813921881	0	0.807807807808
1281	17	3	53	3	1	5.01500721461	0	0.734734734735
1282	17	3	54	3	1	3.33227882315	0	0.731731731732
1283	17	3	55	3	1	0.583317432804	0	0.588588588589
1284	17	3	56	3	1	2.93201845486	0	0.321321321321
1285	17	3	57	3	1	8.24707385994	0	0.273273273273
1286	17	3	58	3	1	1.01569445278	0	0.768768768769
1287	17	3	59	3	1	0.633198353422	0	0.720720720721
1288	17	3	60	3	1	3.06573349406	0	0.792792792793
1289	17	4	61	4	1	0.699409282464	0	0.837
1290	17	4	62	4	1	0.365415716242	0	0.214
1291	17	4	63	4	1	4.93162399132	0	0.222
1292	17	4	64	4	1	1.59959687614	0	0.84
1293	17	4	65	4	1	1.49941012056	0	0.182
1294	17	4	66	4	1	18.8096758108	0	0.263
1295	17	4	67	4	1	1.18226338822	0	0.434
1296	17	4	68	4	1	5.03026418162	0	0.215
1297	17	4	69	4	1	1.28304128039	0	0.991
1298	17	4	70	4	0	3.86543708767	0	0.771
1299	17	4	71	4	1	0.565955449645	0	0.23
1300	17	4	72	4	0	2.23267035335	0	0.709
1301	17	4	73	4	1	0.732995674032	0	0.231
1302	17	4	74	4	1	9.19685965674	0	0.813
1303	17	4	75	4	1	5.2149479892	0	0.817
1304	17	4	76	4	1	1.04936074277	0	0.64
1305	17	4	77	4	1	13.5619172269	0	0.111
1306	17	4	78	4	0	6.8143537796	0	0.715
1307	17	4	79	4	1	20.2094679631	0	0.395
1308	17	4	80	4	1	1.74965281901	0	0.782
1309	17	5	81	5	1	0.483344391534	0	0.858858858859
1310	17	5	82	5	0	2.13282079147	0	0.833833833834
1311	17	5	83	5	1	1.34982826029	0	0.145145145145
1312	17	5	84	5	1	35.3034785147	0	0.805805805806
1313	17	5	85	5	1	17.1772655463	0	0
1314	17	5	86	5	1	0.699864926966	0	0
1315	17	5	87	5	1	5.78140853097	0	0
1316	17	5	88	5	1	0.616536179878	0	0.842842842843
1317	17	5	89	5	1	0.400018996828	0	0.349349349349
1318	17	5	90	5	1	8.59718232345	0	0.251251251251
1319	17	5	91	5	1	0.61657836401	0	1
1320	17	5	92	5	0	9.48024343876	0	0.955955955956
1321	17	5	93	5	1	18.4766860034	0	0.837837837838
1322	17	5	94	5	1	0.433351166139	0	0.144144144144
1323	17	5	95	5	1	0.999501892002	0	0.106106106106
1324	17	5	96	5	1	8.7303003594	0	0.851851851852
1325	17	5	97	5	1	20.9208779328	0	0
1326	17	5	98	5	1	2.2991086856	0	0.928928928929
1327	17	5	99	5	1	2.54930361261	0	0.735735735736
1328	17	5	100	5	1	2.33266825812	0	0.627627627628
1329	18	2	21	2	1	2.94926533959	0	0.321
1330	18	2	22	2	1	4.96481955109	0	0.803
1331	18	2	23	2	1	1.99681384087	0	0.161
1332	18	2	24	2	1	3.14882701572	0	0.369
1333	18	2	25	2	0	5.04829971407	0	0.385
1334	18	2	26	2	1	3.09905337131	0	0.537
1335	18	2	27	2	1	3.04908947925	0	0.399
1336	18	2	28	2	1	1.53297472165	0	0.902
1337	18	2	29	2	1	3.0324345692	0	0.738
1338	18	2	30	2	1	8.21387215414	0	0.594
1339	18	2	31	2	1	2.11617118935	0	0.701
1340	18	2	32	2	1	2.01613780523	0	0.026
1341	18	2	33	2	1	3.78214577551	0	0.65
1342	18	2	34	2	1	2.94913543481	0	0.312
1343	18	2	35	2	1	2.41609562109	0	0.646
1344	18	2	36	2	1	4.78184573738	0	0.343
1345	18	2	37	2	1	2.24936269833	0	0.232
1346	18	2	38	2	1	3.39872050777	0	0.638
1347	18	2	39	2	1	2.44928559356	0	0.092
1348	18	2	40	2	1	2.68268788352	0	0.251
1349	18	2	4	2	1	6.83071619438	0	0.624
1350	18	2	5	2	1	7.7625019381	0	0.681
1351	18	2	6	2	1	4.9814691532	0	0.697
1352	18	3	41	3	1	1.71623739889	0	0.18018018018
1353	18	3	42	3	1	2.53237967395	0	0.222222222222
1354	18	3	43	3	1	6.03123721031	0	0.680680680681
1355	18	3	44	3	1	1.21587827503	0	0.913913913914
1356	18	3	45	3	0	5.64807985373	0	0.692692692693
1357	18	3	46	3	1	3.44907159988	0	0.728728728729
1358	18	3	47	3	1	4.58153061353	0	0.828828828829
1359	18	3	48	3	1	1.83260777557	0	0.80980980981
1360	18	3	49	3	1	5.13159354052	0	0.302302302302
1361	18	3	50	3	1	3.86504541778	0	0.222222222222
1362	18	3	51	3	1	7.38102719759	0	0.283283283283
1363	18	3	52	3	1	1.46614052904	0	0.676676676677
1364	18	3	53	3	1	2.91583734804	0	0.331331331331
1365	18	3	54	3	1	1.49978335235	0	0.734734734735
1366	18	3	55	3	1	4.83177079769	0	0.272272272272
1367	18	3	56	3	1	2.09932938404	0	0.307307307307
1368	18	3	57	3	0	3.51544986863	0	0.853853853854
1369	18	3	58	3	1	3.28210037868	0	0.61961961962
1370	18	3	59	3	1	4.76511539875	0	0.257257257257
1371	18	3	60	3	1	3.5822611533	0	0.213213213213
1372	18	4	61	4	0	3.58236563586	0	0.849
1373	18	4	62	4	0	6.99740581555	0	0.852
1374	18	4	63	4	1	3.76548388133	0	0.143
1375	18	4	64	4	0	5.33150051194	0	0.798
1376	18	4	65	4	1	5.13161700719	0	0.204
1377	18	4	66	4	1	15.4279272924	0	0.203
1378	18	4	67	4	0	5.31470983044	0	0.778
1379	18	4	68	4	1	9.56331852233	0	0.621
1380	18	4	69	4	0	6.3972636187	0	0.822
1381	18	4	70	4	0	7.58013769906	0	0.736
1382	18	4	71	4	0	5.51463188757	0	0.734
1383	18	4	72	4	1	7.39745246952	0	0.836
1384	18	4	73	4	1	4.89794596799	0	0.051
1385	18	4	74	4	1	4.21527149401	0	0.05
1386	18	4	75	4	1	3.46553067499	0	0.027
1387	18	4	76	4	0	11.6458770598	0	0.318
1388	18	4	77	4	0	9.06335414138	0	0.629
1389	18	4	78	4	1	4.29862147284	0	0.246
1390	18	4	79	4	1	5.14785286957	0	0.348
1391	18	4	80	4	0	9.87903741956	0	0.776
1392	18	5	81	5	1	10.812979862	0	0.887887887888
1393	18	5	82	5	1	2.78243463904	0	0
1394	18	5	83	5	0	10.2130994302	0	0.916916916917
1395	18	5	84	5	1	3.98188652468	0	0.043043043043
1396	18	5	85	5	0	6.14795176482	0	0.860860860861
1397	18	5	86	5	1	13.9116301094	0	0.867867867868
1398	18	5	87	5	1	9.36333640169	0	0.191191191191
1399	18	5	88	5	0	10.1463722345	0	0
1400	18	5	89	5	0	13.7283869877	0	0.932932932933
1401	18	5	90	5	1	4.01556790039	0	0.0700700700701
1402	18	5	91	5	1	12.9618674999	0	0.724724724725
1403	18	5	92	5	0	7.93061660072	0	1
1404	18	5	93	5	0	28.3230192664	0	0.171171171171
1405	18	5	94	5	1	1.83263459462	0	0.0980980980981
1406	18	5	95	5	0	5.89798815213	0	0.773773773774
1407	18	5	96	5	0	17.3440163484	0	0.934934934935
1408	18	5	97	5	0	7.89605047569	0	0.803803803804
1409	18	5	98	5	1	8.01392383669	0	0.144144144144
1410	18	5	99	5	0	8.09701484407	0	1
1411	18	5	100	5	1	5.88096336266	0	0
1412	19	2	21	2	1	2.91476318918	0	0.455
1413	19	2	22	2	1	3.19920353006	0	0.43
1414	19	2	23	2	1	1.64953143486	0	0.113
1415	19	2	24	2	1	3.26559911944	0	0.571
1416	19	2	25	2	1	3.96521317654	0	0.574
1417	19	2	26	2	1	2.76601970362	0	0.204
1418	19	2	27	2	1	3.13195950882	0	0.325
1419	19	2	28	2	0	16.0445679549	0	0.529
1420	19	2	29	2	1	3.88228112791	0	0.735
1421	19	2	30	2	1	2.33279341369	0	0.637
1422	19	2	31	2	1	2.79852942204	0	0.759
1423	19	2	32	2	1	6.98123364841	0	0.699
1424	19	2	33	2	1	2.11565436389	0	0.715
1425	19	2	34	2	1	4.63146489289	0	0.217
1426	19	2	35	2	1	3.94847697123	0	0.388
1427	19	2	36	2	1	2.66581227502	0	0.328
1428	19	2	37	2	1	4.24846509822	0	0.585
1429	19	2	38	2	1	3.52615569856	0	0.31
1430	19	2	39	2	1	1.43315784548	0	0.565
1431	19	2	40	2	1	6.31440169072	0	0.793
1432	19	2	4	2	0	13.5941400374	0	0.651
1433	19	2	5	2	0	6.79786816481	0	0.739
1434	19	2	6	2	1	7.1144578431	0	0.64
1435	19	3	41	3	1	11.9955466407	0	0.212212212212
1436	19	3	42	3	1	4.38189993421	0	0.753753753754
1437	19	3	43	3	1	2.46589859885	0	0.252252252252
1438	19	3	44	3	0	3.68222162314	0	0.820820820821
1439	19	3	45	3	1	16.477587794	0	0.021021021021
1440	19	3	46	3	1	9.77997147682	0	0.61961961962
1441	19	3	47	3	1	2.98237401681	0	0.526526526527
1442	19	3	48	3	1	4.73112979443	0	0.538538538539
1443	19	3	49	3	1	5.88144051828	0	0.397397397397
1444	19	3	50	3	1	1.9829643153	0	0.042042042042
1445	19	3	51	3	1	8.04742725682	0	0.672672672673
1446	19	3	52	3	1	3.51560407817	0	0.318318318318
1447	19	3	53	3	0	5.24829803788	0	0.892892892893
1448	19	3	54	3	1	7.66403048432	0	0.292292292292
1449	19	3	55	3	1	2.99915575862	0	0.192192192192
1450	19	3	56	3	1	8.11396755733	0	0.861861861862
1451	19	3	57	3	1	3.71483554474	0	0.471471471471
1452	19	3	58	3	1	4.04865702205	0	0.23023023023
1453	19	3	59	3	1	4.23213648662	0	0.134134134134
1454	19	3	60	3	1	7.38074839121	0	0.108108108108
1455	19	4	61	4	1	13.0451923359	0	0.258
1456	19	4	62	4	0	4.59848472362	0	0.991
1457	19	4	63	4	1	8.33031125464	0	0.464
1458	19	4	64	4	1	11.9792482005	0	0.231
1459	19	4	65	4	1	5.93142173097	0	0.241
1460	19	4	66	4	1	7.230112207	0	0.229
1461	19	4	67	4	0	7.7303059467	0	0.52
1462	19	4	68	4	1	5.96474691616	0	0.007
1463	19	4	69	4	1	3.49886200621	0	0.154
1464	19	4	70	4	1	3.49892514272	0	0.293
1465	19	4	71	4	0	5.46503424318	0	0.814
1466	19	4	72	4	0	4.51516379875	0	0.936
1467	19	4	73	4	1	9.61341595091	0	0.689
1468	19	4	74	4	0	4.13198521041	0	0.592
1469	19	4	75	4	1	8.63043850545	0	0.256
1470	19	4	76	4	1	7.08098543251	0	0.237
1471	19	4	77	4	0	7.29741629173	0	0.719
1472	19	4	78	4	0	5.44793933307	0	0.784
1473	19	4	79	4	1	10.229968334	0	0.108
1474	19	4	80	4	1	6.46407769703	0	0.218
1475	19	5	81	5	1	11.7624404778	0	0.906906906907
1476	19	5	82	5	0	7.06429029388	0	1
1477	19	5	83	5	0	5.4815572929	0	0.777777777778
1478	19	5	84	5	1	3.46575528454	0	0.166166166166
1479	19	5	85	5	0	21.3920534593	0	0.862862862863
1480	19	5	86	5	0	5.7973837457	0	0.877877877878
1481	19	5	87	5	0	19.0918929641	0	0.80980980981
1482	19	5	88	5	0	6.21437640817	0	0.808808808809
1483	19	5	89	5	0	10.6130309858	0	0.855855855856
1484	19	5	90	5	1	14.8615564269	0	0.135135135135
1485	19	5	91	5	0	8.59678227261	0	0.845845845846
1486	19	5	92	5	1	11.5793543593	0	0.0730730730731
1487	19	5	93	5	1	8.19654704718	0	0
1488	19	5	94	5	1	6.06402433829	0	0.0800800800801
1489	19	5	95	5	0	54.2304806896	0	0.84984984985
1490	19	5	96	5	0	7.31416870021	0	0.955955955956
1491	19	5	97	5	0	10.6128577794	0	1
1492	19	5	98	5	1	6.28106169918	0	0.248248248248
1493	19	5	99	5	1	14.4945198342	0	0.0650650650651
1494	19	5	100	5	0	8.69712323773	0	0.837837837838
1495	20	2	21	2	1	10.2132715191	0	0.299
1496	20	2	22	2	1	5.41438199548	0	0.198
1497	20	2	23	2	0	4.24795413942	0	0.651
1498	20	2	24	2	1	11.7125715699	0	0.649
1499	20	2	25	2	1	6.71407036369	0	0.682
1500	20	2	26	2	1	4.14883623477	0	0.299
1501	20	2	27	2	1	8.49714279329	0	0.337
1502	20	2	28	2	1	4.83178728023	0	0.084
1503	20	2	29	2	1	4.84835083788	0	0.278
1504	20	2	30	2	1	4.38184825166	0	0.29
1505	20	2	31	2	1	4.0479343045	0	0.728
1506	20	2	32	2	0	4.79802125689	0	0.576
1507	20	2	33	2	1	6.56467483996	0	0.344
1508	20	2	34	2	1	5.14824677438	0	0.19
1509	20	2	35	2	1	7.91394744304	0	0.373
1510	20	2	36	2	1	5.96425607165	0	0.638
1511	20	2	37	2	1	4.54856357442	0	0.428
1512	20	2	38	2	0	4.78171974371	0	0.888
1513	20	2	39	2	1	8.7300897181	0	0.443
1514	20	2	40	2	1	3.41554610991	0	0.409
1515	20	2	4	2	1	8.36377332873	0	0.397
1516	20	2	5	2	1	7.36352413505	0	0.65
1517	20	2	6	2	1	8.23053376896	0	0.324
1518	20	3	41	3	1	11.5288945941	0	0.681681681682
1519	20	3	42	3	1	4.56530369083	0	0.687687687688
1520	20	3	43	3	0	6.14797774578	0	0.721721721722
1521	20	3	44	3	1	5.88658083639	0	0.264264264264
1522	20	3	45	3	0	5.13184049928	0	0.675675675676
1523	20	3	46	3	1	7.91415640815	0	0.00500500500501
1524	20	3	47	3	1	7.34729469807	0	0.295295295295
1525	20	3	48	3	1	8.28052559753	0	0.695695695696
1526	20	3	49	3	0	6.31446147485	0	0.836836836837
1527	20	3	50	3	1	5.29843457758	0	0.462462462462
1528	20	3	51	3	1	7.59745554253	0	0.736736736737
1529	20	3	52	3	1	9.8800501181	0	0.174174174174
1530	20	3	53	3	1	4.06542758926	0	0.67967967968
1531	20	3	54	3	1	23.508391709	0	0.403403403403
1532	20	3	55	3	0	8.59176403705	0	0.697697697698
1533	20	3	56	3	0	6.56410325893	0	0.721721721722
1534	20	3	57	3	0	4.04872965698	0	0.803803803804
1535	20	3	58	3	0	7.44708419646	0	0.827827827828
1536	20	3	59	3	1	5.43024881654	0	0.606606606607
1537	20	3	60	3	1	7.08083988328	0	0.16016016016
1538	20	4	61	4	0	9.72994109587	0	0.667
1539	20	4	62	4	0	4.71471430028	0	0.859
1540	20	4	63	4	1	9.63022479114	0	0.378
1541	20	4	64	4	0	3.64815332675	0	0.819
1542	20	4	65	4	1	8.39723847584	0	0.756
1543	20	4	66	4	0	4.33195587707	0	0.993
1544	20	4	67	4	1	5.56498074476	0	0.185
1545	20	4	68	4	0	4.79846712362	0	0.798
1546	20	4	69	4	1	7.13094625155	0	0.794
1547	20	4	70	4	1	14.7112711252	0	0.022
1548	20	4	71	4	0	13.4441922088	0	0.384
1549	20	4	72	4	0	6.94782046321	0	0.218
1550	20	4	73	4	0	6.03123944524	0	0.84
1551	20	4	74	4	0	7.16419377323	0	0.851
1552	20	4	75	4	0	7.1810551341	0	0.272
1553	20	4	76	4	1	7.64736831078	0	0.333
1554	20	4	77	4	1	6.26448612882	0	0.093
1555	20	4	78	4	0	11.7625471952	0	0.924
1556	20	4	79	4	0	9.12864540046	0	0.555
1557	20	4	80	4	1	9.44667660275	0	0.096
1558	20	5	81	5	1	16.6609440585	0	0.862862862863
1559	20	5	82	5	0	14.9939081643	0	0.125125125125
1560	20	5	83	5	0	7.96401078908	0	1
1561	20	5	84	5	1	5.86474063044	0	0
1562	20	5	85	5	1	11.7625815572	0	0.76976976977
1563	20	5	86	5	1	23.4249188095	0	0.0830830830831
1564	20	5	87	5	1	9.23029882289	0	0.127127127127
1565	20	5	88	5	1	11.5626689984	0	0.856856856857
1566	20	5	89	5	1	11.4623649095	0	0.207207207207
1567	20	5	90	5	0	6.3126400143	0	0.818818818819
1568	20	5	91	5	0	9.76295646514	0	1
1569	20	5	92	5	1	7.46414362719	0	0.183183183183
1570	20	5	93	5	0	6.63079581343	0	1
1571	20	5	94	5	1	6.51446259231	0	0.02002002002
1572	20	5	95	5	0	8.54695834247	0	0.865865865866
1573	20	5	96	5	1	9.03016668319	0	0.0710710710711
1574	20	5	97	5	1	9.66330413502	0	0.825825825826
1575	20	5	98	5	1	10.9625932905	0	0.873873873874
1576	20	5	99	5	1	10.5457866852	0	0.122122122122
1577	20	5	100	5	1	4.51511183684	0	0.0790790790791
1578	21	2	21	2	1	1.81615177348	0	0.611
1579	21	2	22	2	1	5.81465828758	0	0.73
1580	21	2	23	2	1	2.38253604858	0	0.787
1581	21	2	24	2	1	1.56629739255	0	0.709
1582	21	2	25	2	1	1.73300936292	0	0.343
1583	21	2	26	2	1	6.19783212671	0	0.277
1584	21	2	27	2	0	6.48088094996	0	0.931
1585	21	2	28	2	1	2.84888191097	0	0.725
1586	21	2	29	2	1	1.81631184969	0	0.33
1587	21	2	30	2	1	2.94923544752	0	0.852
1588	21	2	31	2	1	2.94907313639	0	0.219
1589	21	2	32	2	1	1.19960386027	0	0.916
1590	21	2	33	2	1	4.31519871939	0	0.271
1591	21	2	34	2	1	2.18260142001	0	0.389
1592	21	2	35	2	1	2.13283950893	0	0.574
1593	21	2	36	2	1	6.19800617117	0	0.178
1594	21	2	37	2	1	2.16627671953	0	0.702
1595	21	2	38	2	1	4.01526339241	0	0.242
1596	21	2	39	2	1	3.38237848665	0	0.629
1597	21	2	40	2	1	1.78240754062	0	0.738
1598	21	2	4	2	1	13.7617077031	0	0.71
1599	21	2	5	2	1	5.8807949055	0	0.651
1600	21	2	6	2	1	3.81539888449	0	0.423
1601	21	3	41	3	1	4.59847354901	0	0.830830830831
1602	21	3	42	3	1	3.49876869826	0	0.822822822823
1603	21	3	43	3	1	4.39830592994	0	0.219219219219
1604	21	3	44	3	1	5.71485426221	0	0.784784784785
1605	21	3	45	3	1	4.08200539454	0	0.0550550550551
1606	21	3	46	3	1	2.96578894804	0	0.601601601602
1607	21	3	47	3	1	2.28266776923	0	0.775775775776
1608	21	3	48	3	1	3.6820554009	0	0.571571571572
1609	21	3	49	3	1	2.18226534378	0	0.688688688689
1610	21	3	50	3	1	4.38208962312	0	0.137137137137
1611	21	3	51	3	1	3.69846446965	0	0.808808808809
1612	21	3	52	3	1	6.43091873409	0	0.693693693694
1613	21	3	53	3	1	6.19778379654	0	0.747747747748
1614	21	3	54	3	1	5.59808802515	0	0.614614614615
1615	21	3	55	3	1	4.81448061136	0	0.704704704705
1616	21	3	56	3	1	3.96495057333	0	0.375375375375
1617	21	3	57	3	1	4.54849149822	0	0.032032032032
1618	21	3	58	3	1	8.31349431282	0	0.113113113113
1619	21	3	59	3	1	3.06573517025	0	0.363363363363
1620	21	3	60	3	1	7.68077534994	0	0.0570570570571
1621	21	4	61	4	1	4.61507482096	0	0.159
1622	21	4	62	4	1	6.06438108754	0	0.252
1623	21	4	63	4	1	4.58170801037	0	0.8
1624	21	4	64	4	1	2.8154469353	0	0.836
1625	21	4	65	4	1	4.3816188929	0	0.781
1626	21	4	66	4	1	4.84814382834	0	0.126
1627	21	4	67	4	1	6.83053907689	0	0.698
1628	21	4	68	4	1	8.56369287158	0	0.742
1629	21	4	69	4	1	6.29803899658	0	0.072
1630	21	4	70	4	1	8.43036000385	0	0.231
1631	21	4	71	4	1	4.09832925693	0	0.151
1632	21	4	72	4	1	7.73064621341	0	0.172
1633	21	4	73	4	0	8.76355542395	0	0.785
1634	21	4	74	4	1	6.49775264733	0	0.169
1635	21	4	75	4	1	5.81469628123	0	0.507
1636	21	4	76	4	1	3.99868195539	0	0.162
1637	21	4	77	4	0	7.93031460702	0	0.97
1638	21	4	78	4	1	4.01469460504	0	0.151
1639	21	4	79	4	1	16.7773278447	0	0.47
1640	21	4	80	4	1	8.46293006514	0	0.149
1641	21	5	81	5	1	6.1645535955	0	0.0770770770771
1642	21	5	82	5	1	12.6120727634	0	0.0990990990991
1643	21	5	83	5	0	5.86457776058	0	0.873873873874
1644	21	5	84	5	0	13.4784091274	0	0.931931931932
1645	21	5	85	5	1	4.06542982418	0	0.0720720720721
1646	21	5	86	5	0	28.3228404727	0	0.913913913914
1647	21	5	87	5	1	4.96498046539	0	0.0740740740741
1648	21	5	88	5	1	15.910448395	0	0.315315315315
1649	21	5	89	5	0	10.9961165455	0	0.925925925926
1650	21	5	90	5	0	5.71469502409	0	0.741741741742
1651	21	5	91	5	1	4.96497655428	0	0
1652	21	5	92	5	1	7.98066402294	0	0.718718718719
1653	21	5	93	5	1	33.12113439	0	0.139139139139
1654	21	5	94	5	0	24.1411606782	0	0.831831831832
1655	21	5	95	5	0	19.1264948478	0	0.575575575576
1656	21	5	96	5	1	7.96375824302	0	0.1001001001
1657	21	5	97	5	1	5.84752279969	0	0.0980980980981
1658	21	5	98	5	0	12.0289701624	0	0.91991991992
1659	21	5	99	5	1	4.29858543474	0	0.233233233233
1660	21	5	100	5	1	4.98084365471	0	0
1661	23	2	21	2	1	4.03220995965	0	0.228
1662	23	2	22	2	1	7.03016780065	0	0.684
1663	23	2	23	2	1	6.33096496901	0	0.487
1664	23	2	24	2	1	7.43083492455	0	0.614
1665	23	2	25	2	1	1.8496672063	0	0.296
1666	23	2	26	2	0	4.78174879768	0	0.62
1667	23	2	27	2	1	5.76484637014	0	0.504
1668	23	2	28	2	1	4.81481221775	0	0.672
1669	23	2	29	2	1	1.4663257481	0	0.295
1670	23	2	30	2	1	2.74919577768	0	0.597
1671	23	2	31	2	1	5.3482073839	0	0.096
1672	23	2	32	2	1	4.59860373316	0	0.561
1673	23	2	33	2	1	0.999445460246	0	0.592
1674	23	2	34	2	1	2.76585487821	0	0.45
1675	23	2	35	2	0	6.49792557434	0	0.924
1676	23	2	36	2	1	1.5827112105	0	0.184
1677	23	2	37	2	1	5.26438527802	0	0.48
1678	23	2	38	2	1	4.08206322312	0	0.848
1679	23	2	39	2	1	1.54968159361	0	0.687
1680	23	2	40	2	1	3.64868188555	0	0.638
1681	23	2	4	2	0	6.41460716376	0	0.886
1682	23	2	5	2	1	9.23008287366	0	0.379
1683	23	2	6	2	1	5.364889113	0	0.624
1684	23	3	41	3	1	4.03089750234	0	0.173173173173
1685	23	3	42	3	1	3.88170591514	0	0.565565565566
1686	23	3	43	3	1	10.4130175763	0	0.191191191191
1687	23	3	44	3	1	4.09810632357	0	0.684684684685
1688	23	3	45	3	1	4.48163104529	0	0.620620620621
1689	23	3	46	3	1	4.88177072784	0	0.137137137137
1690	23	3	47	3	1	13.0286670513	0	0.218218218218
1691	23	3	48	3	1	9.29680671706	0	0.634634634635
1692	23	3	49	3	0	6.78080817534	0	0.931931931932
1693	23	3	50	3	1	4.04859723792	0	0.196196196196
1694	23	3	51	3	1	3.46552592578	0	0.648648648649
1695	23	3	52	3	1	3.69845776488	0	0.271271271271
1696	23	3	53	3	1	3.21554108134	0	0.373373373373
1697	23	3	54	3	1	5.71408489068	0	0.45045045045
1698	23	3	55	3	1	8.99661269799	0	0.618618618619
1699	23	3	56	3	1	6.18090790869	0	0.213213213213
1700	23	3	57	3	1	2.09941263485	0	0.276276276276
1701	23	3	58	3	1	5.84781641242	0	0.814814814815
1702	23	3	59	3	1	5.88135363573	0	0.152152152152
1703	23	3	60	3	1	4.53187402309	0	0.198198198198
1704	23	4	61	4	0	6.23104919759	0	0.681
1705	23	4	62	4	1	2.0991558983	0	0.874
1706	23	4	63	4	1	4.89839574583	0	0.19
1707	23	4	64	4	1	2.38266288034	0	0.206
1708	23	4	65	4	0	5.44813600611	0	0.733
1709	23	4	66	4	0	5.5648002749	0	0.235
1710	23	4	67	4	0	10.9462434471	0	0.937
1711	23	4	68	4	0	7.29761855208	0	0.513
1712	23	4	69	4	1	2.81579893534	0	0.054
1713	23	4	70	4	1	7.71370327793	0	0.793
1714	23	4	71	4	1	4.99848835536	0	0.735
1715	23	4	72	4	0	5.59747481873	0	0.955
1716	23	4	73	4	0	5.87936511484	0	0.958
1717	23	4	74	4	1	4.89817867913	0	0.089
1718	23	4	75	4	1	5.93151336273	0	0.268
1719	23	4	76	4	0	7.86385085255	0	0.72
1720	23	4	77	4	1	11.0128815254	0	0.133
1721	23	4	78	4	1	6.88103404204	0	0.428
1722	23	4	79	4	1	5.44803962515	0	0.231
1723	23	4	80	4	1	5.44793206958	0	0.038
1724	23	5	81	5	0	22.0922170276	0	0.742742742743
1725	23	5	82	5	1	9.11354711283	0	0.0640640640641
1726	23	5	83	5	1	10.8294906196	0	0.148148148148
1727	23	5	84	5	0	5.14815262834	0	0.95995995996
1728	23	5	85	5	1	14.5945836692	0	0.353353353353
1729	23	5	86	5	0	8.99640121859	0	0.943943943944
1730	23	5	87	5	1	7.36414572243	0	0.037037037037
1731	23	5	88	5	1	12.9883750588	0	0.737737737738
1732	23	5	89	5	0	5.49769509812	0	1
1733	23	5	90	5	1	21.2424165641	0	0.153153153153
1734	23	5	91	5	0	10.6960845582	0	0.868868868869
1735	23	5	92	5	0	7.64706966947	0	0.86986986987
1736	23	5	93	5	1	7.14749919334	0	0
1737	23	5	94	5	0	5.93116583253	0	0.144144144144
1738	23	5	95	5	1	19.4430635737	0	0.231231231231
1739	23	5	96	5	1	8.54709243773	0	0.16016016016
1740	23	5	97	5	0	13.3109881284	0	0.752752752753
1741	23	5	98	5	0	5.48184503896	0	0.882882882883
1742	23	5	99	5	0	10.3794946006	0	0.861861861862
1743	23	5	100	5	1	7.38078247375	0	0
1744	24	2	21	2	1	5.23152551512	0	0.267
1745	24	2	22	2	1	1.29974591743	0	0.256
1746	24	2	23	2	1	4.2986418665	0	0.249
1747	24	2	24	2	0	5.98127275952	0	0.9
1748	24	2	25	2	1	2.18275395337	0	0.071
1749	24	2	26	2	1	4.39871855222	0	0.469
1750	24	2	27	2	1	3.53224306441	0	0.179
1751	24	2	28	2	1	4.24882436176	0	0.737
1752	24	2	29	2	1	2.4490674094	0	0.434
1753	24	2	30	2	1	5.53150218813	0	0.768
1754	24	2	31	2	1	2.24938895865	0	0.756
1755	24	2	32	2	1	3.28229062632	0	0.724
1756	24	2	33	2	1	6.21479210347	0	0.679
1757	24	2	34	2	1	2.31598541155	0	0.225
1758	24	2	35	2	1	3.66568488453	0	0.294
1759	24	2	36	2	0	3.8651621924	0	0.517
1760	24	2	37	2	1	5.41506644001	0	0.792
1761	24	2	38	2	1	3.31565548135	0	0.459
1762	24	2	39	2	1	2.24951690788	0	0.69
1763	24	2	40	2	1	2.31615442745	0	0.535
1764	24	2	4	2	1	5.45551431816	0	0.595
1765	24	2	5	2	1	5.19829391724	0	0.218
1766	24	2	6	2	0	5.71484560188	0	0.763
1767	24	3	41	3	1	12.5118619825	0	0.288288288288
1768	24	3	42	3	1	3.89874774587	0	0.697697697698
1769	24	3	43	3	1	4.04875787286	0	0.293293293293
1770	24	3	44	3	1	2.61594727822	0	0.171171171171
1771	24	3	45	3	1	7.73020705146	0	0.698698698699
1772	24	3	46	3	1	2.18285955338	0	0.635635635636
1773	24	3	47	3	1	2.09940034278	0	0.667667667668
1774	24	3	48	3	1	2.71560268135	0	0.831831831832
1775	24	3	49	3	1	3.51573286549	0	0.171171171171
1776	24	3	50	3	1	2.39922783482	0	0.616616616617
1777	24	3	51	3	1	5.84774685051	0	0.233233233233
1778	24	3	52	3	1	2.34949609518	0	0.62962962963
1779	24	3	53	3	1	4.69827701565	0	0.304304304304
1780	24	3	54	3	0	4.44870283793	0	0.680680680681
1781	24	3	55	3	1	2.78266567399	0	0.0830830830831
1782	24	3	56	3	1	2.41577854169	0	0.309309309309
1783	24	3	57	3	1	4.16551964007	0	0.109109109109
1784	24	3	58	3	1	5.21496475111	0	0.793793793794
1785	24	3	59	3	1	4.4984608379	0	0.742742742743
1786	24	3	60	3	1	10.5464596757	0	0.64964964965
1787	24	4	61	4	1	3.08219396599	0	0.509
1788	24	4	62	4	1	25.5237291332	0	0.177
1789	24	4	63	4	1	3.08244679142	0	0.122
1790	24	4	64	4	1	4.13161728655	0	0.175
1791	24	4	65	4	1	3.19856490141	0	0.715
1792	24	4	66	4	0	4.48166736275	0	0.928
1793	24	4	67	4	1	11.3286023782	0	0.239
1794	24	4	68	4	1	3.78215499456	0	0.131
1795	24	4	69	4	1	3.9153356083	0	0.237
1796	24	4	70	4	1	3.29838261567	0	0.114
1797	24	4	71	4	0	2.91543757656	0	0.962
1798	24	4	72	4	0	9.86324770327	0	0.904
1799	24	4	73	4	1	5.01471779235	0	0.579
1800	24	4	74	4	1	2.73221177552	0	0.778
1801	24	4	75	4	1	10.1294888037	0	0.234
1802	24	4	76	4	1	9.91294144926	0	0.769
1803	24	4	77	4	1	10.0297381371	0	0.719
1804	24	4	78	4	1	9.48010543239	0	0.214
1805	24	4	79	4	0	4.09858683157	0	0.856
1806	24	4	80	4	1	2.58257320414	0	0.851
1807	24	5	81	5	0	10.1624206428	0	0.94994994995
1808	24	5	82	5	0	5.19830285693	0	1
1809	24	5	83	5	1	7.93075181343	0	0.828828828829
1810	24	5	84	5	0	7.16428680181	0	0.804804804805
1811	24	5	85	5	0	2.63264409304	0	1
1812	24	5	86	5	1	7.08019538796	0	0.0780780780781
1813	24	5	87	5	1	7.14735755522	0	0
1814	24	5	88	5	1	11.5457252249	0	0.857857857858
1815	24	5	89	5	1	10.4961446217	0	0.0500500500501
1816	24	5	90	5	1	13.3284635338	0	0.833833833834
1817	24	5	91	5	1	4.96491928443	0	0.124124124124
1818	24	5	92	5	1	25.6407465195	0	0.0670670670671
1819	24	5	93	5	1	6.61445267485	0	0.216216216216
1820	24	5	94	5	1	11.9955701074	0	0.17017017017
1821	24	5	95	5	0	5.08173776276	0	0.953953953954
1822	24	5	96	5	1	4.54845741568	0	0.501501501502
1823	24	5	97	5	1	10.5788900545	0	0.720720720721
1824	24	5	98	5	1	5.71484252887	0	0.144144144144
1825	24	5	99	5	1	5.08168999133	0	0.942942942943
1826	24	5	100	5	1	27.6400117892	0	0.927927927928
1827	25	2	21	2	1	3.7487286792	0	0.326
1828	25	2	22	2	1	1.81609701792	0	0.498
1829	25	2	23	2	1	3.11571442739	0	0.215
1830	25	2	24	2	1	8.63028736893	0	0.284
1831	25	2	25	2	1	2.21625430048	0	0.359
1832	25	2	26	2	1	2.03291926767	0	0.595
1833	25	2	27	2	1	2.28283231528	0	0.483
1834	25	2	28	2	1	1.88301865181	0	0.282
1835	25	2	29	2	1	3.73237520411	0	0.332
1836	25	2	30	2	1	2.96574592581	0	0.691
1837	25	2	31	2	1	4.73196174374	0	0.307
1838	25	2	32	2	1	11.5794297879	0	0.704
1839	25	2	33	2	1	1.99939014595	0	0.267
1840	25	2	34	2	1	1.94958409519	0	0.364
1841	25	2	35	2	1	1.48312397246	0	0.666
1842	25	2	36	2	1	3.78225528664	0	0.644
1843	25	2	37	2	1	1.53193576279	0	0.246
1844	25	2	38	2	1	3.84893107923	0	0.203
1845	25	2	39	2	1	5.76066902358	0	0.211
1846	25	2	40	2	1	2.76601271949	0	0.181
1847	25	2	4	2	1	11.1796203149	0	0.681
1848	25	2	5	2	1	10.2129932715	0	0.374
1849	25	2	6	2	1	7.39767428542	0	0.406
1850	25	3	41	3	1	3.03254575651	0	0.755755755756
1851	25	3	42	3	1	7.41433003357	0	0.736736736737
1852	25	3	43	3	1	2.51590802742	0	0.044044044044
1853	25	3	44	3	1	2.84382205001	0	0.661661661662
1854	25	3	45	3	1	2.54941843167	0	0.309309309309
1855	25	3	46	3	1	3.24914367608	0	0.553553553554
1856	25	3	47	3	1	3.51572951311	0	0.773773773774
1857	25	3	48	3	1	2.84931213325	0	0.109109109109
1858	25	3	49	3	1	4.16549980514	0	0.293293293293
1859	25	3	50	3	1	4.26546697974	0	0.938938938939
1860	25	3	51	3	1	3.68214703265	0	0.248248248248
1861	25	3	52	3	1	5.41500917016	0	0.807807807808
1862	25	3	53	3	1	1.99947199993	0	0.294294294294
1863	25	3	54	3	1	10.9130219064	0	0.344344344344
1864	25	3	55	3	1	2.31624997032	0	0.199199199199
1865	25	3	56	3	1	9.74658036147	0	0.658658658659
1866	25	3	57	3	1	3.01568467501	0	0.670670670671
1867	25	3	58	3	0	4.03206580725	0	0.913913913914
1868	25	3	59	3	1	2.13296662006	0	0.257257257257
1869	25	3	60	3	1	6.16458683995	0	0.344344344344
1870	25	4	61	4	1	6.21469460504	0	0.12
1871	25	4	62	4	1	7.09781271083	0	0.77
1872	25	4	63	4	1	3.79867189824	0	0.799
1873	25	4	64	4	1	9.13005088636	0	0.214
1874	25	4	65	4	1	10.313241208	0	0.778
1875	25	4	66	4	0	8.89707993614	0	0.978
1876	25	4	67	4	1	4.54870688872	0	0.238
1877	25	4	68	4	0	6.04795553625	0	0.909
1878	25	4	69	4	1	6.49806330134	0	0.232
1879	25	4	70	4	1	3.68196432787	0	0.058
1880	25	4	71	4	1	5.79828106645	0	0.13
1881	25	4	72	4	0	7.21440853516	0	0.92
1882	25	4	73	4	0	6.04810220293	0	0.982
1883	25	4	74	4	1	3.54904687607	0	0.209
1884	25	4	75	4	1	3.39904345385	0	0.188
1885	25	4	76	4	1	3.08243170571	0	0.266
1886	25	4	77	4	1	4.6320076993	0	0.195
1887	25	4	78	4	1	3.66537786227	0	0.707
1888	25	4	79	4	1	4.93195224533	0	0.152
1889	25	4	80	4	1	11.7626645286	0	0.002
1890	25	5	81	5	1	6.0314855659	0	0.172172172172
1891	25	5	82	5	1	4.66535132258	0	0.668668668669
1892	25	5	83	5	1	17.1440367421	0	0.936936936937
1893	25	5	84	5	1	11.8127379318	0	0.228228228228
1894	25	5	85	5	0	4.6479111172	0	0.962962962963
1895	25	5	86	5	1	7.16414209068	0	0.033033033033
1896	25	5	87	5	0	9.38024274035	0	0.7997997998
1897	25	5	88	5	1	9.72995813714	0	0.0740740740741
1898	25	5	89	5	1	8.7304685372	0	0.142142142142
1899	25	5	90	5	1	12.662375246	0	0.159159159159
1900	25	5	91	5	1	20.4094148837	0	0.91991991992
1901	25	5	92	5	0	4.46531947496	0	0.792792792793
1902	25	5	93	5	1	3.69882596811	0	0.253253253253
1903	25	5	94	5	1	10.4631773033	0	0.132132132132
1904	25	5	95	5	1	8.46396092241	0	0.0640640640641
1905	25	5	96	5	1	12.0125312016	0	0.12012012012
1906	25	5	97	5	1	5.61469907488	0	0.0870870870871
1907	25	5	98	5	1	13.3961425265	0	0.925925925926
1908	25	5	99	5	1	10.1461347741	0	0.0780780780781
1909	25	5	100	5	1	6.58122247381	0	0.0870870870871
1910	26	2	21	2	1	2.81573328454	0	0.371
1911	26	2	22	2	1	2.38278859464	0	0.551
1912	26	2	23	2	1	10.779709153	0	0.196
1913	26	2	24	2	1	4.68154723575	0	0.904
1914	26	2	25	2	1	4.43185656278	0	0.703
1915	26	2	26	2	1	9.92988661967	0	0.655
1916	26	2	27	2	1	4.61528825591	0	0.069
1917	26	2	28	2	1	5.58162168656	0	0.286
1918	26	2	29	2	1	2.61605064331	0	0.447
1919	26	2	30	2	1	3.19918285704	0	0.434
1920	26	2	31	2	1	3.49905365067	0	0.544
1921	26	2	32	2	1	3.08236381998	0	0.348
1922	26	2	33	2	1	2.81570339247	0	0.629
1923	26	2	34	2	1	1.56620073222	0	0.671
1924	26	2	35	2	1	4.41545084641	0	0.59
1925	26	2	36	2	1	3.31581863058	0	0.098
1926	26	2	37	2	1	4.615271494	0	0.532
1927	26	2	38	2	1	3.38232233426	0	0.065
1928	26	2	39	2	1	2.94900161892	0	0.592
1929	26	2	40	2	1	2.21581709407	0	0.689
1930	26	2	4	2	1	5.7981581458	0	0.618
1931	26	2	5	2	1	1.66625283381	0	0.244
1932	26	2	6	2	1	1.93301858197	0	0.788
1933	26	3	41	3	1	2.36588784329	0	0.293293293293
1934	26	3	42	3	0	5.88141146431	0	0.908908908909
1935	26	3	43	3	1	2.54922958085	0	0.227227227227
1936	26	3	44	3	1	4.51515765272	0	0.316316316316
1937	26	3	45	3	0	5.46513677018	0	0.712712712713
1938	26	3	46	3	1	3.19913396814	0	0.66966966967
1939	26	3	47	3	1	2.49928859673	0	0.316316316316
1940	26	3	48	3	1	2.06595111949	0	0.305305305305
1941	26	3	49	3	1	4.58202676597	0	0.680680680681
1942	26	3	50	3	1	1.7830484042	0	0.95995995996
1943	26	3	51	3	1	5.48149303892	0	0.668668668669
1944	26	3	52	3	0	12.7289378957	0	0.3003003003
1945	26	3	53	3	1	4.08214284218	0	0.324324324324
1946	26	3	54	3	1	3.04929788563	0	0.245245245245
1947	26	3	55	3	1	2.08291752164	0	0.354354354354
1948	26	3	56	3	1	4.64838575852	0	0.277277277277
1949	26	3	57	3	1	2.98256426445	0	0.26026026026
1950	26	3	58	3	1	4.1154484718	0	0.387387387387
1951	26	3	59	3	1	4.51529286543	0	0.239239239239
1952	26	3	60	3	0	4.53198800406	0	0.887887887888
1953	26	4	61	4	1	6.04811058389	0	0.741
1954	26	4	62	4	1	2.69938721262	0	0.204
1955	26	4	63	4	1	5.88041021973	0	0.247
1956	26	4	64	4	1	2.61568132263	0	0.187
1957	26	4	65	4	1	4.48188415008	0	0.055
1958	26	4	66	4	1	5.78155799131	0	0.773
1959	26	4	67	4	1	6.29800714895	0	0.001
1960	26	4	68	4	0	4.91495846539	0	0.769
1961	26	4	69	4	1	5.7981525585	0	0.036
1962	26	4	70	4	1	11.0961809392	0	0.794
1963	26	4	71	4	1	3.74858899665	0	0.853
1964	26	4	72	4	1	3.21556119563	0	0.446
1965	26	4	73	4	1	7.03103243569	0	0.733
1966	26	4	74	4	1	5.4148527257	0	0.264
1967	26	4	75	4	0	7.93073672771	0	0.951
1968	26	4	76	4	1	6.74767910447	0	0.217
1969	26	4	77	4	1	6.51452265581	0	0.177
1970	26	4	78	4	1	5.93131976271	0	0.771
1971	26	4	79	4	1	2.98260253747	0	0.143
1972	26	4	80	4	1	3.34896781574	0	0.081
1973	26	5	81	5	1	5.21469376695	0	0
1974	26	5	82	5	1	13.7782888607	0	0.154154154154
1975	26	5	83	5	1	7.6639922113	0	0.17017017017
1976	26	5	84	5	1	4.73193101358	0	0
1977	26	5	85	5	0	6.73113202935	0	0.887887887888
1978	26	5	86	5	0	12.7289879021	0	0.923923923924
1979	26	5	87	5	1	8.64710151709	0	0.0850850850851
1980	26	5	88	5	1	9.9962498027	0	0.640640640641
1981	26	5	89	5	1	8.49719112345	0	1
1982	26	5	90	5	1	6.33131305794	0	0.596596596597
1983	26	5	91	5	1	5.18160883576	0	0.0730730730731
1984	26	5	92	5	1	23.5247231143	0	0.937937937938
1985	26	5	93	5	0	12.8453856566	0	1
1986	26	5	94	5	1	3.84868970777	0	0
1987	26	5	95	5	1	5.49811051405	0	0.0650650650651
1988	26	5	96	5	1	6.89685728214	0	0.958958958959
1989	26	5	97	5	1	18.6767108669	0	0.850850850851
1990	26	5	98	5	1	6.76446699231	0	0.298298298298
1991	26	5	99	5	1	5.19827966962	0	0.764764764765
1992	26	5	100	5	1	4.36522518924	0	1
1993	27	2	21	2	1	2.41610428141	0	0.349
1994	27	2	22	2	1	2.58266790891	0	0.402
1995	27	2	23	2	1	2.84915959989	0	0.296
1996	27	2	24	2	1	6.06458921455	0	0.801
1997	27	2	25	2	1	1.28282533115	0	0.342
1998	27	2	26	2	1	2.78255197239	0	0.734
1999	27	2	27	2	1	2.81587631948	0	0.642
[truncated: 11,025 more rows]
